# Supplementary material for: Shikimate Kinase-Like 1 Participates in an Ancient and Conserved Role Contributing to Chloroplast Biogenesis in Land Plants
Source: Mol Biol Evol. 2025 Jun 2;42(6):msaf129. doi: 10.1093/molbev/msaf129 (PMC12203367; doi:10.1093/molbev/msaf129)
Supplement: msaf129_Supplementary_Data [file msaf129_supplementary_data.zip]

Archive with 22 entries (22 files):
- Figure S1.jpg
- Figure S10.JPG
- Figure S11.JPG
- Figure S12.JPG
- Figure S13.JPG
- Figure S14.JPG
- Figure S15.JPG
- Figure S16.JPG
- Figure S2.JPG
- Figure S3.JPG
- Figure S4.JPG
- Figure S5.JPG
- Figure S6.JPG
- Figure S7.JPG
- Figure S8.JPG
- Figure S9.JPG
- Supplemental Table 1.pdf
- Supplemental Table 2.xlsx
- Supplemental Table 3.xlsx
- Supplemental Table 4.xlsx
- Supplemental Table 5.xlsx
- Supplemental Table 6.xlsx
