# Supplementary material for: Shikimate Kinase-Like 1 Participates in an Ancient and Conserved Role Contributing to Chloroplast Biogenesis in Land Plants
Source: Mol Biol Evol. 2025 Jun 2;42(6):msaf129. doi: 10.1093/molbev/msaf129 (PMC12203367; doi:10.1093/molbev/msaf129)
Supplement: msaf129_Supplementary_Data [file msaf129_supplementary_data.zip › Supplemental Table 2.xlsx]

## Sheet: Amino Acid Sequences
ID	Amino Acid Sequence
GntK	>COBX_scaffold_2009208
	KGVAIVLMGVSGSGKSTVGSMLAKALNGCFLDADDYHPQLNKDKMKNGIPLSDGDRIPWLETLRDALRVSLTNAGPVILGCSALRKKYREILRSADPCHIPGSYDSAVKFILLDVPAEVLTARLEKRVAEGKHFMPVKLLQSQLDLLEIDESEGIIKIDASLEPQATLSQVQSSV
GntK	>ECTD_scaffold_2026291
	MSLNSKGIAVVIMGVSGSGKSTVGALLAKSLNCKFIDADDYHSQANKEKMKNGVPLSEDDRIPWLESLRDVLRTSLLNNETVILGCSALQKKYREILRSAGMDLEPGSYDFAVRFVLLDAKAEVIADRLERRAAEGKHFMPATLLQSQMDLLQIDESERIMKVDATLDPK
GntK	>TOKV_scaffold_2004843
	EGMAIVIMGVSGAGKSTMGEMLAEALNCRFLDADHFHPQSNKEKMRKGIPLTDEDRIPWLEMQRDELRKSLANKEFIILGCSALQKRYREILRSADSAYKPGSYQSCLVKFVLLDVPAEILAARIEKRAGEGEHFMPVSLLKTQLDLLQIDGSEGVHKVDATQSPQFVVNTI
GntK	>COCP_scaffold_2084136
	PGSAVVIMGVTGSGKSTIAKALAGALGCCYLDADDFHPEKNKEKMSKGIPLTDEDRIPWLEQLRYATSKLMESRKTVILACSALRIKYREILRKADRHYEPGAYSTCKIKFVCLDAPMEMIAERMKRRCEDGSHFMPVSLLKSQFDLFEIDGREGILKVDATSSIDSIVGTIIASF
GntK	>RDYY_scaffold_2069393
	GLAIVLMGVSGSGKSTVAAMLAKLLDCSFLEADDFHSQANKEKMSQGIPLTDEDRLPWLESLRYVIRKKTSNGETVTLTCSALQKKYREIIRSADLNYKPGNYTNCIVKFVCLEAPKEVIADRITRRCEEGQHFMPLSLLESQIELLQIDKSEGIVEVDATMSLQTILDSILASFSTEI
GntK	>LELS_scaffold_2019247
	GRAFVIMGVSGSGKTSVAKMLSKSLHCSFLEADDFHSQSNKEKMVKGIPLCDEDRFPWLEALCDAIRHSFINGETVTLACSALQKNYREILRSADPDYRISEPDCCKVKFICLVAPAEILAERVNRRSEDGKHFMPASLLKSQLDLLQIFEHERIPRIDSTMILQSILDRILSLI
GntK	>YMES_scaffold_2012610
	GVSGSGKSTVGEMLSKELGCRFLEADDFHTQSNKDKMSNGIPLSDNDRFPWLQALRDATMEQVSGGKTVVVTCSALQKKYREVLRSADPGYEPGSYSSCRVKFVCLEAPAYVIADRIERRSTEGKHFMPASLLQSQLDLFQIDEDEEIIRVDATRDLGIIMDIIKDSLNG
GntK	>WTDE_scaffold_2124434
	GLAIVIMGVSGSGKSTVAEMLAKSLGCSFLEADDYHSRANKEKMRNGIPLSDADRFPWLKSLADATREKLAGGESVVLTCSALQKAYREILRSADSNYKPGEYSNCTVKFVCLMAPAEVLAERISSRSRQGQHFMPAALLQSQLDLLHIDEDEAIPILEAT
GntK	>BYPY_scaffold_2078029
	GFGIVIMGVSGCGKSTVAESLANALRCSFIEADDFHSPASKAKMSMGTPLTDADRIPWLEALRDAIKERLLLGENATISCSALQKKYREILRSSDSSYKPGSFSKCKVKFVCLDAPVELIAARMEKRSEEGKHFMPASLLQSQFDLLQIDEGEGVSKIDASMRPEKIVDDILALF
GntK	>BSTR_scaffold_2020240
	GLAVVIMGVSGCGKSTVAELLANAVGCSFIEADDYHPKANKEKMSNGIPLSDVDRIPWLEALRDSIRVKISLDENVTISCSALLKKYRDILRAADCNYKPGNYATCKVKFVCLEASSEVIANRISRRSKEGKHFMPASLLKSQLDLLQIDETEGITRLDATMKPEAIVENVIDTFR
GntK	>WCOR_scaffold_2009562
	MAGSDPLLAHPGLAIVIMGVSGCGKSTVAALLAEALGCSFIEADDYHSQANKAKMSKGIPLSDADRTPWLESLRDAIRERLDRGEDVAVSCSALQLKYREVLRAADRSYKPGDYATCRVKFVCLRASAEVIAERMQRRSSEGKHFMPASLLQSQIDLLQIDEAEGITQVNATVRPGDIVRDTVAQFREELALTV
GntK	>CXSJ_scaffold_2021084
	MAGSGPLAHPGLAIVIMGVSGCGKSTVAALLAEALGCSFIEADDYHSQANKAKMSKGIPLTDADRSPWLESLQDGIREHLDRGEDVVVSCSALQLKYREILRAADGNYKPGSYATCRVKFVCLKASADVISERMKRRSMEGKHFMPVSLLQSQFDLLQIDEDEGITEVDATVGPDDIVHDTIAQFKEKLASTV
GntK	>FGRF_scaffold_2014798
	GIAIVIMGVSGSGKSTVAQKLSESLGCSFFEADDFHSQENKEKMRNGIPLSDEDRIPWLEALRHATMKKIDNGETVVLTCSALQKKYREILRSSDPNYKPGDYTSCKVKFVCLKAPKEVIAERIRRRSKEGNHFMPESLLQSQLDLLQVDEAEGITIVNGTESFQTIVDDIITLFSAD
GntK	>HOKG_scaffold_2111593
	GVAIVIMGVSGSGKSTVAQMLAESLGCSFFVADDFHSQANKEKMRNGIPLTDEDRIPWLEALRDATRKQTSNGETVVLTCSALQKRYREILRSADPNYKPGEYSNCKVKFVCLDAPREVIAERIRRRSEEGRHFMPESLLQSQLDLLQVDEAEGITMVDATVNFQGIVDTVLALY
GntK	>XFJG_scaffold_2017018
	GVAIVIMGVSGSGKSTVAQMLAESLGCSFFEADDFHSQANKEKMRNGIPLTDEDRVPWLEALRDAARKQISNGETVVLTCSALQKRYREMLRSADPHYKPGVYSNCKVNFICLNAPREVIAERMRRRSEEGKHFMPESLLQSQLNLLQFDEAEGITMVDSTANFQGIVDTVLALLSTD
GntK	>SART_scaffold_2010903
	GLAIVIMGVSGSGKSTVAELLAKSLDCSFFEADDFHSQANKEKMRNGIPLSDEDRVPWLEALRDAIRKKTSSNETVTLTCSALQKRYREILRSADPNYEPGNYTNCKVKFVCLKAPVEVIADRIRRRSNEGKHFMPALLQSQLDLLQIDEVEGIPMVDATASFEAILSSILALFR
GntK	>MWYQ_scaffold_2073227
	GLAIVIMGVSGSGKSTVAEMLARSLGCHFLEADDFHSQTNKEKMSEGIPLTDEDRIPWLEALSDAIRKYMDSGEIVTLTCSALQKNYREILRSADLAYKPGNCTNCKVKFVCLEAPMEVIADRINRRSKEGKHFMPATLLQSQFDLLEIDEVEGITKVDATKSLQAIVDNIAALFKANL
GntK	>KYNE_scaffold_2014946
	GLVIVVMGVSGSGKSTVAAMLAKLLDCSFLEADDFHSQANKEKMSKGIPLTDEDRVPWLESLRMNGETVTLTCSALQKKYREILRSADPNYKPGNYTNCMVKFVCLEAPKEVIADRITRRCKEGKHFMPPSLLQSQMELFQIDEAEGIFEVDASMNPQATLESILASFSTKILNCIQ
GntK	>YJUG_scaffold_2138779
	TVAEMLAKALNCSFVEADEFHSKENKEKMSKGIPLSDEDRIPWLETLRDATREKTSNGETLTLTCSALQKRYREILRSADPDYKPGNYTDCKVRFVCLEAPMEVIADRIKRRSKEGKHFMPASLLKSQLDLLRIDEGEGIAMVDATTSIQAILDSILVLFR
GntK	>TZNS_scaffold_2087344
	MASERKVHGLAFVIMGVSGTGKSTVAEMVAKALNCSFLEADDFHSQANKEKMRKGIPLTDEDRFPWLEALRDAMSKIMVSGKNITLTCSALQKKYREILRSADPDYKAGQYKSCRVKFICLEAPAEVIAERMNRRSVEGKHFMPVSLLQSQLELLQIDEAEGITRIDATTKLNNIMDNILPAVF
GntK	>GDKK_scaffold_2005369
	KSTVAQMLASSLGCHFLEADDFHSQANKEKMSKGIPLSDEDRIPWLEALRDEIRTHMARGKTVVLTCSALQKTYREILRSGDSDYKPGDYTNCRVKFVCLEAPMEVIADRMNVRSMEGKHFMPVTLLQSQYDLLQIDEAEGITRVDAT
GntK	>OVRB_scaffold_2007812
	VAIVVMGVSGSGKSTVAQMLASSLGCHFLEADDFHSQANKEKMTKGIPLSDEDRIPWLEALRNEVRTHMASGKAIVLACSALQKKYREILRSGDSDYKPGDYTNCKVKFVCLEAPMEVIAGRMKIRSTEGKHFMPVTLLQSQYDLLQIDEAEGVTLVDAT
GntK	>NHIX_scaffold_2011755
	VAIVVMGVSGSGKSTVAQMLASSLGCHFIEADDFHSQANKEKMSKGIPLSDEDRIPWLEALGNEVRTHMASGGKAIVLACSALQKKYREILRSGDSDYKPGDYTNCKVKFVCLEAPMEVIAGRMKIRSTEGKHFMPVTLLQSQYDLLQIDEAEGVTLVDATGSLQIILDSIIAMF
GntK	>DHPO_scaffold_2015693
	GLAIVIMGVSGSGKSTVGVMLAKAVDWSFLDADDFHPQANKDKMNRGIPLSEEDRIPWLETLQDTLRENMTSRKSVILGCSALQKKYREILRAADPAYQPGSYDSCTVKFVCLDAPAEVITNRLERRSREGKHFMPASLLQSQLDLLEIDSAEGVFKADATVSPESIVAGIQAMIF
GntK	>NMGG_scaffold_2058422
	FVIMGVTGSGKSTVGEMLAKKMAVSFLDADDFHPQANIEKMSKGIPLSDEDRIPWLHTLCDILKKSLSSGKTVILGCSALKNSYREILRTADPNYEPGSYAGRVKFFLLEAPIDVIACRVERRAKEGKHFMPATLLKSQLDLLQIDAAEKDIAMVDATPSPQVIVDNIQAL
GntK	>AUGV_scaffold_2047424
	GVTGSGKSTIGEMLAETMKFSFLDADDFHPQANIVKMSKGIPLSEEDRIPWLETLRDNLRKSMCSGKTVILGCSALQKRYREILRTADPDYESGRYDGKVKFVCLEAPMEVIAARVERRAAEGKHFMPATLLKSQMDLFQIENAEKDIIMIDATLTPQIIVNNIQAMIF
GntK	>ZGQD_scaffold_2053323
	VVIMGVTGSGKSTVGEMLAKTMKFSFLDADDFHPQANIEKMSKGIPLSEEDRIPWLETLRDNLRKSMCSGKTVILGCSALQKRYREILRTADPDYESGRYDGRVKFVCLEAPMEVIAARVERRAAEGKHFMPATLLKSQMDLFQIDDAEKDIIMIDATLTPQIIVNNIQALIF
GntK	>OBPL_scaffold_2005936
	MTSDHKGLAIVIMGVSGSGKSMVGEMLAKAMGCSFLDADDFHSAANKEKMGKGIPLSDEDRIPWLETLRDTIQDHMASGMTVVLGCSALQKKYREIIRTADPDYKMGSYRVCGMKFVCLWAPAEVIAARLERRAKEGKHFMPSSLLQSQLDLLQIDDEEGVIKVDATLSPELIVAETQAMI
GntK	>WBOD_scaffold_2013937
	GLAIVIMGVSGSGKSTIGEMLAIAMGCSFLDADDFHPQANKDKMSKGIPLSEEDRIPWLETLRDTLREYMMSGKTVILGCSALQKKYREILRSADPAHELGSYDTCAMKFVCLEAPAEVIAARLQRRAEEGKHFMPTSLLQSQLDLLQINDGEGVIKANATLSPESIVARIQDMIF
GntK	>XQWC_scaffold_2017201
	SMASNHKGLAIVIMGVSGSGKSTIGEMLAIAMGCNFLDADDFHPQANKEKMSKGIPLSEEDRIPWLETLRDTLREYMMSGKTVILGCSALQKKYREILRSADPAHELGSYDTCTMKFVCLEAPAEVIAARLQRRAEEGKHFMPTSLLQSQLDLLQINDGEGVIKADATLSPESIVARIQDMLF
GntK	>VZCI_scaffold_2012814
	MASDLKGSAIVIMGVSGSGKSTIGGMLANAINCTFLDADNFHSKENKEKMSKGIPLSEEDRIPWLETLRDAIRESIVNGETVILACSALQRKYREILRTADPDYKTNLDDHNHILEIKLSSNMSSCRVKFVLLQAPLELIADRLNRREKEGNHFMPASLLQSQLDLLQIDNAEGIITVNASLSPEAIVASIPALVF
GntK	>QDVW_scaffold_2060122
	MAPDRKGSAVVIMGVSGSGKSTIGEMLAMALNCSFLDADDFHSQANKEKMSRGIPLSEEDRIPWLETQRDAIRGYLVSGKDVVLSCSALQKKYREMLRAGDPDYKAMRYDSQVKFVFLEAPAEVIAARIERRIKEGKHFMPPTLLQSQLDLLQIDTEEGIITVDATLSPESIVASIQ
GntK	>VYLQ_scaffold_2046575
	KAIVIMGVSGSGKSTVGAMLAKAVGCSFLDADDFHPQENIDKMRGGIPLSEDDRIPWLETLQHKLKECITGGKAIILSCSALQKKYRDILRASDPESRSNPYGCRVKFVCLQASAEVIAARLKMRAAERMHFMPASLLKSQIELFQIDNAEGILMVDATLSPRDIVAAL
GntK	>BSVG_scaffold_2074137
	MASDPEGLAIIIMGVSGSGKTTVGEMLAKDMECSFLDADDYHSKANKDKMSRGIPLSEEDRIPWLETLRDRIREFIVDSKTVVLSCSALQKQYREILRTSDPSYELGSYTGRVKFICLQASAEVLTARLKRRAMDGKHFMPATLLQSQLDLLQVNETERIIMVDATQTPQAIV
GntK	>MAQO_scaffold_2112517
	MASDRKGLAIVIMGVSGSGKSTVGEMLANVMDCSFLDADDFHPQANKDKMSKGIPLSEEDRIPWLETLRDTMIEYMNSGKTVILSCSALQKKYRDILRTSDPHYKPRSYTCGVKFVCLQASAEVIAARLKKREVEGKHFMPAALLQSQFELLQIDDAE
GntK	>WKSU_scaffold_2030593
	SMASCPKGLAIVIMGVSGSGKSTIGEMLAKAMDCRFLDADDFHPQANKVKMSKGIPLSEEDRIPWLETLRDTIRENMDGGKGVILGCSALQKKYREILRAADPNYDPGSYTCGLKFVCLEAPMEVIAARLKRRAEEGNHFMAATLLQSQLDLIQIDDAEGIIIVDATLSPHTIVARIQAQIF
GntK	>YFZK_scaffold_2042008
	MKGLAIVIMGVTGSGKSTIGTMLAKTLHCNYIDADDFHSVENKEKMHNGIPLTDDDRIPWLEAVRDTMVDYMINGKIVIVACSALQPKYREILRTADPEYALASYDGVSSQKTKPISLSSNFEGQQCAKSLFSRKVVFVCLQASAESLASRLETRAKETAHFMSPTLLHSQIDLLQIDDAEGVFFIDATLSPKLIMNNIQ
GntK	>ACWS_scaffold_2067616
	MKGLAIIIMGVTGSGKTTIGTLLAKALHCNFIDADDFHSVENKEKMQSGIPLTDEDRIPWLESIRDTIIDHMIEGKIVVVACSALQPKYREILRTADPEYALASYDGVVRQKTKSISLSNNIEGQQCAKSSSTRVIFVCLQASAEVIASRLETRAKEGEHFMSPSLLQSQIDLLQIDDAEGILFIDATLSPDLTVKNIQ
GntK	>XTZO_scaffold_2060811
	MKGLAVVIMGVTGSGKTTIGTLLAKALHCNFIDADDFHSVENKEKMRSGIPLTDEDRIPWLEAVRDTIIDHMIEGKIVVVACSALQPKYREILRTADPEYALASYDGAKGQKTKSISLSSNSEGQQCAKSSSRRVIFVCLQASAEVIASRLETRAKEGEHFMSSSLLQSQINLLQIDDAEGIFFIDATLSSDLTVKNIQ
GntK	>RSCE_scaffold_2054329
	MKGLAIVIMGVTGSGKTTIGTLLAKALHCNFIDADDFHSVENKEKMRSGIPLTDEDRIPWLEAVRDTIIDHMIEGKIVVVACSALQPKYREILRTADPEYALASYDGVVRQKTKSISLSSNIEGQQCAKSSSTRVIFVCLQASAEVIASRLETRAKEGEHFMSPSLLQSQIDLLQIDDAEGIFFIDATLSSDLTVKNIQ
GntK	>OWFC_scaffold_2052494
	MKGLAIVIMGITGSGKTTIGTLLAKALHCNFIDADDFHSVENKDKMHNGIPLTDEDRIPWLEAVRDAIIDHLIEGKIVIVACSALQPMYREILRTADPDYAFPFHDDVTSEEMKPISFSSTFEVQGYTKSLFSRKVIFVCLQASAELIASRLEARAKEGKHFMSETLLRSQIDLLQIDEAESVFYVDATLSPEITVKNIQSKL
GntK	>CDFR_scaffold_2060032
	MQGLAIIIMGVTGAGKTTIGTLLAKSLHCNFIDADDFHSVENKEKMHNGIPLTDEDRIPWLEAVRDAIVDNLIKGKIVIVACSALQPMYREILRTADPDHAFAYDDKVTSEETKPISVSSNFEGQEYTKSFSKKVIFMCLQASAEEIASRLEARVKEGEHFMSPALLQSQIDLLQIDEAEKVFIVDATLSPEITVKNIQMIL
GntK	>BBDD_scaffold_2001390
	SSYSKMKGLAIVIMGVTGSGKTTIGKLLAKALHCNFIDADDFHSVENKEKMRNGIPLTDEDRIPWLEAVRDDIVDHLIKGKIVIVACSALQPMYREILRTADPDHAFAFYDKVTSEETKPISVSNNFEGQEYTKSLYSRKVVFVCLQASAELIASRLEARAKGGEHFMSPTLLQSQIDLLQIDEAETVFYVDASLSPEITVENIHRNLSDS
GntK	>MHGD_scaffold_2071992
	SKMQGLAIVIMGVTGSGKTTIGTLLAKALHCNFIDADDFHSVENKEKMRNGIPLTEENRMPWLEAVRDAIIDHLIKGKIVIVACSALQPMYRELLRTADPEHAFTFYDKVTSEEIKPISFSSNFEGQGYTKSLFSRKVIFVCLQASAELIASRLEARAKEGKHFMPPTLLQSQIDLLQIDEAESVFFEDATLSPEITVNNIQ
GntK	>HILW_scaffold_2110425
	SKMQGLAIVIMGVTGSGKTTIGTLLAKALHCNFIDADDFHSVENKEKMRNGIPLTDEDRIPWLEAVRDAIIDHLIKGKIVIAACSALQPMYRELLRTADPDHAFTFYDKVTSEEMKPISFSSNFEGQGYTKSLFSRKVIFVCLQASAELIASRLEARAKEGEHFMSPTLLQSQIDLLQIDEAESVFFEDATLSPEITVNNIQ
GntK	>KLGF_scaffold_2012513
	SSDHKMQGLAIVIMGITGSGKTTIGTLLAKALHCNFIDADDFHSVENKEKMHNGIPLTDEDRIPWLEAVRDSIVDHLIKGKIVIVACSALRPMYREILLTADPDHAFTFYDKVTSEEIKPISFSCNFEGQGYTKSLFSRKVIFVCLQASAELILSRLEARAKEGEHFMSPTLLQSQIDLLQIDEAESVFYADATLSPEITVQNIQRKLSDS
GntK	>IZGN_scaffold_2010603
	SKMQGLAIVIMGVTGSGKTTIGTLLAKALHCNFIDADDFHSVENREKMHNGIPLTDEDRIPWLEAVRDAIIDHLIKGKIVIVACSALQPMYRALLSTADPDHAFTFYDKVTSEEMKPISFSSNFERQEYTQSLFSRKVIFVCLHASAELIASRLEARAKEGKHFMPPTLLQSQIDLLQIDEAESVFFEDATLRPEITVNNIQ
GntK	>ROWR_scaffold_2009130
	SKMQGLAIVIMGVTGSGKTTIGTLLAKSLHCNFVDADDFHSVENKEKMHNGIPLTDEDRIPWLEAVRDAIIDHLIKGKIVIVACSALQPMYRELLRTADPDHAFTFYDKVTSEEMKPISFSSNFERQEYTQSLFSRKVIFVCLHASAELIASRLEARAKEGEHFMPPTLLQSQIDLLQIDEAESVFFEDATLRPEITVNNIQ
GntK	>QHBI_scaffold_2005422
	SKMQGLAIVIMGVTGSGKTTIGTLLAKSLHCNFVDADDFHSVENKEKMHNGIPLTDEDRIPWLEAVRDAIIDHLIKGKIVIVACSALQPMYRELLRTADPDHAFTFYDKVTSEEMKPISFSSNFERQEYTQSLFSRKVIFVCLHASAELIASRLEARAKEGEHFMPPTLLQSQIDLLQIDEAESVFFEDATLRPEITVNNIQ
GntK	>VGSX_scaffold_2010901
	MQGLAVVIMGVTGSGKTTIGTLLAKALHCNFIDADDFHSIENKEKMHNGISLTDEDRIPWLEAVRDAIIDHLIKGKIVIVACSALQPMYRELLRTADPDHAFTFYDKVTSEEMKPISFSSNFEGQEYTKCLFSRKVIFVCLQASAELIASRLEARAKEGEHFMAPTLLQSQIDLLHIDEAESVFFEDATLSPEITVNNIQ
GntK	>UUJS_scaffold_2111467
	SKMQGLAVVIMGVAGSGKTTIGTLLAKALHCNFIDADEFHSIENKEKMHNGIPLTDEDRIPWLEAVRDAIIDHLIKGKIVIVACSALQPMYRELLRTADPDHAFTFYDKVISEEMKPISFSSNFEGQEYTKSLFSRKVIFVCLQASAELIASRLEARAKEGEHFMPPTLLQSQIDLLHIDEAESVFFEDATLSPEITVNNIQ
GntK	>XLGK_scaffold_2055739
	SKMQGLAVVIMGVTGSGKTTIGTLLAKALHCNFIDADDFHSIENKEKMRNGIPLTDEDRIPWLEAVRDAIIDHLIKGKIVIVACSALQPMYRELLRTADPDHAFTFYEKVTSEESKPISFSSNFEGQEYTKSLFSRKVIFVCLQASAELIASRLEARAKEGEHFMPPTLLQSQIDLLRIDEAESVFFEDATLSPEITVNNIQ
GntK	>SCEB_scaffold_2051445
	SKMQGLAVVIMGVTGSGKTTIGTLLAKALHCNFIDADDFHSIENKEKMRNGIPLTDEDRIPWLEAVRDAIIDHLIEGKIVIVACSALQPMYRELLLTADPDHAFTFYDKVTSEEMKPISFSSNFEGQEYTKSLFSRKVIFVCLQASAELIASRLEARAKEGEHFMPPTLLQSQIDLLRIDEAESVFFEDATLSPEITVNNIQ
GntK	>UDUT_scaffold_2009544
	MNSDFEGIAIVVMGVSGAGKSTIGKMLADVLSCSFLDADDFHPESNKDKMQKGTPLSDEDRKPWLETLRDALTEQIIARKNVVLGCSALKKNYREILRSGDPNYETGTYVGRVKFVLLDVTPEVLASRLEKRAAEGKHFMPPTLLASQLELLKVDEAEGVVRVDADEAEGVV
GntK	>FYSJ_scaffold_2014173
	GKVIVLMGVSGAGKTTIGKLLAGAMNCPFLDADDFHSESNKEKMKKGIPLTDKDRTPWLVSLRDALSNYIASGKAVICACSALRKQYREILRSADPNYRPGENQTCKVVRFVLLEVSEEVLADRVKRRKQEEAHFMPVTLLKSQLDLLELDESEGVVRIDGTQSGPCIVKAIQ
GntK	>BZMI_scaffold_2017912
	GAVVVIMGVCGAGKTTIGNLLAEALDCDFLDADDLHPDSNKEKMRNGIPLSEEDRKPWLEALRSELEGRITADKSVILACSALRRTYRETLRSSDPKYVSGTQSSSVKFFLLDVPVEVLVDRLKDRAAKGEHFMPPALLQSQLDLLEIDESERILELDATQNPNDIVKKIK
GntK	>HURS_scaffold_2044215
	GAVVVIMGVCGAGKTTIGNLLAEALDCDFLDADDLHPDSNKEKMRNGIPLSEEDRKPWLEALRSELEGRITADKSVILACSALRRTYRETLRSSDPKYVSGTQSSSVKFFLLDVPVEVLVDRLKDRAAKGEHFMPPALLQSQLDLLEIDESERILELDATQNPNDIVKKIK
GntK	>WQUF_scaffold_2008371
	MASLKPGAAIVIMGVSGAGKTTIGKLLAEGMNCDFLDADDFHSESNKEKMMNGIPLIDEDRIPWLEALHNALAEYIASGKTVVLACSALKNNYREILRKAYPRYQSGTPASWVKFVLLDVSAEILTDRLNKRAAEAKHFMPGSLLRSQLDLLAIDASEGVLQVDGTQSPATIVSTIKDSI
GntK	>RXEN_scaffold_2018848
	GGVIVIMGVSGAGKSTIGHLLADALNCPFLDADDFHPDTNKEKMKNGIPLSEEDRMPWLQVLCQALKEYITSGKVAVLACSALREIYREVLRSSDPTYVPAKHNSSVKFVLLEVPFEVLADRLHERLTKGEHFMPPTLLKSQLELLEIDASEGVLRLDATQSPSVIVDVILQDALLRTML
GntK	>CUTE_scaffold_2012120
	MEPTVQGGVIVMMGVSGAGKTTIGNLLAEAINCDFLDADAFHPDSNKEKMRKGIPLSDEDRNPWLQVLYNLLKERISSGKYTVLACSALRKKYREIIRSSDPHYLPGKCNSSVKFVLLNVPIEVLSNRLKNRLSNGEHFMPPSLLKSQLELLEIDTSEGILEVDATQNPTVIVETIR
GntK	>BNDE_scaffold_2093829
	MALEIQGKAIVIMGVSGSGKTTVGNLLAKALKCDFLDADDFHPLSNKEKMRHGVPLSDEDRNPWLQHLRDILREIIANGKTVVLGCSALRRQYRETLRSADPYYKLGSYNSSCVVQFVLLDVKAEVLSERLMKRAAEGTHFMPISLLQSQLDLLQIDDYEGIRKVDATLSPQEVVDTI
GntK	>JHCN_scaffold_2015904
	DLKGEAIVIMGVCGAGKSTTGEMLAKVLNCSYIDADDFHPQSNKEKMRQGIPLAEEDRVPWLETLRDVVRDGLVKGNNVILGCSALRKQYREILRSSDPNYEPGSCKSRVKFALLEVPADVLAIRLKKRAAKPFHGNHFMPPSLLESQLEIIEIDADEGILKIDATQSPEFVLNTILALLL
GntK	>ATFX_scaffold_2040498
	MAPDNKGSAIVIMGVSGAGKSTIGDLLAKILNCAFIDADDIHPPSNKEKMRQGIPLLEEDRIPWLKTLRDVLKKRIVSRKTTILGCSSLQMHYREILRSADPDYEPESYVSAVNFVLLEVPAEVLAARLQQRAAEGTHFMPATLLQSQLDLLQVDDLEGIHKVDATMSPQALTSKILALL
GntK	>CKDK_scaffold_2092432
	MAADFTGKAIVVMGVSGAGKSTIGEILAKALSCSFVDGDDYHPQSNKEKMQKGIPLLDEDRIPWLESLRDAIREVLVSRRTVVLACSALQKYYREILRSADPTYELGSYVSTVKFVLLDVKVEVLLERVHKRDAEGEHFMPAKLLQSQLDLLQIDDCEGILRVDATLSPQEIISSV
GntK	>NJLF_scaffold_2055999
	MASHLQDKAIVLMGVSGAGKSTIGELLAKRLNSKFLDADDFHPQANKDKMRDGIPLTDEDRIPWLETLRDKLRESLESGRPIILGCSALRKGYREILRSADPDYEFGSYKSKIRFVLLNAKADVLAERIRKRSAEGKHFMPVKLLQSQLDLLQIEDYEGIFKVDATLTPQEIVNII
GntK	>VHZV_scaffold_2018672
	IAIMGVSGAGKTTIGQMLAEEVKYKYLDADDFHPQSNKEKMSKGIPLTDNDRIPWLESLRDVLREYLINEKGLVLGCSALKKQYREILRSADPNYKWGSYVSTIQLILLDAPPEVLSIRLNERAAEGSHFMPASLLQQLDLLEIDESEGIFRVDATFSPQTIINTI
GntK	>TTRG_scaffold_2005710
	MASINIGIAIVLMGVSGAGKTTIGKMLEKEMNYEYLDADDFHSQSNKEKMQIGIPLTDEDREPWLNSLRNAVRERIINKTGVILGCSALKKKYREILRSANPDYEWGSYASAVNFVLLDAPAEVLSIRLNKRAAEGKHYMPASLLQSQLDLLEIDESEGIFRVDATLSPQSIVNTIQKMHQFQGSLQS
GntK	>HJMP_scaffold_2001602
	GVSGAGKTTIGQMLEKEIGYKYFDADDFHSQSNKEKMRMGIPLTDEDRAPWLESLRDSLRESLLNKKGMILGCSALKEQYREILRSGDPDYKLGSYASAVNFILLDAPAEMLSTRLNKRAAEGKHYMPASLLQSQLDLLKIDESEGIFRVDATLSPESIINTISYMYHFEGSFQS
GntK	>PEZP_scaffold_2015132
	MASSNGAVIVIMGVSGAGKTTIGRRLEREIKYKYLDADDFHSQSNKEKMSTGIPLTDEDRMPWLESLRDAIKECLVNKEGLILGCSALKKQYREILRSAEPDYKWGSFASAAVNFILLDAPVEVLSFRLNKRAAQGKHYMPASLLQSQLDLLDIDESEGIIRVDATLRPESIVNSIKKMPQFQGHFQS
GntK	>TVSH_scaffold_2068114
	GGVIVVMGVSGAGKTTIGRMLEKELKYKYLDADDFHSASNKEKMRMGMPLTDEDRIPWLESLRDAIKEYLNNKKCLILGCSALKKQYREILRSGDPGYKWGTYASSVSFILLDAPAEVLSVRVNKRAAEGKHYMPASLLQSQLDLLKIDESEGVLRVDATLGPQAIVNTILNTDQFQGSFKHEFVESH
GntK	>DDRL_scaffold_2065962
	MASNHKGISIVLMGVSGVGKSTIGELLGKALNCNFIDADDYHPQSNKEKMKNGIPLSDEDRTPWLEVLRDLLNASLINGKTVILGCSALQKKYRDILRSADLDFQTGAREPCAVKFVLLDVGVKVLMERVAMRAAEGKHFMPPGLLQSQMDLLEVDESEGVIKVDASLSPEAVVDNIKLLLF
GntK	>KGJF_scaffold_2083890
	MASNHKGISIVLMGVSGVGKSTIGELLGKALNCNFIDADDYHPQSNKEKMKNGIPLSDEDRTPWLEVLRDLLNANLINGKTVILGCSALQKKYRDILRSADPDFQTGPREPCAVKFVLLDVGVKVLMERVAMRAAEGKHFMPPGLLQSQMDLLEVDESEGVLKVDASLSPEAVVDNIKLLLF
GntK	>CWLL_scaffold_2030367
	MASNHKGISIVLMGVSGVGKSTIGELLGKALNCNFIDADDYHPQSNKEKMKNGIPLSDEDRTPWLEVLRDLLNANLINGKTVILGCSALQKKYRDILRSADPDFQTGPREPCAVKFVLLDVGVKVLMERVAMRAAEGKHFMPPGLLQSQMDLLEVDESEGVLKVDASLSPEAVVDNIKLLLF
GntK	>JNKW_scaffold_2021162
	AVVLMGVSGVGKSTIGEMLAKTLNCSFIDADDFHPQTNKEKMKNGIPLSDEDRTPWLEVLRDLLNASLVSGKIVILGCSALQRKYRDILRSADPNFKGDSCEKCVVKFVLLDVAMEVLMDRVTKRVAEGNHFMPVELLRSQIDLLEVDMSEGIFKVDASRSPQDIVDEIKALIF
GntK	>OAGK_scaffold_2053777
	MDSDRQGIAVVLMGVSGAGKSTIGEMLGKSLNCSFIDADDFHPQSNKEKMKNGIPLSDQDRTPWLETLRDIIKDHLVSGKTVILGCSALQKHYRDILRSADPNFQEGVHDTCVVKFVLLDVGVNVLMERVQKRAAEGKHFMPAELLQSQIDLLMVDDSEGVIKVDASSRPEAIVDYIK
GntK	>NUSE_scaffold_2004268
	MTSTPKGIAIVIMGVSGAGKSTIGEMLGEALNCNFIDADDFHPQSNKEKMKNGIPLSDEDRNPWLETLRDVLNVNIVSGKTVILGCSALQKHYRDILRSADPNYHGGTHDSCVVKFVLLHVGVQVLMDRVLKRAAEGKHFMPPELLQSQIDLLQVDDSEGIFKVDASLSPEAIVNNI
GntK	>DESP_scaffold_2014504
	MTSTPKGIAIVIMGVSGAGKSTIGEMLSSALNCSFIDADDFHPQSNKEKMKNGIPLSDEDRNPWLETLRDVMNVNIVSGKTVILGCSALQKHYRDILRSADPNYHDGTHDSCVVKFVLLHVGANVLMDRVLKRAAEGKHFMPPELLQSQIDLLQVDDSEGIFKVDASLSPEAIVDDIKASLFSSR
GntK	>EYKJ_scaffold_2061893
	MGSNHQGIAVVIMGVSGAGKSTVGEMLGKALNCSYIDADDFHPQSNKEKMKNGIPLSDEDRIPWLETLRNVVNANLVSGKTVILGCSALRKHYRDILRSADPNYEGSLGHKCVVKFVMLEVGVKVLIERVKKRAAEGKHFMPPQLLQSQIDLLQIDASEGIFTVDASLSPQDIVDNIKALLF
GntK	>DUNJ_scaffold_2017514
	MASDHEGIAIVIMGVSGAGKSTIGEMLGKALNCSFIDADDFHPQSNKEYNKTEKMKNGIPLSDEDRTPWLEALRDVVNSYLVSGKTIVLGCSALQKQYRDILRSADPSYQGGGHDPCVVKFVLLDVRVNVLMDRVQKRAAEGKHFMPVELLQSQIDLLQVDDSEGILKVDASLIPEDIVELIKRSLF
GntK	>UBLN_scaffold_2079068
	MDSDHKGFAVVIMGVSGAGKSTIGELLAKAVNCSFIDADDFHPQSNKEKMKKGIPLSDEDRTPWLEVLRDVVNANLVSGKTVILGCSALREKYRDILRSADPNYRGARDPCVVKFVLLNVGVNVLMDRVKKRAAEGKHFMPVELLQSQIDLLQVDESEGIFKVDASLIPEAIVDDIKGWLF
GntK	>EXHX_scaffold_2053098
	GKSTIGEMLGKALSCSFIDADDFHPQSNKEKMKKGIPLSDEDRTPWLEVLRGVLNANLVNGKTVILGCSALQRKYRDILRSADPNYQGGAHDACVVKFVLLDAGVNVLMDRVQKRAAEGKHFMPVELLQSQIDLLQVDDSEGILKVDASSIPEAIVDDIERSLF
GntK	>UQAZ_scaffold_2042086
	MASDHKGIAVVIMGVSGAGKSTIGEMLGKALSCSFIDADDFHPQSNKEKMKKGIPLSDEDRTPWLEVLRGVLNANLVNGKTVILGCSALQRKYRDILRSADPNYQGGAHDACVVKFVLLDAGVNVLMDRVQKRAAEGKHFMPVELLQSQIDLLQVDDSEGILKVDASSIPEAIVDDIERSLF
GntK	>JZHZ_scaffold_2010562
	TIGEMLGKALSCSFIDADDFHPQSNKEKMKKGIPLSDEDRTPWLEMLRDVLNANLVNGKTVILGCSALQRKYRDILRSADPNYQGGAHDACVVKFVLLDAGVNVLDRVQKRAAEGKHFMPVELLQSQIDLLQVDDSEGILKVDASSIPEAIVEDIRRSLF
GntK	>QIKZ_scaffold_2033355
	MATDLKGDAVVIMGVSGAGKSTIGKMLAEVLNCSFLDADDYHSQSNKEKMQKGIPLSEDDRIPWLETLRDALSRSLLNGRSVILGCSALQKPYREILRSADPNYEPGNYVCAVKFVLLDVQADVLAARLEKRATEGKHFMPAKLLQSQLDLLQIDDSEGIYKVDATQSPQAILKIIQTFEFLI
GntK	>JBYE_scaffold_2023012
	MATDLKGIAIVVMGVSGAGKSTIGKMLAEVINCSFLDADDYHSQSNKEKMQKGIPLSEEDRIPWLETLRDALSRSLVNGRSVVLGCSALLKHYRDILRSADPNYKPGIDVCAVKFVLLDVQADVLAVRVEKRAAEGKHFMPAKLLQSQLELLEVDDSEGIYRIDATQSPQAILKIIQT
GntK	>EDBB_scaffold_2084333
	MATDLKGIAIVVMGVSGAGKSTIGKMLAEVINCSFLDADDYHSQSNKEKMQKGIPLSEEDRIPWLETLRDALSRSLVHDRSVVLGCSALQKSYRDILRSADPNYKPGIDICAVKFVLLDVQADVLAVRVEKRAAEGRHFMPAKLLQSQLELLQVDDSEGIYRIDAAQSPQAILKIIQTEIF
GntK	>CYVA_scaffold_2071011
	MAADIKGIAIVIMGVSGAGKSTIGKMLAEVINCSFVDADDYHPQSNKEKMQKGIPLSEEDRIPWLETLGEVLGRSIVNDTSVILGCSALQKRYRDILRSADPNYEPTSYVCGVKFVLLDVGADVLAARLESRAAEGKHFMPAKLLQSQLDLLEIDDSEGIQRIDATQSP
GntK	>CWYJ_scaffold_2064589
	MTSDYKGFAVVIMGVSGAGKSTIGKLLAEVINCSFLDADDYHSQYNKEKMQKGIPLSEEDRIPWLETLRDSLKTSIVNGKSVILGCSALQKRYRDILRSADPNNKPSCYTCAVKFLLLDVHADVLAARLEKRAAEGKHFMPVKLLQSQLDLLQIDDSEGIYKIDATQNPETII
GntK	>WEQK_scaffold_2008844
	GIAIIVMGVSGAGKSTIGNMLAQVTGCHFLDADDYHPETNKEKMQKGIPLSDEDRMPWLETLRDAVNQNLSNGRSVILGCSALQKRYRDILRSADPNYEPSNCICAVKFVLLDVSADVLAARLEKRAAEGNHFMPAKLLQSQLDMLQIDDSEGIHKIDGTQSSQAILKELKSLFL
GntK	>SZUO_scaffold_2058291
	MASDLKGTAIVLMGVSGAGKSTIGDMLAKVMYCPFLDADDFHPQSNKEKMQKGIPLSEEDRIPWLETLRDALRTNLLKTQRVILGCSALQYRYREILRSADPNYVPGTYNCAVKFVLLDVGAEVLFARLEKRAAEGKHFMPPTLLQSQLDLLQVDEFKEGIVRVDASSNPHSIVN
GntK	>NEBM_scaffold_2017644
	MASVQKGSVIAIMGVSGSGKSTIGHMLAEVMECGFLDADNFHPTSNKEKMRKGIPLSEEDRIPWLETLRDTLRKSLLDGKTVVLGCSALQKHYREILRSADPKYRSGSFFSSVKFVLLDVEAKVLTARLQIRAAEGKHFMPPLLLESQLELLQVDEAEGIWKVDASLSPQAIVGNIQALILQSR
GntK	>PTLU_scaffold_2024314
	GLAIVIMGVSGAGKSTIGAMLAEVMNCGFLDADDFHPQSNKEKMAKGIPLSEEDRVPWLELLRDALRKSLVSRNTVILGCSALQKRYREILRSADPNYGSGSFDCAVKFVLLDARADVLAARLVNRAAEGNHFMPATLLQSQLDLLQIDDSEMIYKVDATLSPQVIVHTIQALIPRK
GntK	>TPEM_scaffold_2012405
	MASHLKGVAVIVMGVSGAGKSTIGEMLAKVLNCSFLDADDYHPQSNKEKMQKGIPLSDEDRIPWLEILRDALNASLASGNTVILGCSALKKRYREILRSADTNYIAGSPDLCLVLCLVKFVLLDVRAEVLVARIEKRAAEGTHFMPAKLLQSQLDLLQVDESEGIFKIDASQSPQAIVNTIQELL
GntK	>QACK_scaffold_2021024
	MGSDLKGIAVVIMGVSGAGKSTIGEMLAKVLNCSFLDADDFHPQSNKEKMQNGIPLLEEDRIPWLEKLRDTLNGSLHIGKTVILGCSALQKRYREILRSADPNYEPKTYACVVKFVLLDVGAEVLAARLEKRTAEGKHFMPAKLLQSQLDLLQIDEAEGIYKVDATQSPQAIVSTIQALIF
GntK	>IHPC_scaffold_2007811
	MGSDVKGIAVVIMGVSGAGKSTIGEMLAKVLNSSFLDADDFHPQSNKEKMQNGTPLSEEDRIPWLETLRDALQAILASGKIVILGCSALRKHYREILRTSDPNYESGTYDACVVKFVLLDVQADVLVARIEKRAADGKHFMPAKLLQSQLDLLETDESEGIYKIDALQSPQAIVNTIQALLF
GntK	>IZLO_scaffold_2058951
	MASNPKGIAIVIMGVSGAGKSTIGELLAKNLNCNFLDADDFHPQSNKEKMHKGIPLSDEDRIPWLKMLRDALCASLSSGKMVILGCSALRKYYRETLRSADTNYESGSCDECSVKFVLLHVEADVLVARLEKRAIEGKHFMPAELLQSQLDLLETTDESERIYKMDASQSPKAIVNTIRAFDFV
GntK	>QRNU_scaffold_2167230
	MGSDLKGTAVVIMGVSGAGKSTIGEMLAKVINCRFLDADDFHPQSNKEKMHKGIPLSDEDRIPWLETLRDALNTTFVSGKTVILGCSALQKGYREILRSADPNYQPFTYVCMVKFILLDVRAEVLAARLKEREAKGKHFMPPKLLQSQLDLLQIDESEGIFKVDATQSPQTIVNTIQALIF
GntK	>FFFY_scaffold_2058145
	MAYDLKGIAVVIMGVSGAGKSTIGEMLANVTECKFLDADDFHPDSNKEKMKKGVPLTDEDRIPWLAMVRDAIRASFANGQSVIVGCSALRRVYREILRSADPNYEPTNCLVKFVLLEIDENVLLSRLLEREANGMHFMPAKLLRSQLDLLEIDEAEGIYKVDATRSPDAIVSTI
GntK	>GSZA_scaffold_2004868
	AVVIMGVSGAGKSTIGEMLAKFLKCRFLDADDFHPESNKEKMKRGIPLSDEDRIPWLEMLRDTLNASLASGESVILGCSALQKRYREILRSANPSYKPCTYATSSSLVKFVLLEVGVDVLVARLEERAAKGKHFMPAKLLQSQLDLLQIDESEGILKVDATQSPQAIVNTIQ
GntK	>PHOQ_scaffold_2094834
	KGLAIVLMGVSGAGKTTIGGMLAKVLTGRFLDADDYHPQSNKDKMKTGIPLSDEDRIPWLETLRDALRASLIHGEIVILGCSALRMHYREILRCADPDYIWGSYVCDVKFILLSVGADVLATRLEKRAAEGNHFMSAKLLQSQLDLLRTDEYEGITKVDASLDPQETLKSIQASVL
GntK	>VTOK_scaffold_2099296
	KGLAIVLMGVSGAGKTTIGGMLAKVLTGRFLDADDYHPQSNKDKMKTGIPLSDEDRIPWLETLRDALRASLIHGEIVILGCSALRMHYREILRCADPDYIWGSYVCDVKFILLSVGADVLATRLEKRAAEGNHFMSAKLLQSQLDLLRTDEYEGITKVDAS
GntK	>YZGX_scaffold_2026599
	MASDKGVAIVLMGVSGAGKSTVGAMLAKAINGRFLDADDYHPQSNKEKMQNGIPLSDEDRIPWLETLRDSLRVGLLNGETVILGCSALHMQYREILRSADPDYIPGSYLSVVKFVLLEVSAEVLAARLEKRALEGNHFMPAKLLQSQLALLQIEEAEGIMKVDASLDPQAIVRTIQASI
GntK	>MZLD_scaffold_2020976
	MASDKGVAIVLMGVSGAGKSTVGAMLAKAINGRFLDADDYHPQSNKEKMQKGIPLSDEDRIPWLESLRDVLQVGLLNGETVILGCSALQKRYREILRSADPDYVPGSYLCVVKFVLLDVAAEVLAARLEKRAAEGNHFMPAKLLQSQLALLQIEEPEGVMKVDASLEPQA
GntK	>VXKB_scaffold_2009435
	MASDHKGKAVVLMGPSGAGKSTIGEMLGKAMNGHFLDADDYHSPSNKEKMQNGIPLTDEDRFPWLETLRDVLRASLTKGQLPVLACSALQKRYREILRSADPRYEQGSRACSVTFVLLDATADVLGERLKKRAAEGKHFMPAKLLQSQLDLLQIDESEGIFKIDAALDPRDIVSKIQSFII
GntK	>CPOC_scaffold_2106051
	MASDHKGKAIVLMGPSGAGKSTIGQMLGKAINGHFLDADDYHSPSNKEKMQNGIPLTDEDRVPWLETLRDVLGANLTKGELTVLACSALQKRYREILRSADPSYEQGGSPVCSVKFVLLEANADVLADRLNKRAAGGKHFMPAKLLQSQLDLLQIDESEGMFKIDATLDP
GntK	>MKZR_scaffold_2016889
	MASDYKGKAIVLMGVSGAGKSTIGQMLGRAVNGRFLDADDYHSESNKEKMRNGIPLADEDRVPWLETLRDVLRRGLADNEVPILACSALQKRYREILRSADPNYEPGSYASVVKFVLLDVGAEVLAARLEKRAAEGKHFMPAKLLQTQLDLLQIDEAEGVFKVDATLDPDNIVKTVQTF
GntK	>LQJY_scaffold_2016950
	MAPDNKGKAVVLMGVSGAGKTTIGQMLGRAVHARFLDADDYHSESNKEKMKNGVPLSEEDRVPWLEALRNTLTRGLVDNEPLVLACSALQNRYREILRSADPNYEPGSYASVVKFVLLDVGAEVLDARLVKREAEGKHFMPANLLQTQLDLLQIDEAEGVFKVDATLDPDDIVKTILTF
GntK	>GHLP_scaffold_2053739
	MASDYKGKAIVLMGVSGAGKSTIGQMLGRAVHGRFLDADDYHSESNKEKMKNGIPLSEEDRVPWLEALRNTLRRGLVDNEALILACSALQKRYREILRSADPNYEPDSYASIVKFVLLDVGAEVLADRLVKRAAEGKHFMPATLLQDQLDLLQIDEAEGILKVDATMDPDTILKTIQTF
GntK	>LWCK_scaffold_2073823
	MASEYKGKAIVIMGVSGAGKSTIGQMLGRAVHGRFLDADDYHSESNKEKMKNGIPLSDEDRVPWLETLRNVLRRGLVDNETLILACSALQKRYREILRSADPNYELGSYASVVKFVLLDVGAEVLATRLVKRAAEGKHFMPAKLLQTQLDLLQIDEAEGIFKVDATMDPDNIVKTIQTF
GntK	>JNVS_scaffold_2047208
	MASDYKGKAIVIMGVSGAGKSTIGQMLGSAVHGCFLDADDYHSESNKEKMRNGFPLSDEDRVPWLETLQNVLRRGLVDNETLILACSALQKRYREILRSADPNYEPGSYASVVKFVLLNVGAEVLASRLVKRAAEGKHFMPAKLLQTQLDLLQIDEAEGIFKVDATLDPDDIVKTILTFVI
GntK	>OSMU_scaffold_2075646
	MASDYKGKAIVIMGVSGAGKSTIGQMLGRAVHGRFLDADDYHSESNKEKMKNGIPLSDEDRVPWLETLRNVLRRGLVDNETLILACSALQKRYREILRSADPNYELGSYASVVKFVLLDVGAEVLATRLVKRAAEGKHFMPAKLLQTQLDLLQIDEAEGIFKVDATMDPDNIVKTIQTF
Moss SK	>UHLI_scaffold_2016240
	MRKAQELKQEIEGTCIFLIGMMGSGKSTVGRLLAEALEYQFLDSDTVIESYAGGLSVPEIFKKWKEERFRELESQALQELSSAGEVVVATGGGAVVQPRNWVYLRNGITVWLDVPVPALASRVTAVGTGSRPLLGGDCGGYDQALARLSKIYEERGPAYANADV
Moss SK	>GOWD_scaffold_2018782
	MRKAQELKQEIEGTCIFLIGMMGSGKSTVGRLLAEALEYQFLDSDTVIESYAGGLSVAEIFKKWKEERFRELESQALQELSSAGEVVVATGGGAVVQPRNWVYLRNGITVWLDVPVPALASRVTAVGTGSRPLLGGDCGGYDQALARLSKIYEERGPAYANADVTVSLQNLALSLACEDISELTPTAITVQVLEELIQHARLNKYLRAP
Moss SK	>RCBT_scaffold_2018451
	MRKAQELKQEIEGTCIFLIGMMGSGKSTVGRLLAEALEYQFLDSDTVIESYAGGLSVAEIFKKWKEERFRELESQALQELSSAGEVVVATGGGAVVQPRNWVYLRNGITVWLDVPVPALASRVTAVGTGSRPLLGGDCGGYDQALARLSKIYEERGPAYANADVTVSLQNLALSLACEDISELTPTAI
Moss SK	>WOGB_scaffold_2094905
	REVSTGTQSTPIFLIGMMGSGKTTVGEILAKALDYKFFDSDAVIESYVGIPVKEIFRQKNEEAFRELETRALRELSSIEGLVVATGGGAVCRRHNWAYLQNGITVWLDVPVEDLAKRVTAVGTESRPLLGSNCGAYDQALSRLSKLLDDRGAAYANADARLSFQSLAASLNLKDVSELSPTLIAVQVLEEIKQLTKMRKYMRSP
Moss SK	>QKQO_scaffold_2007135
	SIFLIGMMACGKSTVGRIFAKALNYEFSDSDDVIESYVDGLPVKEIFRQKTEVEFRDLETQALQALSEVKRLVVATGGGAVVRDDNWEYLRGGINVWLDVPVEDLAKRIGTQSCPLLGGKCGTYEEALAKLTALMEEREPHYGRADRRL
Moss SK	>YEPO_scaffold_2005850
	EVARLNNNKNIFLIGMMGCGKSTVGKILADALRYKYRDSDDEIEKIEGGLAVKEIFRLKGETQFRKTETDALRNLCEKKDLVVATGGGAVIYDANWEYLGDGITVWLDVPVKVLAKRVTAVGTGSRPLLGDDCADFESVHLKLSTLMKERKAQYSKAHCRLCFE
Moss SK	>PpSK1_XP_024392957.1
	TDLGQEVARLNNKNIFLVGMMGCGKSTVGKILADALGYKYRDSDDEIEKIEGGLAVKEIFRLKGETQFRKTESDALRKLCEKKDLVVATGGGAVIYDANWEYLGNGITVWLDVPVKVLAKRVTAVGTGSRPLLGDGCADFESVLLKLSTLMKERKAQYSKAHCRLCFEELAKSLQSTEEHEPTVEAIVVQILEEIRHYLLHGKRTPAPELSTNLARDIEENRAASAA
Moss SK	>HRWG_scaffold_2014765
	EIKGLEVADLTKGKSIFLIGMMASGKSTVGRIVAKALEYDFYDSDDVVESYAGVSVKEIFLKMQEDGFRNLETRALCKLSGEKGLVVATGGGAVVRDHNWAYLQRGITLWLDVPVADLAKRVTAVGTESRPLLGRTCVAFEQAFSRLSTLMNERGPRYAKADCRLSLQDLASRLQLKEVSDLTPTAIAVQVLEEIVRVL
Moss SK	>RDOO_scaffold_2006229
	SICLIGMMASGKSTVGREVAKALEYGFFDSDDVIESYVGGKPVREIFILLGETEFRNLETKALQKLCEEKRLVVATGGGAVCKDDNWKYLSGVTVWLDVPLEDLAKRVTRVGTDSRPLLGGKCAKSELSRLMQERLPHYAKAHCRLSFKAL
Moss SK	>NGTD_scaffold_2099947
	IYLIGMMASGKSTVGREVAKALKYEFYDSDDVIESYVGGKPCKEIFILLGEAEFRKLETKALQALSEEKCLVVATGGGAVCKDDNWNYLNGVTVWLDVPVEDLAKRVIKVGTESRPLLGGKCAKSELSRLMQERWPHYAKAHCRLSLKAL
Moss SK	>RGKI_scaffold_2063346
	SIYLIGMMASGKSTVGREVAKALDYMFYDSDDVIESYVGGKPVKEIFVLLGETEFRNLETKALQALSEEKCLVVATGGGAVCKADNWKYLSGVTVWLDVPVEDLAKRVTKVGTGSRPLLGGKCATSELSRLMQERRPHYAKAHCRLSLKAL
Moss SK	>VMXJ_scaffold_2128326
	SIYLIGMMASGKSTVGREVAKALDYMFYDSDDVIESYVGGKPVKEIFVLLGETEFRNLETKALQALSEEKCLVVATGGGAVCKADNWKYLSGVTVWLDVPVEDLAKRVTKVGTGSRPLLGGKCATSELSRLMQERRPHYAKAHCRLSLKAL
Moss SK	>AWOI_scaffold_2005574
	QKVAELSNGNAIFLVGMMASGKSTVGRIVADALDYSFFDSDEVIESYVDGLPVKEIFRRNSEAAFRDLETRALRELSAEKCLVVATGGGAVVREDNWQYLQDGITVWLDVPVEDLAKRVIAVGTESRPLLAGDCAAFDTALSRLSKLMDEREPHYARSDCRLSLQDL
Moss SK	>HVBQ_scaffold_2131276
	EEKGQEVEKLNQGTTIFLVGMMASGKSTVGRLVAEALDYNFFDSDEVIESYVGGLPVKDIFRQKSEVGFRELETRALRELSATTSLVVATGGGAVVRRENWAYLQDGITVFLDVPVEDLAKRVTAVGTESRPLLGGDCGAFDQAYSRLSKLMDERGPHYALANCRLSFKDLATDLQLEAVAELTPTAVAVQVLEEIRRLYQWRKYMQAP
Moss SK	>SZYG_scaffold_2001367
	EDKAKAVLEFNNNTSIFLIGMMASGKSTVGRIVADALSYQFSDSDHVIEQYVGGLPVKDIFRERSEAGFRELETRALRELTSITSLVVATGGGAVVRRENWAYLQAGITVWLDVPIEDLAKRVTAVGTESRPLLGGECGAYDQALSRLSKLMVDRGPHYKQANCRLSLQELAYMLKLENVSELTPTAIAVQVLEEIRKYLEGRG
Moss SK	>ZTHV_scaffold_2084520
	NNTSIFLIGMMASGKSTVGRIVADALTYQFFDSDLVIEQYVGGLPVKDIFRERSEAGFRELETRALRELTSITSLVVATGGGAVVRRENWAYLQAGITVWLDVPIEDLAKRVTAVGAESRPLLGGECDVYEQAFSRLSKLMVDRGPHYKQANCRVSFQELAYMLNLEDVSELTPTAIAVQVLEEVRKYLDG
Moss SK	>KEFD_scaffold_2057603
	AQLNNGTTIFLIGMMACGKSTVGRIVADALDYKFLDSDEVIESFAGGMPVKEIFRQHNETAFRDLETRALQELSATDCLVVATGGGAVVREDNWSYLRDGITVWLDVPIEDLAKRVTAVGTESRPLLGGDCDNFEKAYAKLSKLMATRGPHYARAHCRL
Moss SK	>ZQRI_scaffold_2065499
	TVGRIVADALGYKFFDSDEVIESYVGGMPVKEIFLQQSETAFRDLETRALQELSRADCLVVATGGGAVVRDDNWASLRDGITVWLDVPVEDLATRVTTVGTESRPLLGGDCGDFERAFSKLSKLMEERGLHYARADCRLSLRDLASSLQLTDVGALTPTAIAVQVLEEIRQLLQE
Moss SK	>GRKU_scaffold_2075716
	QEVARLNEGSSTIFLVGMMASGKSTVGRVLADALGYSFFDSDEVIESYVGGLPVKEIFRQKSETAFRDLETRALRELSGATSLVVATGGGAVLRDENWEYLRDGITVWLDVPVEDLARRVTTVGTESRPLLGGDCCDFE
Moss SK	>RGKI_scaffold_2063341
	RELVQLNDGSTIFLVGMMASGKSTVGRLLADALGYTFFDSDEVIESYVGGLPVKEIFRQKSEAAFRDLETRALRELSGANSLVVATGGGAVVRDENWEYLLDGIAVWLDVPVEDLARRVTTVGTESRPLLGGDCNDFEKAFLKLSTLMAAREHHYARAHCRL
Moss SK	>VMXJ_scaffold_2012695
	RELVQLNDGSTIFLVGMMASGKSTVGRLLADALGYTFFDSDEVIESYVGGLPVKEIFRQKSEAAFRDLETRALRELSGANSLVVATGGGAVVRDENWEYLLDGIAVWLDVPVEDLARRVTTVGTESRPLLGGDCNDFEKAFLKLSTLMAAREHHYARAHCRL
Moss SK	>BPSG_scaffold_2021546
	KEVAELNEGSTIFLVGMMASGKSTVGRILADALGYKFFDSDEVIESYVGGLPVKEIFRQRSEAEFRDLETRALRELSGANCFVVATGGGAVLRDENWEYLRDGITVWLDVPVEDLARRVTTVGTESRPLLGGDCGDFEKAFSKLSKLMDAREQHYARAHCRLSFRDL
Moss SK	>NGTD_scaffold_2099911
	QEVAQLNEGSTIFLVGMMASGKSTVGRILADALGYSFFDSDEVIESYVGGLPVKEIFRQKSEDAFRDLETRALQELSGANSLVVATGGGAVVRDENWEYLLDGVTVWLDVPVEDLARRVTTVGTESRPLLGGDCCDFEKALSKLTKLMDAREQHYAQAHCRLSFRDL
Moss SK	>ABCD_scaffold_2074616
	QEVRQLNEGSTIFLVGMMASGKSTVGRILADALGYSFLDSDEVIESYVGGLPVKEIFRQKSEDAFRDLETRALRELSGADLLVVATGGGAVVRDENWEYLGDGITVWLDVPVEDLARRVTTVGTESRPLLGGDCSDFEKAFSKLSKLMDAREQHYARAHCRL
Moss SK	>RDOO_scaffold_2117797
	QEARQLNEGSTIFLVGMMASGKSTVGRILADALGYSFLDSDEVIESYVGGLPVKEIFRQKSEDAFRDLETRALRELSGADLLVVATGGGAVVRDENWEYLGDGITVWLDVPVEDLARRVTTVGTESRPLLGGDCCDFENAFSKLSKLMDAREQHYARAHCRL
Moss SK	>JMXW_scaffold_2042633
	QDVAKLNDGTTIFLVGMMASGKSTVGRVLADALNYKFFDSDEVIESYVGGMPVKEIFRQHSEAAFRDLETRALEQLSAANCLVVATGGGAVCRDQNWSYLRDGIVVWLDVPVEDLARRVTEVSKRETESRPLLGGDCTDFENAFSKLSQLMDAREQHYARAHCRLCFRDL
Moss SK	>YWNF_scaffold_2050248
	QEVAQLNEGTTIFLVGMMASGKSTVGRALADALGYQFFDSDEVIESYVGGLPVKEIFRQQSEAAFRDLETRALQELSVANSLVVATGGGAVVRDENWAYLRDGVVVWLDVPVEDLAKRVTTVGTESRPLLGGDCADFETAFSKLSKLMDAREQHYARAHSRL
Moss SK	>BGXB_scaffold_2079385
	TQKSQDVTGLNEGTTIFLVGMMASGKSTVGRVLADALDYKFFDSDEVIESYVDGLPVKEIFQQQSESAFRDLETRALQQLSVANSLIVATGGGAVIREENWLYLRDGIVVWLDVPVEDLAKRVSAVGTESRPLLGGDCADFEEAFSKLSKLMDVREQHYARAHCRLSLRDLASSLGLKVGALTPTAIAVQVLEEIRQIL
Moss SK	>ORKS_scaffold_2058468
	QEVAQLNGGTTIFLVGMMASGKSTIGRVLADALSYTFFDSDEVIESYVDGLPVKEIFRQHSEVTFRDLETRALQQLSEANSLVVATGGGAVVRDENWTYLRDGIVVWLDVPVEDLAKRVTTVGTESRPLLGGDCADFEKAFSKLSKLLDEREQHYARAHCRLSFRDL
Moss SK	>CMEQ_scaffold_2085134
	QDVAQLNEGTTVFLVGMMASGKSTVGRVLADALGYTFFDSDEVIESYVDGLPVKEIFRQHSESTFRDLETRALQQLSMANCLVVATGGGAVCRDTNWSYLLDGIVIWLDVPVEDLAKRVTTVGTESRPLLGGDCADFEKAFSKLSKLMDVRESHYAKAHCRLSFRDL
Moss SK	>WNGH_scaffold_2001358
	TQKSQEAGQLNEGTTIFLVGMMASGKSTVGRVLADALGYTFFDSDDVIESYVDGLPVKEIFRQHSEAAFRDLETRALQQLSVANSLVVATGGGAVCRDENWSYLRDGIVVWLDVPVEDLAKRVTTVGTESRPLLGIDCADFEKAFSKLSKLMDVREQHYARAHCRLSFRDLASSLGLPEVGALTPTAIAVQVLEEIRQILQEENYIRPPVG
Moss SK	>DHWX_scaffold_2002178
	QEVAKVNGGSTIFLVGMMASGKSTVGRVLSDSLGYTFFDSDEVVESLVGGLPVKEIFRQLSEPAFRDLETRALQKLSVANSLVVATGGGAVCRDENWSYLQDGIVVWLDVPVEDLALRVTSVGTESRPLLGCDCSDFEKAYSKLTKLMIAREMHYARAHCRLSFRDL
Moss SK	>MIRS_scaffold_2087064
	QEVAKLSEGSTIFLVGMMASGKSTVGRVLSDCLGYTFSDSDEVIESLVGGLPVKEIFRQHSESAFRDLETRALQQLSVTNSLVVATGGGAVCRDENWSYLLDGIVVWLDVPVEDLAKRVTTVGTESRPLLGGDCSDFEKAFSKLSTLMDAREKYYARAHCRLSFRDL
Moss SK	>LNSF_scaffold_2069334
	QEVAKLNEGSTIFLVGMMASGKSTVGRVLSDSLGYTFFDSDEVIESLVGGLPVKEIFRQQSESAFRDLETRALQQLSVANSLVVATGGGAVCRDENWSYLLDGIVVWLDVPVEDLAMRVTAVGTESRPLLGGDCSDFDKAFSKLAKLMDAREKYYARAHCRLSFRDL
Moss SK	>JADL_scaffold_2048017
	EEVTKLNEGSTIFLVGMMASGKSTVGRVLSNSLGYAFFDSDEVIESLVGGLPVKEIFRQQSESAFRDLETRALQQLSVANSLVVATGGGAVCRDENWSYLLDGIVVWLDVPVEDLAKRVTTVGTESRPLLGGDCSDFEKAFSKLSKLMDARERDYARAHCRLSFRDL
Moss SK	>TAVP_scaffold_2004732
	QEVAKLNEGATIFLVGMMASGKSTVGRVLSDSLSYTFFDSDEVIESLVGGLPVKEIFRQHSESAFRDLETRALQQLSVANSLVVATGGGAVCREENWSYLLDGIVVWLDVPVEDLAKRVTTVGTESRPLLGGDCSDFEKAFSKLSKLMDARERHYARAHCRLSFRDL
Moss SK	>EEMJ_scaffold_2008448
	QEVAKLNEGSTIFLVGMMASGKTTVARVLSDSLGYTFFDSDEVIESLVGGLPVKEIFRQQSESAFRDLETRALQQLSVANSLVVATGGGAVCRDENWSYLRDGIVVWLDVPVEDLAKRVTTVGTESRPLLGSDCSDFEKTFSKLSKIMDARERHYARAHCRLSFRDL
Moss SK	>QKQO_scaffold_2050659
	QEVAKLNEGSTIFLVGMMASGKSTVGRVLSDSLGYTFFDSDEVIESLVGGLPVKEIFRQQSESAFRDLETRALQQLSVANSLVVATGGGAVCRDENWSYLLDGIVVWLDVPVEDLARRVASVGTESRPLLGSDCSDFEKAFSKLTKLMDARERHYARSHCRLSFRDL
Moss SK	>WSPM_scaffold_2046857
	QEVAKLNEGSTIFLVGMMASGKSTVGRVLSDSLGYTFFDSDEVIESLVGGLPVKEIFRQQSESAFRDLETRALQQLSVANSLVVATGGGAVCRDENWSYLLDGIVVWLDVPVEDLAKRVTSVGTESRPLLGSDCSDFEKAFSKLTKLMDARERHYARAHCRLSFRDL
Moss SK	>VBMM_scaffold_2053174
	QEVAKLNEGSTIFLVGMMASGKSTVGRVLSDSLGYTFFDSDEVIESLVGGLPVKEIFRQQSESAFRDLETRALQQLSVTNSLVVATGGGAVCRDENWSYLLDGIVVWLDVPVEDLAKRVTTVGTESRPLLGGDCSDFEKAFSKLTKLMDARERHYARAHCRLSFRDL
Moss SK	>TMAJ_scaffold_2181692
	QEVAKLNEGSTIFLVGMMASGKSTVGRVLSDSLGYTYSDSDDVIESLAGGLPVKEIFRQQSESAFRDLETRALQQLSVTNSLVVATGGGAVCRDENWSYLLDGIVVWLDVPVEDLAKRVTSDGTESRPLLGGDCADFEKAFSKLTQLMDARERHYARAHCRLSFRDL
Moss SK	>IGUH_scaffold_2014480
	QEVAKLNEGSTIFLVGMMASGKSTVGRVLADSLGYTFSDSDEVIESLVGGLPVKEIFRQQSESAFRDLETRALQQLSVANSLVVATGGGAVCRDENWSYLLDGIVVWLDVPVEDLAKRVTTVGTESRPLLGGDCADFEKALSKLTKLMDARERHYARAHCRLSFRDL
Moss SK	>ZACW_scaffold_2009660
	QEVAKLNEGSTIFLVGMMASGKSTVGRVLADSLGYTFSDSDEVIESLVGGLPVKEIFRQQSESAFRDLETRALQQLSVANSLVVATGGGAVCRDENWSYLLDGIVVWLDVPVEDLAKRVTTVGTESRPLLGGDCADFEKALSKLTKLMDARERHYARAHCRLSFRDL
Fern SK and SKL1s	>KIIX_scaffold_2087915
	KERARELAPKLNGTCIYLIGMMGSGKSTVGKLLADALEYNFFDSDKLIEDAAGGMTVAQFFKQKDEQSFRNAETQVLKQLFDSRHSVISTGGGIVVSSINWKYLRSGITVWLDVPLEELAERVVSVGTHTRPLLGTSEGDSPYSQAFSRLSSIFEFREPFYSDADVVVSLERLALKLQYQHVRDITPTVISIQVLEEIDKFLCSQG
Fern SK and SKL1s	>JVSZ_scaffold_2001454
	KKIAAEVVDDLSGTCIYLIGMMGSGKSTVGKILSEALGYYFFDSDKVVEEAVGGASISELFKEENEEGFRDAETEVLKQLSCLGRLVIATGGGIVVRPMNWSYMRHGITVFLDAPLEALAKRVVAAGMDSRPLLGQASGEDEYHQALKRLSEIYEKRSPAYKNADATVSLQEIASVLGCEDVSFVTPTVIAVQVLEEIKKLIDYKK
Fern SK and SKL1s	>CAPN_scaffold_2040175
	KKIAAEVVDDLSGTCIYLIGMMGSGKSTVGKILSEALGYYFFDSDKVVEEAVGGAKISDLFKEENEEGFRDAETEVLKQLSCLGRLVIGTGGGIVVRPMNWSYMRHGITVFLDVPLEALAKRVVAVGMDSRPLLGQASGEAAYDQALKRLLEIYETRSPAYKNADATVSLQEIASVLGCVDVSYVTPTVVAVQVLEEIKKLIDYKK
Fern SK and SKL1s	>CAPN_scaffold_2004676
	KKRAAEVGDDLGGTCIYLIGMMGSGKSTVGKILSEALGYYFFDSDNLIEEEAGGISVREIFKEKSEEGFRDIETKVLKKVSSLNRLVVATGGGIVVRQINWSYLGHGITVYLDVPLEALAKRIASVGTHSRPLLGQASEESAFNQALDRLSKIYEARAMAYKSADATVSLQEIAMVLDCEDVSLITPTVIAVKVLEEIKRLLQDKKRHNS
Fern SK and SKL1s	>JVSZ_scaffold_2010751
	KKRATEVSDDLRGTCIYLIGMMGSGKSTVGKILSEALGYYFFDSDNLIEEEAGGISVREIFKEKGEEGFRDIETKVLKKISSLNRLVVATGGGIVVRQINWSYLGHGITVYLDVPLETLAKRIASVGVHSRPLLGQASGESAFNQALDRLSKIYEARGMSYKSADATVSLQEIAAVLDCEDVSLLTPTVIAVEVLEEIKRLLWDKK
Fern SK and SKL1s	>NHCM_scaffold_2011232
	KKRAGEIAADLRGTCIFLIGMMGSGKSTVGRILAKALGYYFFDSDKIIEDASGGSSVAQIFEEENEENFRDAETEVLKQLSCMGRLVVATGGGIVVRPINWSYLSYGIVVWLDVPLEALAERVVSVGPESRPLLGQTTTDYAYSQALDKLSKIYEERAPSYTNADVTVSLPKVALKLGYEDLSLLTPSTVAIEVLEEIDKLVKHKK
Fern SK and SKL1s	>UXCS_scaffold_2012335
	KKRANEVVTDLRGACIFLVGMMGSGKSTVGRILAEALGYYFFDSDNLIEAAAGGTSIAQIFKEKNEEGFRDKETEVLMQLSCMGRLVVATGGGIVVRPVNWSYLRQGITVWLDVPLDALAQRVVAVGTESRPLLGQTTSNSAYSQALEKLTRIYEERGPVYGNADAIVSLQEVALNMGYEDVSVLTPTNIAIEV
Fern SK and SKL1s	>NHCM_scaffold_2014180
	KKRANEVVTDLRGACIFLVGMMGSGKSTVGRILAEALGYYFFDSDNLIEAAAGGTSIAQIFKEKNEEGFRDKETEVLMQLSCMGRLVVATGGGIVVRPVNWSYLRQGITVWLDVPLDALAQRVVAVGTESRPLLGQTTSNSAYSQALEKLTRIYEERGPVYGNADAIVSLQEVALNMGYEDVSVLTPTNIAIEVLGEIKKLLK
Fern SK and SKL1s	>UOMY_scaffold_2007755
	KKKADEIVTDLRGTCIFLIGMMGSGKSTVAKLLAEALGYYFFDSDKLIEEAGGASVAEIFKEKNEESFRDAETEVLKQLSGMGRLVVGTGGGIVIRPVNWSYLRHGVTVWLDVPLEALAKRVVAVGTESRPLLGKTSADDCAYSQALEMLSNIYKDRGPFYANADATVSLQKMALQMGHEDVCTLTPTMIAIQVLEEIKKLIK
Fern SK and SKL1s	>VIBO_scaffold_2077680
	KKKADEIVTDLRGTCIFLIGMMGSGKSTVAKLLAEALGYYFFDSDKLIEEAAGGATVAEIFKEKNEESFRDAETEVLKQLSGMGRLVVGTGGGIVIRPVNWSYLRHGVTVWLDVPLEALAKRVVAVGTESRPLLGQTSDDCAYSQALEMLSNIYKDRGPSYANADATVSLQKMALQMGHEDVSTLTPTMIAIQVLEEIKKLLKHKK
Fern SK and SKL1s	>ALVQ_scaffold_2012120
	EKRGNEVVKDLKGSCIFLLGMMGSGKSTVGRILAQALGYYFFDSDKLVEEAAGVKSVAQIIKEDEESFRNAETEVLKQLSCMGRLVVATGGGIVARPTNWSYLRHGVTVWLDVPLEALAKRVVAVGVESRPLLGATGSDSPYNQALESLTEIFKVRGPAYSIADTTVSLQKVAASMGFEDVSFVTPTIIAIQVLEEINKLMLQKKRLNS
Fern SK and SKL1s	>QVMR_scaffold_2014307
	EKKGNEVVKDLKGSCIYLLGMMGSGKSTVGRILAEALGYYFFDSDKLVEEAAGVKSVAQIIKEDEESFRNAETEVLKQLSCMGRLVVATGGGIVARPINWSYLRHGVTIWLDVPLEALAKRVVAVGVESRPLLGATGSDSPYNQALESLTEIFKVRGPAYSTADATVSLQKVATSMDFEDLSFVTPTIIAIQVLEEINKLILQKK
Fern SK and SKL1s	>EEAQ_scaffold_2088509
	KKRANEVVKDLKGTCIFLIGMMGSGKSTVGRILAEALGYCFFDSDKLVEQAAGGASVAEIFKEKNEEGFRDAETEVLRQLSCMGRLVVATGGGIVVRPINWSYLRHGVTVWLDVPLEALAKRVVDVSLDSRPLLEVSATDFAYNQALESLTRILDQRGPAYADADAVVSLQNVALHMGYQDVSFITPTMIAIQVLEEINKLLQHKK
Fern SK and SKL1s	>WTJG_scaffold_2013193
	KTTANEIVKDLKGTCIFLIGMMGSGKSTVGRILAEALGYYFFDSDKLVEQAAGGASISEIFKDKNEEGFRDVETEVLKQLSCNGRLVVATGGGIVVRPINWSYLRHGITVWLDVPLEALAKRVVEASVDSRPLLEVTASDYAYNQALESLARILDERDSSYAVADARVSLQNVALRMGYQDVSFITPTMIAIEVLEEIKKLVQ
Fern SK and SKL1s	>QHVS_scaffold_2016174
	KTTANEIVKDLKGTCIFLIGMMGSGKSTVGRILAEALGYYFFDSDKLVEQAAGGASVSEIFKDKNEEGFRDVETEVLKQLSCNGRLVVATGGGIVVRPINWSYLRHGITVWLDVPLEALAKRVVEASVDSRPLLEVTASDYAYNQALESLARILDERDSSYAVADARVSLQNVALRMGYQDVSFITPTMIAIEVLEEIKKLVQ
Fern SK and SKL1s	>MEKP_scaffold_2106946
	KKKADELKTELKGTCIYLIGMMGSGKTTVGRILAEALGYQFFDSDKLVEEAAGGASVAQIFKEQDEESFRDAETEVLKQLSCMGRLVVATGGGIVVRPINWSYLRYGVTVWLDVPLEALAERVVAVGTESRPLLGPTESDAAHIQALSRLSNIFEDRGPFYADADATVCLKKLTRQLGCKDVRALTPTMIAIQVLEEIKMLIICKK
Fern SK and SKL1s	>QIAD_scaffold_2058121
	KERANERVTDLRGTCIFLIGMMGSGKTTVGKLLADALDYHFFDSDKLIEEAAGGISVTQIFKEQSEEVFRDAETEVLQQLSCRGRLVVATGGGIVVRPINWSYLRHGVTVWLDVPLEALAARVVAVGTESRPLLGPSVGETAHSKAFAKLSNIFKVRGPCYEDADVTVSLGEMAARLGQENVNALTPTMIALEVLEGINKLILLKKH
Fern SK and SKL1s	>LHLE_scaffold_2007258
	KERASEIVSDLRGSCIYLVGMMGSGKTTVGKLLSEALGYHFIDSDQLIEEVAGGVSVAQLFKQQDEESFRDMETEVLKQLSCNGRLVVATGGGIVVRPVNWSYLRYGVTVWLDVPLEALAERVVAVGTHSRPLLGEQSKGGSAHGQALARLTGIFERRATCYNNSDARVCLQKLASNLGYDVRDLTPTIIAVQVLEEINSLIIRKK
Fern SK and SKL1s	>RICC_scaffold_2064603
	KERASEIVSDLRGSCIYLVGMMGSGKTTVGKLLAEALGYHFIDSDQLIEEVAGGVSVAQLFKQQDEESFRDTETEVLKQLSCNGRLVVATGGGIVVRPVNWSYLRYGVTVWLDVPLEALAERVVAVGTHSRPLLGEQSKGGSAHGQALARLTGIFERRATCYNNSDARVCLQKLASSLGYDVRDLTPTIIAVQVLEEINSLIIRKK
Fern SK and SKL1s	>YOWV_scaffold_2068224
	KERASEIVSDLRGSCIYLVGMMGSGKTTVGKLLAEALGYHFIDSDQLIEEVAGGVSVAQLFKQQDEESFRDTETEVLKQLSCNGRLVVATGGGIVVRPVNWSYLRYGVTVWLDVPLEALAERVVAVGTHTRPLLGEQSKGGSAHGQALARLTGIFERRATCYNNSDARVCLQKLASSLGYDVRDLTPTIIAVQVLEEINSLIIRKK
Fern SK and SKL1s	>MTGC_scaffold_2001557
	KKKGSEMVSDLRGTCIYLVGMMGSGKTTVGKHIADALGYHFVDSDTVIEEVAGGVSVAQLFKQQDEESFRDAETEVLKHLSCNGRLVVATGGGIVIRPVNWSYLRYGVTVWLDVPLDSLAERVVAVGTHSRPLLGRESKGDSAHSQALARLTTIFEKRASCYANADTTVSLQKLATSLGYHVRDLTPTLIALQALEEINKLIIHKK
Fern SK and SKL1s	>BMJR_scaffold_2061060
	KRRGAQLVSDLRGTCIYLIGMMGSGKSTVGKVLADALGYHFLDSDKVIEEAAGGVSVAEFFKQQDEMSFRNAETQVLKQLSCNLRLVVATGGGIVVKPENWSYMRHGVTVWLDVPLESLAERVVKAGTDSRPLLGVETRVTSAYTQALEKLTTIYENREACYANADIKLSCQKLATSLGYQVCDLTPTLIAMQILEEINELVMQKK
Fern SK and SKL1s	>BMJR_scaffold_2015014
	KKRGAELVANLRGACIYLVGMMGSGKSTIGKVLADALGYHYVDSDQVIEEAAGGVSVAELFKQQDETNFRDAETKVLKQLSCKERLIVATGGGIVVRPENWSYLRSGVTVWLDVPLESLAERVVAAGTHSRPLLGGGTRGTSAYTLALEKLTTIFENRASCYANADAKVSFQKLATSLEYEVRDLTPTVIALQVLEEINDLL
Fern SK and SKL1s	>WCLG_scaffold_2007160
	KKRGAELMSDLRGTCIYLVGMMGSGKSTIGKVLADALGYHCVDSDKVIEDAAGGVSIAELFKQQDELSFRDAETQVLKQLSCNVRLVVSTGGGIVIRPENWSYLRYGVTVWLDVPLESLAERVVAAGTHSRPLLGVETRGTSAYTLALEKLTTIFENRASCYANADVKVSFQKLATSLGYQVRDLTPTLIAMQTLEEINELLIHRK
Fern SK and SKL1s	>WQML_scaffold_2008297
	KKRAGEMVSDLRGTCIYLVGMMGSGKSTVGKVLAEALGYHFIDSDKVIEDAAGGVSVAELFKQLDETSFRDAETQVLKQLSCNLRFVVATGGGIVIRRENWSYLRYGVTVWLDVPLESLAERVVAAGTHSRPLLGGDHKGESAHSRALAKLTNIYESRASCYANADARVSLQNLASSLGYHVRDLTPTLIAIQALEEISKLLSHRK
Fern SK and SKL1s	>YCKE_scaffold_2008923
	KKKGSELVPDLKGTCIYLVGMMGSGKSTVGKVLAEALGYHFIDSDKIIEEAAGGVSVAELFKQQDEMSFRDAETQVLKQLSCNVRLVVATGGGIVIRPENWSYLRYGVTVWLDVPLESLAERVVAAGTHSRPLLGGETKGKAAHSRALAKLTSIFEKRASCYENADARVSLQELAACLGYHVRDLTPTLIAIQTLEEISKLVLYKK
Fern SK and SKL1s	>GSXD_scaffold_2008351
	KKRGAELVSDLRGTCIYLVGMMGSGKSTVGKVLAEALGYHFIDSDKVIEEAAGGVSVAELFKQQDEMSFRDAETQVLKQLSCNVRLVVATGGGIVIRPENWSYLRYGVTVWLDVPLESLAERVVAAGTHSRPLLAGETKGKAAHNRALAKLTSIFEKRASCYENADARVSLQNLASHLGYHVRDLTPTLIAIQTLEEISKLLLHKK
Fern SK and SKL1s	>XDDT_scaffold_2074356
	KKRASELVSDLRGTCIYLVGMMGSGKSTVGKVLAEALGYHFIDSDKVIEEAAGGVSVAELFKQQDETTFRNAETQVLKQLSCNVRLVVATGGGIVIRPENWSYLRYGVTVWLDVPLESLAERVVAAGTHSRPLLAGEVKGKAAHSRALAKLTSIFEKRASCYENADARVSLQKLASSLGYHVRDLTPTLIAIQTLEETSKLLLHKK
Fern SK and SKL1s	>GANB_scaffold_2007938
	QKRASELETDLRGTCIYLIGMMGSGKTTVGKLLAEALGYHFFDSDKLIEEAAGGITVAQFFKQQDEESFRNAETEVLKQLSCNGRLVVATGGGIVVRSVNWSYLRHGVTVWLDVPVEALAERVVAVGTHSRPLLGESNDDSAHSQALARLSSIFEFRAPFYADADVIVSLRKLASRLGYQHVRDLTPAIIAIEVLEEINKSIVRKKY
Fern SK and SKL1s	>EWXK_scaffold_2018783
	KKSASELVTDLRGTCIYLIGMMGSGKTTVGKLLAEALDYHFFDSDELIEDAAGGITVAQFFKQQDEESFRKAETEVLKQLSCNGRSVVATGGGIVVRPVNWSYLRHGVTVWLDVPLEALAERVVAVGTHSRPLLGESKGDSAHSQALARLSSIFELRGPFYTNADAIVSLQKLASRLGHQHVRDLTPTIIAVQVLEEINKLIVCKK
Fern SK and SKL1s	>PNZO_scaffold_2152106
	KKRGSELVTDLRGTCIYLIGMMGSGKTTVGKLVAEALDYHFLDSDKIIEDAAGGITVAQFFKQQDEEGFRNAETEALKQLSCNGRLVVATGGGIVVRPVNWSYLRHGVTVWLDVPLEALAERVVAVGTHSRPLLGESEGDSAHSQALARLSSIFELRAPFYADADATVSLQKLASRLGYQHARDLTPTIIAVQVLEEINKLIVRKK
Fern SK and SKL1s	>UWOD_scaffold_2139510
	KKRGSELVTDLKGTCIYLIGMMGSGKTTVGKLVAEALDYHFLDSDKLIEDAAGGITVAQFFKQQDEEGFRNAETEALKQLSCNGRLVVATGGGIVVRPVNWSYLRHGVTVWLDVPVEALAERVVAVGTHSRPLLGESEGDSAHSHALAMLSSIFELRAPFYADADATVSLQKLASCLGYQHVRDLTPTIIAVQVLEEINKLIVRKK
Fern SK and SKL1s	>HNDZ_scaffold_2023853
	RKNGNEVVAQLKGSCIFLVGMMGSGKTTVGKLLAEALDYEFLDSDLLIENKAGGITVAQFFQDEEKFRNAETEVLEQLSSNGRSVVATGGGIVVRPRNWNYLRHGVTVWLDVPLEALAERVVAVGTHTRPLLGDSQGDSAHSQALARLSSIYDCRAPFYGQADVIVSLQKLASHLGYQHVRDLTPIMIAVQVLEEISRM
Fern SK and SKL1s	>RICC_scaffold_2000964
	RKNGNEVVAQLKGSCIFLVGMMGSGKTTVGKLLAEALDYEFLDSDLLIENKAGGITVAQFFKQQDEEKFRNAETEVLEQLSSNGRSVVATGGGIVVRPRNWNYLRHGVTVWLDVPLEALAERVVAVGTHTRPLLGDSQGDSAHSQALARLSSIYDCRAPFYGQADVIVSLQKLASHLGYQHVRDLTPIMIAVQVLEEISRM
Fern SK and SKL1s	>POPJ_scaffold_2012955
	KTKGSELATGLEGTCIYLIGMMGSGKTTVGKLLAEGLDYQFFDSDKLVEDAAGGITVAQFFKEQDEEKFRNAETEVLKKLSCNGRSVVATGGGIVVRPLNWSYLRRGVTVWLDVPLDALAERVVSVGTHTRPLLGESHGESAHSQALARLSSIYECRAPFYAQADVVVSLQELASRFGCRHVRDLTPMMIAVQVLQEINKL
Fern SK and SKL1s	>WQML_scaffold_2013652
	KTKGSKLIAGLKGTCIYLIGMMGSGKTTVGKLLAEALDYKFFDSDKLVEDAAGGITIAQFFKEQDEETFRNAETEVLKTLSCTGRSVVATGGGIVVQSLNWTYLRLGVTVWLDVPLDALAERVVAVGTHTRPLLGDSQGDSAHSQALARLSSIYELRAPFYGQADVIVSLQELASHLGYQHVRDLTPMMIAFQVLEEINKTI
Fern SK and SKL1s	>DCDT_scaffold_2016888
	KRKGNEIVKGLKGTCIYLIGMMGSGKTTVGKLLAEALNYEFLDSDKLVEDAAGGITVAQFFREQDEEKFRNAETEVLKKLSSRSVVATGGGIVVRPLNWNYLKIGVTVWLDVPLDALAERVVAVGTHTRPLLGDSHGESAHTKALAKLSSIYEFRAPFYAQADVIVSLQELAAHLGYQHVRDLTPTMIACQVLEVIDKII
Fern SK and SKL1s	>ZXJO_scaffold_2015510
	KRKGNEIVRELKGTCIYLIGMMGSGKTTVGKLLAEALDYEFLDSDKLVEDAAGGITVAQFFQEQDEEKFRNAETKVLKELSCKGRSVVATGGGIVVRPLNWNYLKVGVTVWLDVPLDALAERVVAVGTHTRPLLGDSQGESDPTKALAKLSSIYEFRAPFYAQADVVVSLQELVAHLGYQNVRDLTPMMIACQVLEEIDEMIAGQK
Fern SK and SKL1s	>GSXD_scaffold_2016782
	KTKGNEIVRGLKGTCIYLIGMMGSGKTTVGKLLAEALDYEFLDSDKLVEDAAGGITVAQFFKEQDEEKFRNAETEVLKKLSRNGRSVVATGGGIVVRSLNWNYLRVGVTVWLDVPLDALAERVVAVGTHTRPLLGDSQGESAHSEALAKLSSIYEFRAPFYAQADVIVSLQELAAHLGFQHVRDLTPMMIAVQVLEEINKM
Fern SK and SKL1s	>YCKE_scaffold_2064348
	KRKGNEIVRGLKGTCIYLIGMMGSGKTTVGKLLAEALDYEFLDSDKLVEDAAGGITVAQFFAEQDEEKFRNAETEVLEKLSRNGRSVVATGGGIVVRPLNWNYLKVGVTIWLEVPLDALAERVVAAGTHTRPLLGDSQGESAHSKALAKLSSIYKCRAPFYAQADVVVSLQELAADLGYQHVRDLTPMMIAVQVLEEIHKMI
Fern SK and SKL1s	>MEKP_scaffold_2014769
	KKRANEIGKELKGTCIFLIGMMGSGKTTVGEVLARALGYYFFDSDKVIEEAAGGLSVAQIFHEHDEDSFRDAETEVLKQLSSMGRLVVATGGGIVLRPMNWSYLKHGITVWLDVPLEALAERVVAVGTESRPLLGQTGGTSAYSEALSSLSHIFEVRGPFYADADARVSLQQMALKMGYQDVSALTPTMIAVQVLEEIVKLIKRKK
Fern SK and SKL1s	>PBUU_scaffold_2078623
	KKRAGEVAPDLKGACIFLIGMMGSGKDSVGKALAEALGYHFFDSDKLIQDAAGGTSGDEEEEGYRDAETEVLKQLSCMGRLVVATGGGVVVRPMNWSYLRHGVTVWLDAPLETLVERVMVDTTGSQPSVKSSGYSEAMSKISDILKERSPFYADADATVSLEQLAVRSGYSGVACLTPTMVAMEVLEEINNLIQYRKKKNAVF
Fern SK and SKL1s	>KIIX_scaffold_2008344
	KEKATEMVDDLRGTCIYLVGMIGSGKSAVGKCLAKALGYYFFDSDKLIEEAAGGRSVSQLIEEEDEDSFRDAETEILKQLSCMGRLVVATGGETVLRPINWSYLRYGVTVWLDVPVETLAQRAASLSEPLSGITATRSTNSQDLEELSSILNVRGRFYADADATVSLHKVAAKLGYIDVNMIPPETIALEVLEEIEKLMKSRK
Fern SK and SKL1s	>CVEG_scaffold_2018875
	KEKASEMVDDLKGTCIYLVGMMGSGKKYRVGKSLAESLGYYFFDSDKLIEEAAGGGKSVSQLMEEDGESFRDAETEVLKQLSCMGRLVVATGGDTVLQPTNWSYLRYGVTVWLDVPVEALAQRAAGLTSDPHSFLEERAMFSDHSQALESLSSMLNVRKQYYGNADTSISLMKLASEYGHDNLNNITAEMVALQVLNAINNLMK
Fern SK and SKL1s	>EWXK_scaffold_2122022
	KKRAREIADELRGTCIYLVGMMGSGKSTIGKTLAEALGYYFFDSDKLIEEASGGTAVSQLFEEEDEDSFRDAETEVLKQVSCMGRLVVATGGGMVLRPMNWSYLRHGVTVWLDVPVEALAKRVVAVGIGSRPLLGLATSDSAHSQALERLSSILNIRGPFYADADATVSLQKMASQLGCLDVNTLTPTMVALEVLEEINKLIKRKK
Fern SK and SKL1s	>PNZO_scaffold_2151245
	KRRAREIVDELRGTCIYLVGMMGSGKSTIGKTLAEALGYYFFDSDKLIEEAAGGTTVSRMFEEEDEDRFRDAETEVLKQLSCMGRLVVATGGGMVLRPINWSYLRHGVTVWLDVPVEALAKRVVAVGVDSRPLLGLATSDSAHSQALERLSSILNIRGPFYADADATVSLQKMASQLGCPDVNTLTPTMVALEVLEEINKLIKHKK
Fern SK and SKL1s	>UWOD_scaffold_2025384
	QKRAREIVDELRGTCIYLVGMMGSGKSTIGKTLAEALGYYFFDSDKLIEEAAGGTTVSRMFEEEDEENFRDAETEVLKQLSCMGRLVVATGGGMVLRPMNWSYLRHGVTVWLDVPVEALAKRVVAVGVDSRPLLGLATSDSAHSQALERLSSIFNIRGPFYADADATVSLQKMASQMGCPDVNALTPTMVALEVLEEINKLIKRKK
Fern SK and SKL1s	>NOKI_scaffold_2090100
	IYLVGMRGSGKSTIGQVLAEALGYYFFDSDKVIEAADGRRTISQMLEQEDEESFRDAETEVLKQLSCMGRLVVATGGGTVLRPMNWSYLRHGVTVWLDVPVEALAKRVIDSGIDTRPLLGIEAGDSVHSQALEKLSSILKIRGPFYADSDATVSLTNVASQRGCPDVASLTPSMVAIEVLEEIDKLIRRRR
Fern SK and SKL1s	>YIXP_scaffold_2005815
	KKRAGELVDDLKGTCIYLVGMRGSGKSTIGQALAEALGYYFFDSDKVIEAADGRTISQMLEQEDEGSFRDAETEVLKQLSCMGRLVVATGGGTVLRPMNWSYLRHGVTVWLDVPVEALAKRVIDSGIDTRPLLGIEAGDSVHSQALEKLSSILKIRGPFYADSDATVSLTNVASQRGCPDVASLTPSMVAIEVLEEIDKLIRRRR
Fern SK and SKL1s	>GSXD_scaffold_2061398
	KKRGSEIANDLRGTCIFLVGMMGSGKSAIGETLAEAVGYHFFDSDKLIEKAAGGGRTVSQLMEEEDEKSFRDVETEVLKQLSCMGRLVVATGDGVVLRPMNWSYLRRGVTVWLDVPVEALANRVVDAGEKSRPFL
Fern SK and SKL1s	>SKYV_scaffold_2063790
	QKRGSEIASNLKGSCIFLVGMLGSGKRTIGQTLAEAVGYHFFDSDEVIEKAAGGNQTVSQLLEQEDEKSFRDAETEVLKQLSCMGRLVVATGDGIVLRPLNWSYMRHGVTIWLDASVETLARQVVRDGGKPRPLFSQVTDPSAQSQTVESLSDMFKLRERYYAESDATVSLEKIASQTGLDGVEHLTSTMVALEVLEEIDKLIKQKK
Fern SK and SKL1s	>UJTT_scaffold_2024805
	KKRGSEMADELRGTCIFLVGMMGSQKGSIGQALADAVGYHFFDSDKLIEKADGRTVSQMIEQENENSFRDAESEVLKQLSCMGRLVVATGDGVVLRPINWSYLRHGVTVWLDVPVELLANRVLNAGEMSWLIPGLASNVSAHDEAVEKLSHILKDREPFYADSDATVSLQKVASQTGLDDVESLTPTMLALEVLEEINKLIKRKR
Fern SK and SKL1s	>POPJ_scaffold_2023962
	KGSEIANELRGTCIYLVGMMGSGKSTIGQALAEAVGYHFFDSNKVIEKADGRTVSQMIEQEDENSFRDAETEVLKQLSCMGRLVVATGDGIVLRPMNWSYMRHGVTVWLDVPVEALANRVLNAGEMSLPMLGLASNASAHDQAVEKLSHILKDRKPFYADSDATVSLLKVASQTGLDNVESLTPTMLALEVIEEINKLIKRKR
Fern SK and SKL1s	>FLTD_scaffold_2016314
	KKRGSEIANDLRGTCIYLIGMEGSGKSTIGQALAESVGYYFFDSDKLIEKADGRTVSQLIKQENENSFRDAETEVLKQLSCMGRLVVATGDGIVLRPMNWSYLRHGVTVWLDVPVETLANRVLNAGGMSWPTLGLASNASAHDQAVEKLSHILKDREPFYADCDATVSFQKIASQTGLDDVESLTPTILALEVIEEINKLIKRKR
Fern SK and SKL1s	>WQML_scaffold_2003133
	KKRGSKIANDLRGTCIYLVGMMGSGKSAVGQSLAEAVGYHFFDSDKLIEKAADDGRTVSQMIDEEDEKSFRDIETEVLKQLSCMGRLVVATGDGIVLRSTNWSYLRHGVTVWLDVPIEALANQVVYADEKSRPLLGLATNSSAHGQAVEKLSGILKDRERFYADSDTTVSLQKVASQIGLDDVESLTPTMVALEVLEEINKLIKHRK
Fern SK and SKL1s	>WCLG_scaffold_2064251
	KKRGSEIAKDLRGTCIYLVGMMGSGKSTIGQTLAEAVGYHFFDSDKLIEKAAGDGRTVSQLMEAEDEKSFRDVETEVLKQLSCMGRLVVATGDGIVLRPINWSYLRYGVCVWLDVPVETLANRVGEKSQPVLGLATDSSTHGQAVEKLSDILKVREPFYADSDATVSLQKVASQTGLEGVESLTPTMVALEVLEEIDKLIKYRK
Fern SK and SKL1s	>YCKE_scaffold_2060156
	QKRGREIASNLKGTCVYLVGMMGSGKSAIGETLAEAVGYHFFDSDKLIEKAAGGGRTVSQLMEEEGEKSFRDVETEVLKQLSCMGRLVVATGDGIVLRPMNWSYLRHGVTVWLDVPVEALANRVVDAGGKSWPLCVGLGNDVSPHGQDVEKLSDILKLREPFYADSDATVSLQKVASQIGLDNVESLTPTMVALEVLEEMNKLIRYKK
Fern SK and SKL1s	>XDDT_scaffold_2015459
	KKRGSEIANDLRGTCIFLVGMMGSGKNAIGETLAEAVGYHFFDSDKLIEKAAGGGRTVSQLMEQEDEKSFRDVETEVLKQLSCMGRLVVATGDGVVLRPMNWSYLRHGVTVWLDVPVEALANRVVDAGEKSQPLCVGLVTDASAPGQDVEKLSDLFKRREPFYADSDATVSFQKVASQIGLDNVESLTPTMVALEVLEEINKLIKYKK
Fern SK and SKL1s	>DCDT_scaffold_2001760
	KKRGSEIASDLRGTCIFLVGMMGSGKSAIGETLAEAVGYHFFDSDKLIERAAGGGRTVSQLMEEEDEKSFRDVETEVLKQLSCMGRLVVATGDGIVLRPMNWSYLRHGVTVWLDVPVEALVNRVVDAGEKSWPSCVGVATDALAHGQDLEKLSDILKLREAFYADSDATVSLQKVASQIGLDTVESLTPTMVALEVLEEINKLIKQKK
Fern SK and SKL1s	>ZXJO_scaffold_2014818
	KKRGTEIASDLRGTCIFLVGMMGSGKSAIGETLAEAIGYHFFDSDKLIERAAGGGRTVSQLQEEEDEKSFRDVETEVLKQLSCMGRLVVATGDGVVLRPMNWSYLRHGVTVWLDVPVEALVNQVVDAGEKSWPSCVGMATEALAHSQDIEKLSDILKLREPFYADSDATVSLQKVASQLGLDTVESLTPTMVALEVLEEINKLIKQKK
Fern SK and SKL1s	>PSKY_scaffold_2011546
	QKRGSELVDDLKGTCIYLVGMTGSGKSIIGETLAKSLGYHFFDSDKLIEHAAGGTKASQLMEEEDEDSFRDAETEVLKQLSCMGRLVVATGGGMVLRRMNWSYLRHGITVWLDVPVDTLAARVIGAGVKSRPPSVGLVTTGLSESQALDKLAGILKVRGPFYEESDAKVSLQKIASEIGLVDLTSITPAMVALEVLEEIDKLV
Fern SK and SKL1s	>KJZG_scaffold_2060080
	KKRGSELVDDLKGTCIYLIGMMGSGKSVIGEALAESLGYYFFDSDKLIEQAAGGTTVSQLMEEEDEDSFRDAETEVLKQLSCMGRLVVATGGGMVLRPMNWSYLRHGITVWLDVPVDTLAARVVEAGVKSRPLLAGPVTSDLSESQALDKLASILEVRGPFYEDSDAKVSLQKMASEMGLADINSITPAMVALEVLEEINKLV
Fern SK and SKL1s	>RICC_scaffold_2062708
	KKRGSELVDDLRGTCIYLVGMMGSGKSTIGQTLAEALGYFFFDSDKLIEEAAGGTTVSQLIEEEDEDSFRDAETEVLKQLSCMGRLVVATGGGVVLRPMNWSYLRHGVTVWLDVPVDALAKRVVEAGVKSRPLLALAINDSVQSQALEKLSSILKVRGPFYADADATVSLQKVASEL
Fern SK and SKL1s	>HNDZ_scaffold_2030070
	KKRGSELVDDLRGTCIYLVGMMGSGKSTIGQTLAEALGYFFFDSDKLIEEAAGGTTVSQLIEEEDEDSFRDAETEVLKQLSCMGRLVVATGGGTVLRPMNWSYLRHGVTVWLDVPVDALAKRVVEAGVKSRPLLALAINDSVQSQALEKLSSILKVRGPFYADADATVSLQKVASELGLMDVNSLTPAMVALEVLEEINNLIIKRK
Fern SK and SKL1s	>LHLE_scaffold_2011931
	KKRGSELVDDLRGTCIYLVGMMGSGKSTIGQTLAEALGYFFFDSDKLIEEAAGGTTVSQLIEEEDEDSFRDAETEVLKQLSCMGRLVVATGGGMVLRPMNWSYLRHGVTVWLDVPVDALAKRVVEAGVKSRPLLALAINDSVQSQALEKLSSILKVRGPFYADADATVSLQKVASELGLMDVNSLTPAMVALEVLEEINNLIIKRK
Fern SK and SKL1s	>XXHP_scaffold_2015448
	KKRGSELVDDLRGTCIYLVGMMGSGKSTIGQTLAEALGYFFFDSDKLIEEAAGGTTVSQLIEEEDEDSFRDAETEVLKQLSCMGRLVVATGGGVVLRPMNWSYLRHGVTVWLDVPVDALAKRVVEAGVKSRPLLALAINDSVQSQALEKLSSILKVRGPFYADADATVSLQKVASELGLMDVNSLTPAMVALEVLEEINNLIIKRK
Fern SK and SKL1s	>YOWV_scaffold_2066340
	KKRGSELVDDLRGTCIYLVGMMGSGKSTIGQTLAEALGYFFFDSDKLIEEAAGGTTVSQLIEEEDEDSFRDAETEVLKQLSCMGRLVVATGGGVVLRPMNWSYLRHGVTVWLDVPVDALAKRVVEAGVKSRPLLALAINDSVQSQALEKLSSILKVRGPFYADADATVSLQKVASELGLMDVNSLTPAMVALEVLEEINNLIIKRK
Fern SK and SKL1s	>OQWW_scaffold_2016512
	KERGSELVDDLKGTCIYLVGMKGSGKSTIAQTLAEALGYFFFDSDKVIEEASGGSKPSQLIEEEDEESFRDAETEVLKQLSCMGRLVVATGGSIVLRPMNWSYLRHGVTVWLDVPVDALAKRIVEAGVESRRLLGDDSVANQALERLSSVLKVREPFYADSDATVSLQKVAAKMGLMDVDSLTPEMVA
Fern SK and SKL1s	>ZQYU_scaffold_2112221
	KKRGSELVDDLKGTCIYLVGMMGSGKSTVAQTLAEALGYFFFDSDKLIEEAAGGSKSPQLIEDEDEESFRDAETEVLRQLSCMGRLVVATGGSMVLRPMNWSYLRHGVTVWLDVPLDALAKQIVMAGVESRPLLGLASNDSTQSQALEKLSSILKVREPFYADSDATVSLQKVASKMGLMDVDSLTPDMVALEVLEEINSLMTKRK
Fern SK and SKL1s	>ORJE_scaffold_2014274
	KKRGSELVDDLKGTCIYLVGMTGSGKSTIAQTLAGALGYFFFDSDKLIEEAAGGLKSPQLIEDEDEESFRDAETEVLRQLSCMGRLVVATGGSMVLRPMNWSYLRHGVTVWLDIPLHALAKQVVVTGVESRPLLGQASNDLAQSQALERLSSVLKVREPFYADSDATVSLQKVASKMGLMDVDSLTPEMVALEVLEEINSLITKRK
Fern SK and SKL1s	>GYFU_scaffold_2023193
	KKRGSELVDDLRGTCIYLVGMMGTGKSTIAQTLAEALGYFFFDSDKLIEEAAGGSKSPQLIEDEDEESFRDAETEVLRQLSCMGRLVVATGGSMVLRPMNWSYLRHGVTVWLDVPLDALAKRVVPAGVESRPVLGLASNDSAQSQALERLSSILKVREPFYADSDATVSLQKVASKMGLMDVDSLTPEMVALEVLEEINSLI
Fern SK and SKL1s	>YLJA_scaffold_2070539
	KKRGSELVDDLRGTCIYLVGMMGTGKSTIAQTLAEALGYFFFDSDKLIEEAAGGSKSPQLIEDEDEESFRDAETEVLRQLSCMGRLVVATGGSMVLRPMNWSYLRHGVTVWLDVPLDALAKRVIVAGVESRPLLGLASNDSAQSQALERLSSILKVREPFYADSDATVSLQKVASKMGLMDVDSLTPEMVALEVLEEINSLITKRK
Fern SK and SKL1s	>NWWI_scaffold_2028407
	KKRGSELVDDLRGTCIYLVGMMGSGKSTVAQTLAEALGYFFFDSDKVIEEAAGGTRFSQSIEEEDEDSFRDAETEVLKQLSCMGRLVVATGGGMVLRPINWSYLRHGVTVWLDVPVDALAKRVAKAGVESRSLLGLATNDAVQSQVLESLSSILKDREPFYADSDATVSIQKLASKMGLIDVDGLTPEMVALEVLEEINNLIVKHK
Fern SK and SKL1s	>RFRB_scaffold_2001186
	KKRGSELVDDLRGTCIYLVGMMGSGKSTIGQTLAEALGYFFFDSDKLIEEAAGGTKLSQLIEEEDEDSFRDAETEVLKQLSCMGRLVVATGGGMVLRPMNWSYLRHGITVWLDVPVEALAKRVVEAGVESRPLLGLATNDLVQSQALERLSSILKVSAPFYADSDATVSLQKVASEMGLMDV
Fern SK and SKL1s	>WGTU_scaffold_2000473
	KKRGSELVDDLRGTCIYLVGMMGSGKSTIGQALAEALGYFFFDSDKLIEEAAGGTNLSQLIDEEDEESFRDAETEVLKQLSCMGRLVVATGGGMVLRPMNWSYLRHGVTVWLDVPVDALAKRIVEAGVESRPSLGLATNDSVQSQALEKLSSILKVREPFYADSDTTVSLQKMASEMRLRDVNGLTPAMVALEVLEQINSLIIKRK
Fern SK and SKL1s	>YQEC_scaffold_2072982
	QNRGSELVDDLRGTCIYLVGMMGSGKSTIGQTLAESLGYFFFDSDKLIEEAAGGTTVSQLIEEEDEDSFRDAETEVLKQLSCMGRLVVATGGGMVLRPMNWSYLRHGITVWLDVPVDALVERAFEAGVELRPLLGQATNGSAQSQALERLSSILKARGPFYADSDATVSLQKVASERGLMDVNSLTPAMVALEVLEEINSLIVKRK
Fern SK and SKL1s	>UFJN_scaffold_2013065
	KKRGSELVDDLRGTCIYLVGMMGSGKSTIGQILAEALGYFFFDSDKLIEEAAGGTMVSQMIEEEDEDSFRDAETEVLKQLSCMGRLVVATGGGMILRPMNWSYLRHGITVWLDVPVDALVKRVVEAGVASRPLLGLATNDSVQSQALERLSSILKVRGPFYADSDATVSLQKVASEMGLMDVNSLTPAMVALEVLEEINNLIVKRK
Fern SK and SKL1s	>MROH_scaffold_2046961
	KKRGSELVDDLRGTCIYLVGMMGSGKSTIGQTLAEALGYMFFDSDKLIEEAAGGTKVSQMIEEEDEDSFRDAETEVLKQLSCMGRLVVATGGGMVLRPMNWSYLRHGITVWLDVPVDALVKHVIEAGVESTDDSVQGQALDRLSSILKVRGPFYADSDATVSLQKVASEMGLMDVNSLTPAMVALEVLEEINNLITKRK
Fern SK and SKL1s	>VITX_scaffold_2003863
	KKRGSELVDDLRGTCIYLVGMNGSGKSTIGQTLAEALGYFFFDSDKLIEEAAGGTTFSQLIEEEDEDSFRDAETEVLKQLSCMGRLVVATGGGMVLRPMNWSYLRHGITVWLDVPVDALVKQVVEAGVESRPLLGLTTNDSAQSQALERLSSILKVRGPFYADSDAMVSLQKVASEMGLMDVNSLTPAMVALEVLEEINNLISKRK
Fern SK and SKL1s	>AFPO_scaffold_2072566
	KKRGSELVDDLRGTCIYLVGMMGSGKSTIGQTLAEALGYFFFDSDKLIEEAAGGTMVSQLIEEEDEDSFRDAETEVLKQLSCMGRLVVATGGGMVLRPMNWSYLRHGITVWLDVPVDALVKRVVEAGVESRPLLGLPTNNSVQSQALERLSSILKVRGPFYADSDATVSLQKVASEMGLMDVNSLTPAMVALEVLEEINNLIIKRK
Fern SK and SKL1s	>URCP_scaffold_2065200
	KKRGSELVDDLRGTCIYLVGMMGSGKSTIGQTLAEALGYFFFDSDKLIEEAAGGTTVSQLIEEEDEDSFRDAETEVLKQLSCMGRLVVATGGGMVLRPMNWSYLRHGITVWLDVPVDALVKRVVEAGVESRPLLGLPTNNSVQSQALERLSSILKVRGPFYADSDATVSLQKVASELGLMDVNSLTPAMVALEVLEEINNLIIKRK
Liverwort SK and SKL1s	>HERT_scaffold_2042853
	KNRAAELAPYLSGSSIFLVGMPRSGKVEVGRQLSEALGYYFFDSVQLVEAAAGDGMAQMLDEELQDAETEVLMQLSPLVRLVVATGERAVERPRNWGYLRNGITVWLDVPVDSLARGVGNSESVEELTRYLQERKEYYASADAVVSIERLAEKKNVEDISAITPAMVALQVLEEIDSVLKKSK
Liverwort SK and SKL1s	>TXVB_scaffold_2073430
	KKKAADVAPFLSGSSVFLVGMSRSGKTTVGKTLSESLGYYFFDSKQLVEAAAGETISEMVEDELQSAETEVLMQLSPLVRLVVATGDSAVTSTRNWSYLRNGVTVWLDVPVESLAKRIAEDSDAAGYEKAVENLQKVLGERAEYYANADAVVSIQKIAEEKNISDVSEITPAMVAYYVLEKIDNVLKE
Liverwort SK and SKL1s	>TFYI_scaffold_2001398
	KKRAADVAPHLSGSSIFLVGMSRSGKTTVGKHLSEALGYFFFDSKELVEEAAGGNVSEMIEEEFQDAETEVLMQLSPMVRLVVATGEGAVVRPRNWGYLRTGVTVWLDVPVDSLAKRSADSESALEEVLEDSRKILKERAEYYANADAIVSIEKIAAKKNTDDFNTITPPMVALHVLEEIDSVLKKGKN
Liverwort SK and SKL1s	>ILBQ_scaffold_2043116
	RKKASDISSHLQGSSIFLVGMSKSGKSTVGRCLSEALGYYFFDSQQLVEQAAGDQFREMVDEEVENAETEVLMQLSPLVRLIVATGERAVTKPRNWGYLRHGVTVWLHWPVDSLVQRMRTDSESAPDKVLENTRKALQERANFYGNADATVSIEKIAALKDIEDFTSITPPMVAFHVLDEIDRVLKK
Liverwort SK and SKL1s	>MpSKL1_Mp6g03600
	KKKAADLAPLSGSSIFLVGMSRTDKSTVGKHLSQALGYYFFDSMELVETAAGDAVREMIEQELLDAETEVLMQLSPMVRLVVATGEGAVVSPRNWSYLRTGVTVWIDVPADHLIQTIAESEPPPELVDDTRKMLRARAEYYANADVTVSIEELAAKKNIDDLASLTAPMVALHVLEEIDRVLKKA
Liverwort SK and SKL1s	>ILBQ_scaffold_2044141
	QNKGALVVQQLEGACIFLVGMMGSGKTTVGRGVSEALGYFFFDSDKLVEEAAGGTTVAEMFRAGREEDFRNAETEVLEQLSTMSRLVVATGGGAVIRPQNWGFMGHGITVWLDVPLDILARRVVAVGCHSRPLLGVHAEDTAYMKALERLTGILDERHEMYKNADVIVSVKDIARERDLDIETITPTMIAVQVLE
Liverwort SK and SKL1s	>WJLO_scaffold_2036288
	KKKGACLVQPLEGTCIYLCGMMGSGKSTVGRGVSEALGYIFFDSDKLVEEAAGGTTIAEMFRAGREEEFRDAETDVLEQLSTMSHLVVATGGGAVIRPENWDSMRHGITVWLDVPLECLARRVVAVGCHSRPLLGVNTEEAAYKQALDRLTRILQERHHMYMNSDVVVSLEEIARERGVDVESITPTVIAIQVLE
Liverwort SK and SKL1s	>HERT_scaffold_2044042
	KKKAELVVQRLAGSCIFLVGMMGSGKTTVGKYVSEALNYYFFDSDKLVEEAAGGTTVADMFRSGREEEFRNAETEVLMQLSSMVRLVVATGGGAVIRPQNWGYLRHGITVWLDVPLDSLAKRVVAVGCHSRPLLGVPHSDSAYNQALDRLTRILHERAEFYANADAVVSVEDLAREKGQDVNEITPTMIAVQVLEEIAKLLERKQK
Liverwort SK and SKL1s	>TXVB_scaffold_2013902
	EKSSARGTEIGRELYFPCVGMMGSGKTTVGKHVSEALGYFFFDSDKLVEEAAGGTTVAEMFRAGREEEFRNAETEVLQQLSSMVRLVVATGGGAVVRPQNWGYLRHGITVWLDVPVDSLAERVVAVGCHSRPLLGIPPTESAYKQALDRLTRILHERADFYASADTVVSVQDIARLKGQTVNSITPTMIAVQVLEEIHDLLERDQRF
Liverwort SK and SKL1s	>TFYI_scaffold_2001747
	VVQQLAGCCIFLVGMMGSGKTTVGKHVSDALKYFFFDSDKLVEESAGKTVAELFRCGREEEFRNAESEVLEQLSSMVRLVVATGGGAVIRPQNWGSMKHGITVWLDVPVDSLAERVVAVGCHSRPLLGVHSHDSAYKQALERLTHILDERADFYANADVVVSVADIARQKGLDINAVTPTMIAVQVIEEISKLF
Liverwort SK and SKL1s	>HMHL_scaffold_2000158
	KKKAALVVQQLAGSCIFLVGMMGSGKTTVGKHVSEALGYYFFDSDKLVEESRGKTVAEMFRCGREEEFRNAESEVLEQLSSMVRLVVATGGGAVVRPQNWSYLRHGITVWLDVPVDSLAERVVAVGCHSRPLLGVQAHDSAYKQALERLTHILQERADFYASADAVVSVEEIARKRGQDINAITPTMIAVQVLEEISKMQERDGKPR
Liverwort SK and SKL1s	>IHWO_scaffold_2006512
	KKKAALVVQQLAGSCIFLVGMMGSGKTTVGKHVSEALGYYFFDSDKLVEESRGKTVAEMFRCGREEEFRNAESEVLEQLSSMVRLVVATGGGAVVRPQNWSYLRHGITVWLDVPVDSLAERVVAVGCHSRPLLGVQAHDSAYKQALERLTHILQERADFYASADAVVSVEEIARKRGQDINAITPTMIAVQVLEEISKMQERDGKPR
Liverwort SK and SKL1s	>JPYU_scaffold_2038213
	KKKAALVVQQLAGSCIFLVGMMGSGKTTVGKHVSEALGYYFFDSDKLVEESRGKTVAEMFRCGREEEFRNAESEVLEQLSSMVRLVVATGGGAVVRPENWSYLRHGITVWLDVPVDSLAERVVAVGCHSRPLLGVQAHDSAYKQALERLTHILQERADFYASADAVVSVEELARKRGQDINSITPTMIAVQVLEEISKTL
Liverwort SK and SKL1s	>MpSK_Mp3g21830
	KKKAALVVQQLGSCIFLVGMMGSGKTTVGKHVSEALGYYFFDSDKLVEESRGKTVAEMFRYGREEEFRNAESEVLEQLSSMVRLVVATGGGAVVRPENWSYLRHGITVWLDVPVDSLAERVVAVGCHSRPLLGVQAHDSAYKQALERLTHILQERADFYASADAVVSVEELARKRGQDINSITPTMIAVQVLEEISKMLERGDRDPSLQY
Liverwort SK and SKL1s	>YFGP_scaffold_2004032
	KRKARAIGKDLRGTCIFLVGMMGSGKSTVGEHIAEALDYYFFDSDKLVEEAAGGTTVAQMFRAGKEEEFRNAETEVLMQLSSMGRLVVATGGGAVIRPQNWGYMRHGITVWLDVPLEALAKRVVAVGCESRPLLGQVSPESAYKQALQCLTNLFKERHQYYNNADTVVSVAALASIIGVDVLSVTPTMLAVQVLEEIHGLMK
Liverwort SK and SKL1s	>JHFI_scaffold_2018132
	KENADAIRSELKGSCIYLVGMMGSGKSTVGKFLAEGLGYQFFDSDKLVEQAAGGVTVAQMFRSGREEEFRNAETEVLMQLSCMGRLVVATGGGAVVRPQNWGYMRHGITIWLDVPLEAASRVVAVGCDSRPLLGQISVDSAYHQALNCLVRLFKEREEYYNCADAVVSVAALASDLGFDDVHDVTPTMLAVQVLREIATLIANKQ
Liverwort SK and SKL1s	>PIUF_scaffold_2004415
	KENADAIRSELKGSCIYLVGMMGSGKSTVGKFLAEGLGYQFLDSDKLVEQAAGGVTVAQMFRSGREEEFRNAETEVLMQLSCMGRLVVATGGGAVVRPQNWGYMRHGITIWLDVPLEALASRVVAVVGCDSRPLLGQISVDSAYHQALNCLVRLFKEREEYYNSADAVVSVAALASDLGFDDVHAVTPTMLAVQVLREIATLIADKK
Liverwort SK and SKL1s	>PIUF_scaffold_2004416
	KENADAIRSELKGSCIYLVGMMGSGKSTVGKFLAEGLGYQFLDSDKLVEQAAGGVTVAQMFRSGREEEFRNAETEVLMQLSCMGRLVVATGGGAVVRPQNWGYMRHGITIWLDVPLEALASRVVAVGCESRPLLGQISLESAYQQALNCLVRLYKEREDYYNSADAVVSVAALAAEMGLDDIHDVTPAMLAVQVLREIATLIANKQ
Liverwort SK and SKL1s	>PIUF_scaffold_2004417
	KETADAIRYDLKGSCIFLVGMMGSGKSTVGKYLAEALAYQFFDSDKLVEQAAGGLTVAQMFRTGMEEEFRNAETEVLMQLSSMGRLVVATGGGAVVRTQNWGYMRHGITIWLDVPLEALASRVVAVGCESRPLLGQISLESAYQQALNCLVRLYKEREDYYNSADAVVSVAALAAEMGLDDIHDVTPAMLAVQVLREIATLIANKQ
Liverwort SK and SKL1s	>NRWZ_scaffold_2095092
	VGRDLRGTCIFLVGMMGTGKNAVGKDLAESLGYYFFDSDKLVEDAAGGIGRDQMLREGREEEFRNAESEVLMQLSSMGRLVVATGDGAVVNLRNWGYLRHGITVWLDVPVEELAKRLVEEQDSREMAYDEALKSVVELFEERKDYPKSADAVVSAAALVSKMGMEDVSSVTPTILATRVLEEISSLISDKK
Liverwort SK and SKL1s	>NRWZ_scaffold_2006490
	KRKADGIVSDLRGTCIFLVGMMGSGKTTVGKYLADTLGYYFFDSDKLVEDAAGGTTVAQMWREGREEEFRNAEAEVLMQLSSMGRLVVATGGGAVVRPQNWGAMRHGITVWLDVPVETLARRVVAVGCESRPLLGQVSQETAYHQALKCLGDLFEQREGYYKSADAAVSVAALARLMGMDDDSGVTPTMLAFQVLEEISKLVSSMK
Liverwort SK and SKL1s	>LGOW_scaffold_2103652
	KEKAELIVSDPGGTRIFLVGMMGSGKTTVGKYVAEALGYQFFDSDKLVEDAAGGMTVSQMFRERKEEEFRSAESEVLMQLSTMGRLVVATGGGAVIRPQNWGYMRHGITVWLDVPVEALAKRVVAVGCESRPLLGDFSPETAYHEALNCLANLFKEREGYYTNADASVSVAGLAAIMGLEDICEVTPTMLAVQVLEEVAGFINDRR
Liverwort SK and SKL1s	>HPXA_scaffold_2136157
	KNKAEAIVNDLRGTCIFLVGMMGCGKTTVAKYVAEALGYYFFDSDQLVEDAAGGITVAQMFREGSEEEFRNAETEVLMQLSSMGRLVVATGGGAVVRPQNWGYLRHGITVWLDVPLEALAKRVVAVGCESRPLLGLGQVSAESAYTQALNCLENLFEQREDYYKHADASVSVAGLASIMGLEDINSVTPTMLALQVLEEISILIEDRR
Liverwort SK and SKL1s	>LGOW_scaffold_2019127
	KKKAEATVSDLRGTCIFLVGMMGSGKTTVGKYVAQALGYYFFDSDKLVEDAAGGITVSQMFREGKEEEFRNAESEVLMQLSSMGRLVVATGGGAVVRPQNWGYLRHGITVWLNVPLEALARRVVAVGCESRPLLGQVTPEFAYHEALKCLENLFKEREGYYKNADTSVSVAGLATIMGLEDVNSVTPTMLAVQVLEEIAILIATK
Liverwort SK and SKL1s	>YBQN_scaffold_2001834
	KQKAESIVRDLRGTCIFLVGMMGSGKTTVGKYIADSLGYYFFDSDKLVEDAAGGVTVQQMFREGNEEKFRNAESEVLMQLSALGRLVVATGGGAVVRPQNWGYLRHGITVWLDVPVDALARRVVAVGCESRPLLGQVSAENAYDQALNCLENIFDERVGYYKNADACVSVRGLATMMGLEDVSAVTPAMLAVQVLEEIAILMRNRK
Liverwort SK and SKL1s	>RTMU_scaffold_2183917
	KKKADAIVRDLRGTCIFLVGMMGSGKTTVGKYIADALGYYFFDSDKLVEDAAGGITVQQMFREGNEEEFRNAESEVLMQLSSMGRLVVATGGGAVVRPQNWGYLRHGITVWLDVPVDALARRVVAVGCESRPLLGQVSPETAYHQALNCLENLFEQRVDYYKHADTCVSVAGLATRTGLDDISAVTPSMLAVQVLDEIAVLIRKRRKYPGDHPGNF
Liverwort SK and SKL1s	>WZYK_scaffold_2016578
	KKKADLIVKDLRGACIFLVGMMGSGKTTVGKYIADALGYYFFDSDKLVEDAAGGMTVQQMFREGNEEEFRNAESEVLMQLSSMGRLVVATGGGAVVRPQNWGYLRHGITVWLDVPMEALARRVVAVGCESRPLLGQVSPETAYHQALNCLENLFEQRVDYYKNADACVSVGGLASMMGLEDVSDVTPAILAVQVLEEIAILIRNKKKY
Liverwort SK and SKL1s	>IRBN_scaffold_2006137
	SDKLVEDAAGGISVQQIFREGNEEEFRNAESEVLMQLSSMGRLVVATGGGAVVRTQNWGYLRHGITVWLDVPVEALARRVVAVGCESRPLLGQTSPETAYHQALNCLETLFEERIGYYKNADAAVSVAGLAAVMGLEDVCEVTPAMLAVQVVEEIATLIRNRK
Liverwort SK and SKL1s	>OFTV_scaffold_2015496
	KQKADAIVRDLRGSCIFLVGMMGSGKTTVGKYIADSLGYYFFDSDKLVEDAAGGISVQQIFREGNEEEFRNAESEVLMQLSSMGRLVVATGGGAVVKPQNWGYLRHGITVWLDVPVEALARRVVAVGCESRPLLGQISPETAYHQALNCLENLYEDRVGYYKNADAAVSVAGLAAMVGLEDVCEVTPAMLAVQVLEEIATLIRNRK
Liverwort SK and SKL1s	>CHJJ_scaffold_2137605
	KKKAENIKNDLKGASIFLVGMMGSGKTTVGKHVAEALGYYFFDSDKLVEEAAGVTVAQMFREGNEEEFRNAESETIMQLSSHCRLVVATGGGAVVRPQNWGYLRHGVTVWLDVPVEDLARRVVAVGCDSRPLLGQTSPESAYTQALCCLENLYEKRQGYYKNADAVVSVAETAAMMGLQDVNCVTPTMIAVQVVEEIATLIAQRK
Liverwort SK and SKL1s	>TGKW_scaffold_2139298
	KKRADKIRDDLKGASIFLVGMMGSGKTTVGKHVAEALGYMFFDSDSLVEKAAGVTVAQMFREGREEEFRNAESETIMQLSSHCRLVVATGGGAVVRPQNWGYLRHGVTVWLDVPVEDLARRVVAVGCDSRPLLGQTSPESAYNQALLCLENLYGQRQGYYKNSDAVVSVAECAAIMGLEDVNAVTPTMIAVQVVEEVASLIAQRK
Liverwort SK and SKL1s	>KRUQ_scaffold_2001359
	KREAESVVNDLRGACIFLVGMMGSGKTTVGKYVAEALGYMFFDSDKLVEDAAGISVAQMFREGKEVEFRNAETETLMQLSSRGRLVVATGGGAVVRPQNWGYLRHGITVWLDVPVEDLARRVVAVGCESRPLLGQIRGQMTPVSAYNEALNCLSSLYDDREGYYKNADAIVSVAGLAAVTGVKDVGRVTPTMLAVQVLREVAMLIEERK
Liverwort SK and SKL1s	>UUHD_scaffold_2010408
	SDRLVEDAAGGVTVAQMFQEGKEDEFRNAETETLMQLSSRGRLVVATGGGAVIRPQNWGYLRHGITVWLDVPVEDLARRVVAVGCESRPLLGQQRGQMSPEAAYNEALNCLSSLYEEREGYYKNADAVVSVAGLPAVTGVKDVSSVTPTMLAVQVLRKIAILIEERK
Liverwort SK and SKL1s	>RTMU_scaffold_2000014
	KRKAAAIHNDLKGTSIFLVGMMGSGKTTVGKHVAEALGYLFWDSDNVVEDTTGVTIKQMFKEGREEEFRNAESEVIMELSSRVRVVVSTGGGAVVRPQNWGYLRQGITVWLDVPLEALAARVVAVGCESRPLLGQVSPETAYEQALNCLENLFEEREGYYKNADASVCAAAIAKMMGLESVSGVTPTMLAVQVLEKIGILIRNRK
Liverwort SK and SKL1s	>NWQC_scaffold_2005868
	KKKAAAIHKDLSGSCIFLVGMMGSGKTTVGKRVADALGYNFCDSDKFVEDSTGETVKQMFADGREEEFRNAESEAIMQLSSRVRLVVATGGGVVVRPQNWGYLRQGITIWLDVPVEALAERVVAVGCESRPLLGQVTPETAYHQALTCLENLYEERVGCYKKADASVCVKALATMMGLESVSCVTPTMLAVQVLESISILIRNEK
Liverwort SK and SKL1s	>WZYK_scaffold_2091179
	KKKAAAVHEDLRGTCIFLVGMMASGKSTVGKYVADALSYEFCDSDKLVEDSAGETVKQMFRDGREEEFRNAESEAIMQLSSRVRLVVATGGGAVVRPQNWGYLRQGISVWLDVPLEALAERVVAVGCESRPLLGQVAPETAYHQALNSLENLFEEREGYYRNADASVSVKGLATMMGLDSVSQVTPTMLAVQVLQAIATHIRGKK
Liverwort SK and SKL1s	>YBQN_scaffold_2129275
	KRKGAAIGKDLRGTCIFLVGMMGSGKSTVGKFVADAIGYQFFDSDSLIEDATGVTIKQMFRDGKEEEFRNAESEVIMQLSTRLRLVVATGGGAVVRPQNWGYLRHGITVWLDVPLEALAERVVAVGCESRPLLGQVTTESAYQQALNCLENLFEEREGYYKNADASVSVAGLVTMMGLDSISAVTPTMLAVQVLEEIAILIRNRK
Liverwort SK and SKL1s	>IRBN_scaffold_2163510
	KRKGAALNNDLRGTSIFLVGMMGSGKSTVGKHVSDALGYHFFDSDKLVEDAAGVTIKQMFRDGKEEEFRNAESEVIMQLSSQLSLVVATGGGAVVRPQNWAYLRQVITVWLDVPLEALAERVVAVGCESRPLLGQVSSESAYSQALNCLENLFEEREGYYENADASVCVAGLATMMGLDSISAVTPTMLAVQVLEEIATLIRKR
Liverwort SK and SKL1s	>OFTV_scaffold_2013401
	KRKGAALNKDIRGTSIFLVGMMGSGKSTVGKHVSDALGYHFFDSDKLVEDAAGVTIKQMFRDGKEEEFRNAESEVIMQLSSQLCLVVATGGGAVVRPQNWGYLRQGITVWLDVPLEALAERVVAVGCESRPLLGLGQVSPESAYIQALNCLENLFEEREGYYKNADASVCVAGLATMMGLDSISAVTPTMLAVQVLEEIATMIRQR
Moss SKL1s	>SKQD_scaffold_2010032
	KEKADQVGQELRGTCIFLIGMMGSGKTTVGKILSEALGYYFCDSDELIEHASGGMPVAQIFRERHEEGFRELETEVLSQLSSMGCLVVATGGGAVVRPHNWGYLRHGITVWLNVPLDALAKRVTAVGTESRPLLGCDCAYHQALARLSKLFEERGAAYANADATVSLADLALRLGCEDTSGLTPTMIAVQVLEEIRQLLRQKKYVRPIVG
Moss SKL1s	>SKQD_scaffold_2077281
	KEKAQEVGGDLRGTCIFLIGMMGSGKTTVGKILSDALGYYFFDSDELVEQAAGGATVAQIFEENDEESFRDAESEVLSQLSSMVRLVVATGGGAVVRSHNWGYLRHGITVWLNVPLDALAKRVMAVGTESRPLLEPDCAHHQAVSRLSKLLEERGPAYTNADATVSVEEFTSELGIEDSSALTPVMLAVKVLDKISELLREKK
Moss SKL1s	>UHLI_scaffold_2001602
	QNKAEKIREQLNGTCIFLIGMMGSGKTTVGRVLSKSLGYYFFDSDELVEQAAGGTSVAQIFEESDEEGFRKAETEVLRQLSALGRLVVATGGGAVIEPHNWGYLRHGIVVWLNVPLDALAKRVTAVGTESRPLLPPDAAQHQAFAHLSKLLEQRGAAYSHADATVSIQVLAEELGIVDYSEITPTMIALQVLEEIDRLL
Moss SKL1s	>GOWD_scaffold_2083029
	QNKAEKIREQLNGTCIFLIGMMGSGKTTVGRVLSNSLGYYFFDSDELVEQAAGGTSVAQIFEESDEEGFRKAETEVLRQLSALGRLVVATGGGAVIEPHNWGYLRHGIVVWLNVPLDALAKRVTAVGTESRPLLPPDAAQHQAFARLSKLLEQRSAAYGHADATVSIQVLAEELGIVDYSEITPTMIALQVLEEIDKLL
Moss SKL1s	>RCBT_scaffold_2024226
	QNKAEKIREQLNGTCIFLIGMMGSGKTTVGRVLSKSLGYYFFDSDELVEQAAGGTSVAQIFEESDEEGFRKAETEVLRQLSALGRLVVATGGGAVIEPHNWGYLRHGIVVWLNVPLDALAKRVTAVGTESRPLLPPDAAQHQAFARLSKLLEQRGAAYGHADATVSIQVLAEELGIVDYSEITPTMIALQVLEEIDKLL
Moss SKL1s	>WOGB_scaffold_2013606
	KEIAEAIRDELRGTCIFLIGMMGSGKTTVGRVLAQSLGYHFFDSDDLVEQAAGGASVTEIFDESDEEGFREAETEVLKQLSAMGRLIVATGGGAVVRPENWGYLRHGIIVWLDVPLEVLAKRVVAVGTHSRPLLASGCASHEVVAELSKLYEDRIGAYANADAAVSMQGIAAELGFEDPSRIPPTMVALQVLKEIQHLMRKKK
Moss SKL1s	>SZYG_scaffold_2007634
	KILADSLGYYFFDSDVLVQSAAGGSAEIFDDEETYRDTETEVLRQLSPMGRLVVATGSGSVVRSENWGYLRHGIIVWIDGPLEGSDKKKDLAEVSKLYEARKGAYGHADAVVSMTDESAKLDLQEPSSLTPAMVAAAVLEVIEEKISAKK
Moss SKL1s	>ZTHV_scaffold_2007579
	SEKAKEITDDLNGTCIFLIGMMKSMKTSVGKILADSLGYYFFDSDLLVQSAAGGYAEIFDDEEGYRDAESTCLGNFTEVLRQLSPMGRLVVATGSSSVVRTENWGYLRHGIIVWIDGPLEGSDETKDLAELSKLYEARKGAYGHADAVVSMTDESAKLDLQEPSSLTPTMVAAAVLEVIEEKISAKK
Moss SKL1s	>HVBQ_scaffold_2018449
	QEKAKEILEDLNGTCIYLIGMIGNEKANIGRTLAQALGYYFFESDDLVVQAADGDTDIFNDEEGFRDAETEVLRQLSAMGRLVVAVRSENWGLLHHGIVVWIDMPLQSLPVVTVRTMSPPLIPSNCADDEVLAEVSKLYEERRGAYGNADTTVSIQDVLTMLDIENPSELTPTMIALEVLKEIGELIRRKK
Moss SKL1s	>HRWG_scaffold_2069325
	QEKAEEISEDLNGTCIYLIGMMGSEKNTIGQILAQALGYYYFDSNDLVEQAAGGDADLYEGEEGYRDAETEVLRQLSAMGRLVVATGAGSVVRSENWGYLRHGIIVWIDVPVEAVAKDTKSRQRLATNRTDDEALAEIAKLWEDRKGTYGNADATVSIQAISSQCGLEDPSAVTPTMTSVEVLKEIGELIRQKK
Moss SKL1s	>YEPO_scaffold_2013724
	KEKADELRDELQGTCIFLIGMMDNGKASVGKMLAKELGYYFFDSNELVQQAADGEEISENEEGYREAETEVLKQLSSVGRLVVATGAGTVVNTENWGYLRHGIVVWIDMPVESVAKDAKTRQLLVPNGSDDEALSKLTKMYEERKEVYMNADAMVSIQVLSAQLGIEDSSLVTPAMTALQVLNAIGLLVKEKQAKNLRF
Moss SKL1s	>PpSKL1_XP_024377384.1
	KEKADELRDLQGTCIFLIGMMDNGKASVGKMLAKELGYYFFDSNDLVQQAADGEEISENEEGYREAETEVLKQLSSMGRLVVATGAGTVLNTENWGYLRHGIVVWIDIPVETVAKDAKTRQLLVPNSSDDEALSKLTKMYEERKEVYMNADATVSIQVLPAQLGIEDSSLVTPAMTALQVLNAIRLLVKEKQAKNLRF
Moss SKL1s	>RGKI_scaffold_2000182
	MDKAGEVRDDLQGTCIFLIGLMDSGRASIGRTLAKELGYYFFDSNDLVQQAADGADIYEDDEGYREAETEVLKQLSAMGRLVVATGAGTVAKPENWGFLRHGIVIWIHMPVEAVAKDTKTRQLLVPNCGDDEAVAKLSKLYEERKDTYRNADAMVSIQALCAQSGIEDPSEITPTMTAAEVLNVIGVLIKEKQAK
Moss SKL1s	>ZQRI_scaffold_2003279
	KDKADELRDDLHGTCIFLIGLMDSGKASIGTVLAKELGYYFFDSNDLVQQAAGGATAISEDEEGYREAESEVLKQLSAVGRLVVATGAGTVAKSENWGYLRHGIVIWIDMPLESVAKCTMTRQLLVPNSAEEEALVNMSKLYEERKETYRNADAMVSIQAISAQLGIEDPSAITPTMTALEVLNVIEALIKEKQAKKLR
Moss SKL1s	>KEFD_scaffold_2008705
	KEKADELRDDLHGTCIFLIGLMDSGKASIGGVLAKELGYYFFDSNDLVQQAAGGSTEISADEEGYREAEAEVLKQLSAVGRLIVTTGAGTVANSENWGFLRHGIVVWVDMPVETVAKDTKTRQLLVPNSSDDEVFANLSKLYEERKETYRNADATVSIQAISSELGIEDPSTISPAITALEVLNAIGGLIKEKQSKKLRF
Moss SKL1s	>ABCD_scaffold_2002659
	MDKANELRDDLHGTCIFLIGLMDSGKVSIGKMLAKELGYYYFDSNDLVQQAAGRAGIAEDEDGYRDAETEVLKQLSAVGRLVVSTGAGTVAKSENWGFLRHGIVIWIDMPLETVVMDTKTRQLLVPNCTDDEALAKISKLYEERKETYRNGDAMVSIHALCAQLGIEDPSAITPTMTAVEVLNVIGVMINEKQAKKAR
Moss SKL1s	>RDOO_scaffold_2013385
	MDKANELRDDLHGTCIFLIGLMDSGKISIGKMLAKELGYYYFDSNDLVQQAAGKAEIAEDEDGYRDAETEVLKQLSAVGRLVVSTGAGTVAKSENWGFLRHGIVIWIDMPLETVVMDTKTR
Moss SKL1s	>NGTD_scaffold_2012947
	MDKADELRDHLQGTCIFLVGLMDSGKVSIGKMLAKELGHYHFDINELVQQAAGGAEVPEYEEGYNDAETEVLKQLSAVGRLVVSTGASTVAKSENWGLLRHGIVVWIDMPLETVAKDTKTRQLLVPNCADDETLAKLFKLYDERKETYRNADAKVSIHALSAQLGIEDPSAITPTMTALEVLNVIAVLIKEKQAKRM
Liverwort	>NWQC_scaffold_2154027
	MDKADELRDDLQGTCIFLIGLMDSGKVSIGKLLAKELGYYYFDINDLVQQAAGGTEIPEDEDGYKDAETEVLKQLSAVGRLVVSTGAGTVAKSENWGFLRHGIVVWIDMPLDTVAQDTKTRQLLVPNCADDEALAIMFKLYEERKETYRNADAMVSIPALSAQLGIEDPSAITPSITALEVLKVIGVLIKEKQAKEVR
Moss SKL1s	>BPSG_scaffold_2016848
	MEKANELRDDMQGTCIFLIGLMDSGRVSIGKMLAKELGYYFFDSNDLVQQAAGGTEISEDEEGYREAETEVLKELSAVGRLVVSTGAGTVAKSENWGYLRHGIVVWIDMPLETVAKDTKTRQLLVPNCADDEAVATMSKLYEERKETYRNADAMVTIQALSAQLGIDDPSAISPTMTALEVLNVIGVLIKEKQAKKVR
Moss SKL1s	>GRKU_scaffold_2018176
	MNKADELRDDLHGTCIFLIGVMDSGKAAIGKTLAKELGYYFFDSNDLVQQAAGGAEISESEDGYSEAETEVLKQLSAVGRLIVSTGAGTVAKSVNWGFLRHGIVIWIDMPVETVAKDAKTRQLLVPDCADDDEALAKMHKLYEERKETYRNADAMVSINIEDPSEITPTMVALEVLNVIGVLIKEKQAKKVR
Moss SKL1s	>FFPD_scaffold_2054670
	LGYYFFDSNDLVQQAAGEAEISEGEEGYSEAETEVLKQLSAVGRLVVSTGAGTVAKSENWGFLRHGIVIWIDMPVETVAKDAKTRQLLVPNCADDEALAKMSKLYEERKETYRNADAMVSIQALSAQLGFKSPSEITPTMTALEVLNVIGVLIKEKQAKKVR
Moss SKL1s	>JMXW_scaffold_2006027
	MEKADELRDDLHGTCIYLIGLMNSDRIQVGKALAKELGYYFFDSNDLVQQAAGAVELSEDEEGYREAETEVLKQLSAVGRLVVSTGAGTVAKSENWGFLRHGIVIWVDMPLETVANCATTRQLLVPNCADDNEALVKLSKLYEERREIYRNADAMVSMQDPATISPTITALEVLNVIGVMIKEKQAKKSR
Moss SKL1s	>XWHK_scaffold_2047328
	MEKADELRDDLHGTCIFLIGLMNSEKVSIGKTLAKELGYYFFDSNDLVQQAAGGVELSEDEEGYREAEMEVLKQLSAVGRLVVSTGAGTVAKSENWGFLRHGIVIWVDMPLETVAKCATTRQLLVPNCADDDEALVKMSKLYDERKETYRNADAMVSMQAISAQLGIEDPAAISPTIIALEVLNVIGVLIKEKQAKKSR
Moss SKL1s	>YWNF_scaffold_2048856
	KEKADELRDDLHGTCIFLIGLMDSGKAAIGKTLAKELGYYFFDSNELVQQAAGGTQVSEDEEGYREAETEVLKQLSAVGRLVVSTGAGTVAKSENWGFLRHGIVVWVDMPLETVANCTKTRQLLAPNCAEDEALVKMSKLYEERKETYRNADAMVSIQAISAQLGVEDPAAISPSMTALEVLNVIGALIKEKQAKKLRF
Moss SKL1s	>WNGH_scaffold_2001944
	MEKADELRDDLQGTCIFLIGLMDSGKTAIGKTLAKELGYYFFDSNDLVQQAAGGTEISEDEEGYREAETEVLKQLSAVGRLVVSTGAGTVAKSENWGFLRHGIVVWVDMPLETVANCTKTRELLVPNCADDDEALVKLSKLYEEKKETYRNADAMVSIQAISAQLGIEDPAAISPSMTALEVLNVIGALIKEKQAKQL
Moss SKL1s	>ORKS_scaffold_2004188
	KVKADELQDDLHGTCIFLIGLMDSGKASIGKTLAKELGYYFFDSNDLVQQAAGGTEISEDEEGYREAETEVLKQLSAVGRLVVSTGAGTVVKSENWGFLRHGIVVWVDMPLETVATCTKTRQLLVPNCADDEALVKMSQLYEERKETYRNADAMVSIQAISAQLGIEDPAAISPSMTALEVLNVIGALIKEKQAKKLRL
Moss SKL1s	>BGXB_scaffold_2008594
	KEKADDLRDDLHGTCIFLIGLMDSGRVSIGKTLAKELGYYFFDSNDLVQQAAGGTEISEDEEGYREAETEVLQQLSAVGRLVVSTGAGTVAKSENWGFLRHGIVVWVDMPLETVANCPTTRQLLIPNCENDDEALVKMSKLYEERKETYRNADAMVSIQAISAQLGIEDPATISPSMTALEVLNVIGALIKEKQAKALRL
Moss SKL1s	>CMEQ_scaffold_2004014
	TEKADELRDDLQGTCIFLIGLMDSGRTAIGKALAKELGYYFFDSNDLVQQVAGGTEISEDEKGYREAELEVLKQLSAVGRLVVSTGAGTVAKSENWGFLRHGIVVWIDMPLEIVASCTKTRQLLVPTCADDEVLVNLSKLYKERKETYRNADATVSIQAISTQLGIEDPAAVSPSMTALEVLNVIGALIKEKQAKKLRF
Moss SKL1s	>QKQO_scaffold_2047687
	MEKADELRDHLQGTCIFLIGLMDSSKTAVGKALAKELGYYFFDSNDLVQEAAGGTDLSEDEEGYREAETEVLKQLSAVGRLVVSTGAGTVAKSENWGNLRHGIVVWVDMPLEIVASCAKTRQLLVPNCADGDEALVKLSKLYEERKETYRNADAMVSIQAISAQSGIEDPATMSPSITALEVLNVIGALIKEKQAKKLRL
Moss SKL1s	>EEMJ_scaffold_2037757
	MEKADELRDELQGTCIFLIGLMDSGKTAIGKTLAKELGYYFFDSNDLVQQAAGGTELSEDEEGYREAETEVLKQLSAVGRLVLSTGPGTVAKSENWGNLRHGIVVWIDMPLETVANCAKTRQLLVPNCANSDEALVKLSKLYEERKETYRNADAMVSIQAISAQLGIEDPATISPSITALEVLNVIGALIKEKQTKKLRL
Moss SKL1s	>MIRS_scaffold_2006484
	MEKADELRDDLQGTCIFLIGMMDSGKIAIGKTLAKELGYYFFDSNDLVQQAAGGTDLSEDEEGYREAETEVLKQLSAVGRLVVSTGAGTVAKSENWGNLRHGIVVWIDMPLETVANCAKTRQLLVSNYADSDEALVKLSKLYEERKETYRNADAVVSIQAISAQLGIEDPATISPSMTALEVLNVIGALIKEKQAKKLRL
Moss SKL1s	>QMWB_scaffold_2057963
	MEKADELRDDLQGTCIFLIGMMDSGKIAIGKTLAKELGYYFFDSNDLVQQAAGGTDLSEDEEGYREAETEVLKQLSAVGRLVVSTGAGTVAKSENWGNLRHGIVVWIDMPLETVATCAKTRQLLVPNCAEGDEALVKLSKLYEERKETYRNADAMVSIQAISAQLGIEDPATISPSMTALEVLNVIGALIKEKQAKKRRL
Moss SKL1s	>TMAJ_scaffold_2178226
	MEKADELRDDLQGTCIFLIGMMDSGKIAIGKTLAKELGYYFFDSNDLVQQASGGTDLSEDEEGYREAETEVLKQLSAVGRLVVSTGAGTVAKAENWGNLRHGIVVWIDMPLETVANCAKTRQLLVPNCADGDEALVKLSKLYEERKETYRNADAMVSIQAISAQLGIEDPATISPSMTALEVLNVIGALIKEKQAKKLRF
Moss SKL1s	>LNSF_scaffold_2004961
	MEKADELRDDLQGTCIFLIGMMDSGKIAIGKTLAKELGYYFFDSHDLVQQAAGGTDLSEDEEGYREAEAEVLKQLSAVGRLVVSTGAGTVAKSENWGNLRHGIVVWIDMPLETVANCAKTRQCADGDEALVKLSKLYEERKETYKNADAMVSIQAISAQLGIEDPATISPSMTALEVLNVIGALIKE
Moss SKL1s	>LNSF_scaffold_2004962
	MEKADELRDDLQGTCIFLIGMMDSGKIAIGKTLAKELGYYFFDSHDLVQQAAGGTDLSEDEEGYREAEAEVLKQLSAVGRLVVSTGAGTVAKSENWGNLRHGIVVWIDMPLETVANCAKTRQPNCADGDEALLKLSKLYEERKETYRNADAMVSIQAISAQLGIEDPATTPHSTTALEVLNVIGALIKEKQAKKLRL
Moss SKL1s	>WSPM_scaffold_2003193
	MEKADELRDDLQGTCIFLIGMMDSGKIAIGKTLAKELGYYFFDSNDLVQQAAGGTDLSEEEEGYREAEAEVLKQLSAVGRLVVSTGAGTVAKSENWGNLRHGIVVWIDMPLETVANCAKTRQLLVPNCADGDEALVKLSKLYEERKETYRNADAMVSIQAISAQLGIEDPATISPSMTAREVLNVIGALIKEKQAKKLRL
Moss SKL1s	>VBMM_scaffold_2011107
	MEKADELRDDLQGTCIFLIGLMDSGKTAIGKTLAKELGYYFFDSNDLVQQAAGGTDLSEDEEGYREAETEVLKQLSAVGRLVVSTGAGTVAKSENWGNLRHGIVVWIDMPLETVANCAKTRQLLVPNCADGDEALMKLSKLYEERKETYRNADATVSIQAISAQLGIEDPVTISPSMTALEVLNVIGALIKEKQAKKLRL
Moss SKL1s	>JADL_scaffold_2045830
	MEKADELRDDLQGTCIFLIGLMDSGKTAIGKTLAKELGYYFFDSNDLVQQAAGGTDLSEDEEGYREAETEVLKQLSAVGRLVVSTGAGTVAKPENWGNLRHGIVVWIDMPVETVANCAKTRQLLVPNCADGDEALVKLSKLYEERKETYRNADAMVSIQVISAQLGIEDPATISASMTALEVLNVIGALIKEKQAKKLRL
Moss SKL1s	>TAVP_scaffold_2015266
	MEKADELRDDLQGTCIFLIGLMDSGKTAIGKTLAKELGYYFFDSNDLVQQAAGGTDLSEDEEGYREAETEVLKQLSAVGRLVVSTGAGTVAKSENWGNLRHGIVVWVDMPVETVANCAKTRQLLVPNCADGDEALVKLSKLYEERKETYRNADAMVSIQDISAQVGIEDPATIPPSLTALEVLNVIGALIKEKQAKKLRL
Moss SKL1s	>IGUH_scaffold_2017153
	ELRDDLQGTCIFLIGLMDSGKTAIGKTLAKELGYYFFDSNDLVQQAAGGTDLSEDEEGYREAETEVLKQLSAVGRLVVSTGASTVAKPENWGNLRHGIVVWVDMPLETVANCAKTRQLLVPNCADGDEALVKLSKLYEERKETYRNADAMVSIQAITAQLGIEDPAKISPSMTALEVLNVIGALIKEKQAKKLRL
Moss SKL1s	>DHWX_scaffold_2012683
	MEKADELRDDLQGTCIFLIGLMDSGKTAIGKTLAKELGYYYFDSNDLVQQAAGGTDLSEDEEGYREAETEVLKQLSAVGRLIVSTGAGTVAKAENWGNLRHGIVVWVDMPLETVANCAKTRQVLVPNCADDDEALVKLSKLYKERKETYRNADAMVSIKAISAQWGIEDPAAISPSMTALEVLNVIGALIKEKQAKKLRL
Moss SKL1s	>ZACW_scaffold_2012167
	MEKADELRDDLQGTCIFLIGLMDSGKTAIGKTLAKELGYYFFDSNDLVQQAAGGTDLSEDEEGYREAETEVLKQLSAVGRLVVSTGASTVAKSENWGNLRHGIVVWVDMPLETVANCAKTRQLLVPNCADGDEALVKLSKLYEERKETYRNADAMVSIQAITAQLGIEDPAKISPSMTALEVLNVIGALIKEKQAKKLRL
Conifer SKL1s	>GNQG_scaffold_2013128
	KKKAEEIALDLKGTCIFFVGMMGSGKAAVGRMVSEVLGYYFFDSDNLVEEAAGGASVAQSFREQDEEGFRDTESEVLRQLSSMCRLVVSTGDGAVLRPKNWDYMRHGITIWLDMPLEALATGGIESQPLLGQPTTSSYSQALARLAKLYEERGEAYSNADAKISLQNILHQ
Conifer SKL1s	>WLIC_scaffold_2018176
	KKKAEEIALDLKGTCIFFVGMMGSGKAAVGRMVSEVLGYYFFDSDKLVEEAAGGASVAQSFREQDEEGFRDSESEVLRQLSSMCRLVVSTGDGAVLRPKNWGYMRHGITIWLDMPLEALATGGIESQPLLGQTTTSSYSQVLARLTKLYEERGEAYSNADAKVSLQKIALEHGYEDVNALTPT
Conifer SKL1s	>SGTW_scaffold_2005965
	EVVPHLKGKSIFLVGMMGSGKTTVGKILSEAMGYYFFDSDKLVEQAAGGASVAQIFKDRNEKGFRDSESEVLKQLSSMGRLVVSTGDGAVLRSKNLSCMRHGIIVWLDVPLEALAKYAVAEGTDSQPLFGKTTAESYPQALARLTKLFEERGEGYAIADTKISLQKIATERGYEDVFALTPSVIAIEVLKAINKLVRYKK
Conifer SKL1s	>JZVE_scaffold_2037468
	ERNAKEIISDLNGTCLFFLGMSSSIKTDVARNMSKALGYYLFDSDKLLEQASGGESKVWQLKEQYEKGFRDSESEVLRQLSSMGHLVVSTGDGAVVRSTNWQYMRNGITIWLDIPLEALAKKMVDEELDTHSHSVQATAQSYSQALKRLTELFEGRQNGYAMADVKVSVQKIAGEYGCEDVFALKPAVIATEVFREINKILRYKKLQRAAAEP
Conifer SKL1s	>CDFR_scaffold_2062302
	KEIISDLNGTCLFFLGMSSSIKTDVARSMSEVLGYYLFDSDKLLEQASGGASEAWQLKERDKEDFRDSESEVLRQLSSMVRLVVSTGDGAVVRSTNWQYLRNGITIWVDIPLEALAKKMVDEELDTQSNSGQTTAGSYSQALERLTKLFEGRKSGYAMADVKVSVQKIAVESGCEDVFALKPAVIATEVFRELHKILRYKK
Conifer SKL1s	>JRNA_scaffold_2065379
	VRNANEIISDLNGACLFFLGMSSSIKTDVARCTSEALGYYLFDSDKLLEQASGGASEAWQLKEQDEEGFRDSESEVLRQLSSMVRLVVSTGDGAVVCKTNLKYMRNGITIWVDIPLEALAKKTVDEELDTQSHPGQRTAGSYSQALERLTKLLEGRKTGYAMADVKVSVQKIAGESGCEDVFALKPAVIATEVVREIHKILRYKKLQRAAAEP
Conifer SKL1s	>YFZK_scaffold_2041681
	EKRARGISSDLKGTCLFFLGMTTSMKTTVAKKLSELLAYYFFDSENLVEQASGGASGAWKLKEEDEEGFRDAESEVLRQLSSMTRLVVSTGDGAVVRFNNLGYMRHGITIWLDVPLEALAKEMVAEGVETQGPLGQITAGSYSQALTMLTKLFDERQKGYATADVKISLQKIAGESGYEDVFSLGPTVIADEVLKRIGKLLR
Conifer SKL1s	>EFMS_scaffold_2012542
	ERNGRVIASDLKGTCLFIVGMTTHKKTTVAKKISEVLGYYFFDSEKLVEQASGGASAAWKLKEEDEEGFRDSESEVLRQLSSMTRLVVSTGDGTVVRSSNLGYMRNGIIIWLDVPLEALAKEMVAEGVETQGHFAQTTGGSYSQALARLTKLFEERKEGYATADVKVSLQKIVGESGQEDVFALTPTVLANEVLKGISKLLR
Conifer SKL1s	>GJTI_scaffold_2012548
	ERNGRVIASDLKGTCLFIVGMTTNIKTTVAKKISEVLGYYFFDSEMLVEQASGGASAAWKLKEEDEEGFRDSESEVLRQLSSMTRLVVSTGDGTVVRSSNLGYMRNGITIWLDVPLEALAKEMVAEGVEIQGHFAQTTARSYSQAIAQLTKLFEERKEGYATADVKISLQKIIGDSGYEDISSLTPTVIANEVLKGVSKLLRYKQLQQAASAP
Conifer SKL1s	>WYAJ_scaffold_2089596
	ERNGRVIASDLKGTCLFIVGMTTNIKTTVAKKISEVLGYYFFDSEMLVEQASGGAAAAWKLKEEDEEGFRDSESEVLRQLSSMTRLVVSTGDGTVVRSSNLGYMRNGITIWLDVPLEALAKEMVAEGVEIQGHFAQTTARSYSQAIAQLTKLFEERKEGYATADVKISLQKIIGDSGYEDISSLTPTVIANEVLKGVSKLLRYKQLQQAASAP
Conifer SKL1s	>QSNJ_scaffold_2065941
	ERNGRVIASSLKGSCLFIVGMTTSIKSTVAKKISEVLGYYFFDSEKLVEQASGESAAVRKLKEEDEEGFRDSESEVLRQLSSMTRLVVSTGDGAVIRSSNLGYMRNGIIIWLDIPFEALAKEMVAERVETQGHFAQTTAGSYSQDLAKLTKLFEERKGGYATADVKVSLQKIVDESVYEDIFSLTPTVIANEVLKGISKLLR
Conifer SKL1s	>CGDN_scaffold_2069915
	ERNGRVIASNLKGTCLFIVGMTSSIKSAVAKKISEVLGYYLFDSENLVEQASGESSAAWKLKEEDEEGFRDSESEVLRQLSSMTRLVVSTGDGAVVRSSNLGYMRNGIIIWLDIPLEALAKEMGAERVETQGHFVQTTAGSYSQTLERLTKILEKRKAGYATADVKVSLQKIVDESGDKDIFSLTPTVIANEVLKEISKLLR
Conifer SKL1s	>NRXL_scaffold_2063259
	ERNGRVIAPKLKGTCLFIVGMTTSIKSAVAKKISEVLGYYFFDSEKLVEQASGESSAAWKLKEKDEEGFRDSESEVLRQLSSMTRLVVSTGDGTVVRSSNLGYMRNGIIIWLDIPLEALAKEMVAERVETQGHFTQTTAGSYSQALERLTKLLEERKGGYATADVNISLQKIVDESGYEDIFSLTPTVIANEVLKGISKLLRYKELQQAASAP
Conifer SKL1s	>DSXO_scaffold_2014254
	ERNGRVIASNLKGSCLFIVGMTTSIKSAVAKKISEVLGYYFFDSEKLVEQASGESSAAWKLKEKDEEGFRDSESEVLRQLSSMTRLVVSTGDGSVVRSSNLGYMRNGITIWLDIPLEALAKEMVAERVETQGHFAQTTAGSYSQALERLSKLLEERKGGYATADVKVSLQKIVDESGYENIFSLTPTVIANEVLKGISKLLRYKELQQAASAP
Conifer SKL1s	>HOUF_scaffold_2111133
	ERNGRVIASNLKGSCLFIVGMTTSIKSAVAKKISEVLGYYFFDSEKLVEQASGESSAAWKLKEKDEEGFRDSESEVLRQLSSMTRLVVSTGDGSVVRSSNLGYMRNGITIWLDIPLEALAKEMVAERVETQGHFAQTTAGSYSQALERLSKLLEERKGGYATADVKVSLQKIVDESGYENIFSLTPTVIANEVLKGISKLLRYKELQQAASAP
Conifer SKL1s	>IIOL_scaffold_2077970
	KKKAEEISSDLKGTCLYFVGMAGSVKTTVGRTLSEVLGYCFFDSEELLEQVAGGASAAHKFRKEDVEGFRDSETEVLRQLSCMGRLVVSTGDGAVVRPKNLGYMRHGITIWLDVPLEALAKHIVEEEAEMQSHSGQTTAESYSQVLARLTKSFEERRQGYANADIKLSLQKITEERGHDDDVFTVTPKVISIEVLKALGKLLRYKK
Conifer SKL1s	>DZQM_scaffold_2011097
	KKKAEEILSDLKGTCLFFVGMAGGVKTTVGRTLSEVGRTLSEVLGYYFFDSEELLEQAAGGASAAHKFRKEDVEGFRDSESEVLRQLSSMGRLVVSTGDGAVVRPENLGYMRHGITIWLDVPLEALAKQIVEEEAEMQSHSGQTTAESYSQVLARLTKSFEERRQGYASADIKLSLQKITEERGHDEDVFTVTPKVISIEVLKAVGKLLRYKK
Conifer SKL1s	>JBND_scaffold_2070942
	KKKAEEILSDLKGTCLFFVGMAGGVKTPVGRTLSEVLGYYFFDSEELLEQAAGGASAAHKFRKEDVEGFRDSESEVLRQLSSMGRLVVSTGDGAVVRPENLGYMRHGITIWLDVPLEALAKQIIEEEAEMQSHSGQTTAESYSQVLARLTKSFEERRQGYASADIKLSLQKITEERGHDEDVFTVTPKVISIEVLKAVGKLLRYKK
Conifer SKL1s	>MFTM_scaffold_2081193
	KKKAEEILSDLKGTCLFFVGMAGGVKTTVGRTLSEVLGYYFFDSEELLEQAAGGASAAHKFRKEDVEGFRDSESEVLRQLSSMGRLVVSTGDGAVVRPENLGYMRHGITIWLDVPLEALAKQIVEEEAEMQSHSGQTTAESYSQVLARLTKSFEERRQGYASADIKLSLQKITEERGHDEDVFTVTPKVISIEVLKAVGKLLRYKK
Conifer SKL1s	>IOVS_scaffold_2013014
	KKKAEEISSDLKGTCLFFVGMVGSVKTTVGRTLSEVLGYYFFDSEELLDQACGGRSAAHKFRQEDEEGFRDSESEVLRQLSSMGRLVVSTGDGAVVRPDNLGYMRHGITIWLDVPLEALAKHIVQEEAETQVHLGQTAAASYSQVLARLTKSFEERKKGYATADIKVSLQKIIDEGGYDEDAFTVTPRVIAVEVLKAIGKLLRYKK
Conifer SKL1s	>AREG_scaffold_2011986
	KKKAEEVTSDLKGTCLFFVGMASSVKITVGRTLSEVLGYYFFDSDELLEQASGGTSAAHKFRQEDEEGFRDSESEVLRQLSSMGRLVVSTGDGAVVRSDNLGYMRHGITIWLDVPLEALAKHIVEEQAETQVHLGQRSAETYSQVLSRLTKSFEERRKGYATADIKVSLQKIIDDRGYDEDVFTVMPRVIAIEVLKAIVKLLRYKK
Conifer SKL1s	>GAMH_scaffold_2054915
	KKKAEEVTSDLKGTCLFFVGMASSVKTTVGRTLSEVLGYYFFDSDELLEQASGGTSAAQKYRQEDEEGFRDSESEVLRQLSSMGRLVVSTGDGAVVRPDNLGYMRHGITIWLDVPLEALAKHIVEEQAETQVHLGQTSAETYSQVLSRLTKSFEERRKGYATADIKVSLQKIIDDRGYDEDVFTVMPRVIAIEVLKAIVKLLRYKK
Conifer SKL1s	>AQFM_scaffold_2079731
	KKKAEEVTFDLKGTCLFFVGMAGSVKTTVGRTLSEVLGYYFFDSEELLEQASGGTYAAHKFRQEDEEGFRDSESEVLRQLSSMGRLVVSTGDGAVVRPDNLGYMRHGITIWLDVPLEALAKHIVEEEAVTQGHLGQTMAESYSQVLARLTKSFEERRKGYATADIKVSLQKITDDRGYDEDVFAVAPNVIAIEVLKAIGKLLRYKK
Conifer SKL1s	>JUWL_scaffold_2014969
	KKKAEEVTSDLKGTCLFFVGMAGSVKTTVGRTLSEVLGYYFFDSEELLEQASGGTSAAHKFRQEDEEGFRDSESEVLRQLSSMGRLVVSTGDGAVVRPDNLGYMRHGITIWLDVPLEALAKHIVEEEAKTQGHLGQTTAESYSKVLARLTKSFEERRKGYAIADIKVSLQKIKDNRGYDEDVFTVTPRVIAIEVLKAIGKLLRYKK
Conifer SKL1s	>VSRH_scaffold_2055316
	KKKAEEVTSDLKGTCLFFVGMAGSVKTTAGRTLSEVLGYYFFNSEELLEQASGGTSAAHKFRQEDEEGFRDSESEVLRQLSSMGRLVVSTGDGAVVRLDNLGYMRHGITIWLDVPLEALAKHIVEEESETQGHLGQTTAESYSQVLARLTKSFEERRNGYAIADIKVSLQKIADDRGYDEDVFTVTPRVIAIEVLKAIGKLLRYKKLQEAAAAP
Conifer SKL1s	>AWQB_scaffold_2009553
	KKKAEEITSDLKGTCLFFVGVAGSVKATVGRTLSEVLGYYFFDSEELLEQAAGGTSAAHKFRQEDEEGFRDSESEVLRQLSSMGRLVVSTGDGAVVRPANLGYMRHGITIWLDVPLEALAKHIVEEEAETQGHLGQQSAESYSQVLARLKKSFEERRKGYASADIKVSLQKITEERGYDEDVFTVTPRVIAIEVLKAIGKLLRYKK
Conifer SKL1s	>NPRL_scaffold_2125273
	KKKAEEITSDLRGTCLFFVGMAGSVKSTVGRTLSEVLGYYFFDSEELLEQAAGGTSAAHKFRQEDEEGFRDSESEVLRELSSMGRLVVSTGDGAVVRLDNLGYMRHGITIWLDVPLEALAKRIVEEEAETQGHLGQTTAESYSQVLARLTKSFEERRKGYATADIKVSLQKITDERGYDEDVFTVTPRVIAIEVLKAIGKLLRYKK
Conifer SKL1s	>WVWN_scaffold_2053155
	KKKAEEITSDLRGTCLFFVGMAGSVKTTVGRTLSEVLGYYFFDSEELLEQASGGRSAAHKFRQEDEEGFRDSESEVLRQLSSMGRLVVSTGDSALVRADNLGYMRHGITIWLDVPLEALAKHIVEEEAETQAHLGQTAAESYSQALERLTKSFEERRKGYATADIKVSLQKITDERGYDEDVFTVTPRVIAIEVLKAIGKLLRYKK
Conifer SKL1s	>GGEA_scaffold_2067438
	KKKAEEITSDLKGTCLFFVGMAGSVKTTVGRTLSEVLGYYFFDSEELLEQASGGTSAAHKLRQEDEEGFRDSESEVLRQLSSMGRLVVSTGDDAVVRPDNLGYMRHGITIWLDVPLEALAKQIVEKEAETKGHLGQTTAESYSQVLARLTKSLEERRKGYATADIKISLQKITDERGYDEDVFTVTPRVIAIEVLKAIGKLLRYKK
Angiosperm SKL1s	>GJPF_scaffold_2063473
	KQKASELANVLKGASIFLVGMNCSMKTELGTLLADALRYYYFDSDDLVEQAAGGKAAAITLRETDEKGFRDSETEVLKQLSSMGRLVVCAGDGAVQSSTNLALMRHGISIWVDVPLDFLANEVVNANATSASEFYEEVLEKLSVQYYERKEGYKTSDSTVSLQKLAAELGLDDIASIAPEDMVLEALKEIEKLTRVMKMLEAAARPF
Angiosperm SKL1s	>KBXS_scaffold_2086494
	KQKASELANVLKGASIFLVGMNCSMKTELGTLLADALRYYYFDSDDLVEQAAGGKAAAITLRETDEKGFRDSETEVLKQLSSMGRLVVCAGDGAVQSSTNLALMRHGISIWVDVPLDFLANEVVKANAISASESYEEVLEKLTVQYYERKEGYKTSDSTVSLQKLAAELGLDDIASIAPEDMVLEALKEIEKLTRVMKMLEAAAKPF
Angiosperm SKL1s	>KYNE_scaffold_2008789
	KKKAAEIYNELKGTSIFLVGINCAMKTNVGKLLADALKYYYFDSDSLVEQAAGGESSAESFRERDEKGFRDSETEVLKQLSSMGRLLVCAGDGAVQSSTNLAYMRHGISFWIDVPLDMLANEMLKTEVLSPAIEPISETDSSREVLAGLSKHYVEMREAYGTADATVSLQKVAVQLGYEDLESVTPQDMAVEVLKEVERLTRAKKMME
Angiosperm SKL1s	>FGRF_scaffold_2014732
	KKKASEISNELKGTSIFLVGMSCSMKTTLGELLADALRYYYFDSDGLVEQAAGGEAAAKSFRDTDEKGFRDSETEVLKQLSSMGRLVVCAGDGAVQSSTNLALMRHGISIWIDVPLDMLANEILKTEASSTISQATSDSDPFIEVMEELSKLYYEMKKGYGTADATVSLEKVAAELGYEDLSTVTAQDMAIEVLKEIERLTRVKKMTEEAARPF
Angiosperm SKL1s	>PLBZ_scaffold_2029764
	KKKASEIANELKGTSIFLVGMDCSIKTNLGKLLADALRYYYFDSDRLVQQAAGGESAAKLKEKDEKGFRDSETEVLKQLSSMGRLVVCAGDGAVQGSTNLALMRHGITIWIDVPLDILANEIMKTKVLATASHATSDSDSFTEVFQELSMLYYEMREEYGTSDATISLQKVAAQLGHEDFSAITPQDMALEVLKEIERLTRVKKMMEEAARPF
Angiosperm SKL1s	>KXSK_scaffold_2025295
	KKKASEIANELKGTSIFLVGMNCSMKTNLGKLLADALRYYYFDSDSLVEQAAGGESAAKLKEKDEKGFRDSETEVLKQLSSMGRLVVCVGDGAVQGSTNLALMRHGISIWIDVPLDILANEIMKTKVLTTASHATSDSDFFTEVFQELSMLYYEMKEGYGTADATISLQKVAAQLGHEDFSSITPQDMALEALKEIERLTRVKKMMEEAARPF
Angiosperm SKL1s	>ICNN_scaffold_2032091
	KKKASEISSELKGTSIFLVGMNCSMKTNLGKLLADALRYYYFDSDSLVEQAAGGESAAKLKETDEKGFRDSETEVLKQLSSMGRLVVCAGDGAVQGSTNLALMRHGISIWIDVPLDILANEIMKTKVLTTSSHATSDSDSFTEVFQELSMLYYEMREGYGTADATISLQKVAAQLGHEDFSTITPQDMALEALKEIERLTRVKKMMEEAARPF
Angiosperm SKL1s	>JVBR_scaffold_2008320
	KKKAAELSNGLKGTSIFLVGMNCSMKANLGKLLADALRYYYFDSDSLVEQAAGGESAAKSLRERDEKGFRDSETEVLKQLSAMGRLVVCAGDGAVRSSTNLALMRYGISIWIDVPLDMVANEVLMGEAPETLTKAAITNSESFSEVLQELSQMHSRMREGYSTADATVSVQKVATQLGYEDFDSVTPEDMAVEALKQIEKLTRVKKMMEAAARPF
Angiosperm SKL1s	>JHUL_scaffold_2004691
	KNKASEVSNELKGTSIFLVGMNSSIKSNLGKLLADALRYYYFDSDSLVAQAAGGESAAKSFKEIDEKGFRDSETEVLKQLSSMGRLVVCAGDGAVQNSTNLALLRYGISIWIDVPLDTLANEILESEFPASVAEDTRDSDPFTEVLQELSKQYSELREGYGTADTTVSLQKVATQLGYEDLNSVTPQDMAVEALKEIQRLTRVKKMMEEAARPF
Angiosperm SKL1s	>WTDE_scaffold_2003827
	KNKASEISTELKGTSLFLVGMNCNLKTNLGKLLADVLRYYYFNSDSLVEQAAGGESAAKSFKENDEKGFRDSETEVLKQLSSMGRLVVCAGDGAVQSSTNLALLRYGISIWIDVPLDMVADEILKSKFPASATEATSGSDLFTEVVDELSEQYSQLREGYGTADSTVSLQKVATQLGYEDLNSVTPEDMAVEALKEIERLTRVKKMMEAAARPF
Angiosperm SKL1s	>MVRF_scaffold_2060856
	KKKACEISNELKGTSIFLVGMNCSMKSNLGKLLADALRYYYFDVDSLVEQAAGGKSAAKSFRETDEKGFRDSESEVLKQLSSMGRLVVCAGDGAVQSSANLALMRHGISIWIDVPLDMLANEIQTTEIPTTVSQATSDSDSFTEVAQELAKLFYKMREGYGAADAKVSLQRVATQLGYEDFSTVTVEDMAVETLKEIERLTRVKKMMEEAARPF
Angiosperm SKL1s	>TCYS_scaffold_2094630
	KKKASEISNELKGTSIFLVGMNCSMKSNLGKLLADALRYYYFDVDSLVEQAAGGEYTAKYFRETDEKGFRDSETEVLKQLSSMGRLVVCAGDGAVQSSTNLVLMRHGISIWIDVPLDMLANEIQWTEVPRTVSHASSDSDSFTEVSQELSKLYYEMREGYGTADATVSLQKVATQLGYEDLSTVTAQDMAVEALEEIERLTRVKKMMEKAARPF
Angiosperm SKL1s	>RQZP_scaffold_2030327
	KKKASEISNELKGTSIFLVGMNCSMKSNLGKLLADALRYYYFDVDSLVEQAAGGESAAKTFRETDEKGFRDSETEVLKQLSSMGRLVVCAGDGAVQSSTNLGLMRHGILIWIDVPLDILANEIRRTEVPTTALQATSDSDSFTEVPQELSKLYYEMREGYGTADATVSLQKVATQLGYEDLSTVTAQGMAVETLKEIERLTRAKKMMEEAARPF
Angiosperm SKL1s	>HOKG_scaffold_2027143
	KKKASEISNELKGTSIFFVGMNCSMKSNLGKLLADALRYYYFDVDSLVEQAAGGESAVKSFRETDEKGFRDSETEVLKQLSSMGRLVVCAGDGAVQSSTNLALMRHGISIWIDVPLDMLANEIQRTEVPRTVSQATFDSDSFTEVPLELSKLYYEMREGYGTADATVSLQKVATQLGYEDLSTVTTQDMAVEALKEIERLTRVKKMMEEAARPF
Angiosperm SKL1s	>UZXL_scaffold_2025641
	KKKASEISNELKGTSIFLVGMNCSMKSNLGKLLADALRYYYFDVDSLVEQAAGGESAAKSFRETDEKGFRDSETEVLKQLSSMGRLVVCAGNGAVQSSTNLALMRHGISIWIDVPLDMLANKIQRTEVPRTVSQATSDSDSFTEVPQELSKLYYEMREGYETADTTVSLQKVATQLGYEDLSTVTAQDMAVEALKEIERLTRVKKMMEEAARPF
Angiosperm SKL1s	>YGCX_scaffold_2031237
	KKKAMYMGDGMKGTSIFLIGMKSYMKTNTGKLLAEALGYYYFDSDELVEEAAGGAANVKIMKETDEKAYRESETEVLKQLSALGRLVVSAGDGAVESAFNLTLLRDGISVWIEVPLDRLGDGLVEEDSEVLALAEQYQSLRGRYASADTTISLQKVAGKLGYLDLDEVTADDMALEVLGGIEKLTRYKKLMEEAATPF
Angiosperm SKL1s	>UDHA_scaffold_2097618
	KNKAIDISPELKGTSIFLVGMKSTMKTNLAKVLADLLRYYYFDSDRLVEEAAGGESAAKNFKESDESGFRASETEVLNQLSSMGRLVVCAGDGAVGSSTNLSYLRYGISIWIDVPIDMLTAEVIESQDLPSSEVIANLSKQYQEIKDGYATADAIISVQKLAYKLGYEDMYAVTTEDMALETLKEIEKLTRVKKMMEAAARPF
Angiosperm SKL1s	>ZGQD_scaffold_2005884
	KNKAIDISPELKGTSIFLIGMKSAMKTNLAKVLAELLKYYYFDSDKLVEEAAGGESAAKNFRENDESGFRASETEVLKQLSSMGRLVVCAGDGAVESSTNLSFLRYGVSIWIDVPLDMLAAEVIESQGPPSILDPSSEVVANLRKQYLEIKDGYATADALISVQKLAYKLGYEDIYSVTTEDMALETLKEIEKLTRVKKMMESAAKPF
Angiosperm SKL1s	>AUGV_scaffold_2051826
	KNKAIDISPELKGTSIFLVGMKSTMKTNLAKVLADLLRYYYFDSDRLVEEAAGGESAAKNFRESDESGFRASETEVLKQLSSMGRLVVCAGDGAVESSTNLSFLRYGISIWIDVPLDMLAAEVIESQGRPSILDPSSEVIANLSKQYHEIKDGYATADAIISVQKLAYKLGYEDMYSVTTEDMALETLKEIEKLTRVKKMMEAAARPF
Angiosperm SKL1s	>XHKT_scaffold_2063429
	KNKVREISPELKGTSIFLVGMNSTMKTNLGKLLADALRYYYFDSDSLVIQAAGGETAVKNFKESDEKGFRESETEVLKQLSSMGRLVVSAGDGAVQSSTNLSFLRYGISIWIDVPLDILAAEVIGSGDQGPSTSDEVIDKLNKLYEEMSDGYATADSKISLQHVAYRLGYEDIFAVTTEDVALEVLKEIGKLTRVKKMMEAAARPF
Angiosperm SKL1s	>BFMT_scaffold_2022077
	KNKAMEISPELKGTSIFLVGMNCTMKTNLGKILADALRYYYFDSDSLVEEAAGGESAAKTFKESDEKGYRESETEVLKQLSSMGRLVVSAGDGAVQSSTNLSLLRYGISIWIDVPLDVLASEVIEREDQGPLTSDEVIVNLNKVYEEMKDGYATADGKVSVQNLTYKLGYEDMYTLTTEDIALEVLKEIEKLTRVKKMMEAAARPF
Angiosperm SKL1s	>CCHG_scaffold_2062282
	KNKAMEISPELKGTSIFLVGMNCTMKTNLGKILADALRYYYFDSDSLVEEAAGGESAAKTFKESDEKGYRESETEVLKQLSSMGRLVVSAGDGAVQSSTNLSLLRYGISIWIDVPLDVLASEVIEREDQGPLTSDEVIVNLNKVYEEMKDGYATADGKVSVQNLTYKLGYEDMYTLTTEDIALEVLKEIEKLTRVKKMMEAAARPF
Angiosperm SKL1s	>GOQJ_scaffold_2061274
	KNKAMEISPELKGTSIFLVGMNCTMKTNLGKILADALRYYYFDSDSLVEEAAGGESAAKTFKESDEKGYRESETEVLKQLSSMGRLVVSAGDGAVQSSTNLSLLRYGISIWIDVPLDVLASEVIEREDQGPLTSDEVIVNLNKVYEEMKDGYATADGKVSVQNLTYKLGYEDMYTLTTEDIALEVLKEIEKLTRVKKMMEAAARPF
Angiosperm SKL1s	>YDEH_scaffold_2060419
	KNKAMEISPELKGTSIFLVGMNCTMKTNLGKILADALRYYYFDSDSLVEEAAGGESAAKTFKESDEKGYRESETEVLKQLSSMGRLVVSAGDGAVQSSTNLSLLRYGISIWIDVPLDVLASEVIEREDQGPLTSDEVIVNLNKVYEEMKDGYATADGKVSVQNLTYKLGYEDMYTLTTEDIALEVLKEIEKLTRVKKMMEAAARPF
Angiosperm SKL1s	>YZRI_scaffold_2088888
	KKMAAEVGAKLKGTSIFLVGMNGNMKTTTGKILSEALRYYYFDSNSVLEEAAGGESSAKEFRERDEEGYRNAETEVLKQLSCMGRLVVCAGDGAVQSSTNLALLRDGISLWIDFPLDLLAKEVIANIDKCPQLWGISSSNSFSEVLAKLTEVYEQMRGGYATADATVSLQKVASHLDYVDMEAVTADDMALQAFMEIEKLTRVKKMIEDAAMPY
Angiosperm SKL1s	>VYLQ_scaffold_2010268
	KKAAFKVVNELKGTSIFLVGVKNKMKNDVGKLLSELLKYCFFDSDSLVEQAAGGKVNATLFRERDVQGFRDSETEVLKQLSSMGRLVICAGDGAVGSSTNLAYLRHGISLWIDVPLDIVAKEATKHVVNSPSTLDITASESNPEVLANLTKQYEEIKGGYATADALISLQKVASQLGYKELEAVTTEEMTMEVLKEIEKLTRVKRMMEEAARPF
Angiosperm SKL1s	>FAKD_scaffold_2068405
	KKKAIQILPELKGTSIFLVGINNIMKYSLGKLLSDALRYYCFDSDSLVEQAAGGESSAKSFKERDEEGFRNSETEVLKQLSSMGRLVVCAGDGAVQSSTNLAFLRHGISIWVDIPLDLVAREVTENASSEILANLTKLYEEMREGYATADATVSLQKVASQLGYDNMAAVTVEDMAMEVLREIEKLTRMKKMMEAAGRPF
Angiosperm SKL1s	>OPDF_scaffold_2000005
	LTGMQCTMKRELGKVLAVALRYYFFDSDGLVVQAAGGETLGQSFKQRDEEGFRNSETEVLKQLSSMGRLVVCAGDGAVQSSTNLAFLRHGISVWVDVPLDIIAKDAIETGGKYYFSDEISASDISQVVDKLTKVYQDLRDGYATADATISVQKAAARLGFCELEAVTVENMAIEALNEIEKLTRVKKMIEAAAQPF
Angiosperm SKL1s	>MUNP_scaffold_2008591
	KNKAVDIAQELKGASIFLIGMQCAMKTNLGKVLADALRYYYFDSDSLVIKAAGGESAAKSHTHRDKGFQDAETEVLKQLSSMGRLVVCAGDGAVQSSKNLAFLRHGISVWVDVPLDIIAKDAMESPGQHPFSSEMSAPDSSSEVLNKLSEIYQDQRDGYATADATISVQKVAVHLGLDELEAVTPETMALEALKEIEKLTRVKKMMEEAARPF
Angiosperm SKL1s	>XSZI_scaffold_2051953
	KNKAVDMAQALKGTSIFVVGMHCAIKTNVGKALADALRYYYFDSDSLVVQAAGGESAAKAYKEGDEEGFRNSETEVLKQLSSMGRLVVCAGNGAVQSSTNLAYLRYGISVWVDVPLKIVAKDAAESPGQHPLLCDISASDTSSEVFNKLVETYRDVRDGYATADATISVQKVAAQFGLDEVEALTPETMALEVFNQIEKLTRVKKMMEEAAQPF
Angiosperm SKL1s	>PAWA_scaffold_2008155
	KSKAVDLANELKGTSIFLVGMNGSLKASLGELLADVLRYYYFDSDSLVVQAVGGESSVKSLEYNEEELQSSETEALKQLSSMGRLVVCAGDGAVQSSTNLAYLRHGISVWIDVPLEILAKEAMERGKYSSFTWPISTSDSFPEVLEKLSKHYEELKDGYATADARVNLQNVASAKGYEDVKVVTTEDMAMETLKEIEKLTRVKKMMEAAARPF
Angiosperm SKL1s	>OKEF_scaffold_2007247
	KNKASEISTDLKGTSIFLVGMNGTVKANLGKVLAGALRYYYFDSDNLVEEAVGGYSTGKSFQEIDQQGFRDSETEVLKQLSSMGRLVVCVGDGAVQSSTNLAYLRYGISIWIDVPLDMLADEAMESQVLPAVSTSDSLSEVLAKLAKQHSEMRGGYATADATISLQKLASELGYDDINMVTTEDMTMEVLKEIERLTRVKKMMEEAARPF
Angiosperm SKL1s	>OSHQ_scaffold_2047768
	KNKAAEISNELKGTSIFLLGMNGTMKANLGKLLADVLRYYYFDSDSLVEEAGGGDTTGKSFREIDEQGFRDSETEVLKQLSSMGRLVVCVGDGAVQSSTNLTYLRYGVSIWIDVPLDMLANETKENRVPQAVSTLDSLSEVLAKLTKQYSEMRGGYATADATISLQRVASELSYDNVNMVTPEDMAVEVLKEIERLTRVKKMMEEAARPF
Angiosperm SKL1s	>QDVW_scaffold_2014826
	KSKAVEMSHELKGTSIFLVGMNSHTKTKLGKLLADVLRYYYFDSDGLVMQAAGGESAAEYFKESDEEGFQKSETEVLKQLSSMGRLVVCAGDGAVQSSTNLAYLRYGISVWVDVPLDMSSQSPSTLTLSDSDTFSEVQDKLTMMYNKLRGGYATADVTVSLQKVASQLGYEDMEIVTPEDMAMEVLVEIEKLTRVKKMMEEAARPF
Angiosperm SKL1s	>WKSU_scaffold_2022602
	KNKAIDISYELKGTSIFLVGVNGTMKTSLGKLLADVLRYYYFDSDGLVEQVAGGESAARALKENDEEGFRTSETEVLKQLSSMGRLVVCAGDGAVQSSTNLAFLRYGISIWIDVPLDMLAKETMECRGQYSSNDSFNEVLAKLTNLYKQMRGGYATADATVSLQKVASKLSYDNMEIVTPEEMAIEALNEIEKLTRVKKMMEAAARPF
Angiosperm SKL1s	>DDEV_scaffold_2003091
	KNKAADVSNALKGTSIFLIGTNGTMKTNLGKLLADVLRYYYFDSDDLVEQVAGGESAAKVLKENDEAGFRNSETEVLKQLSSMGRLVVCAGDGAVESSMNLAFLRYAISIWVDVPLDMLAREAMEGRGDPESFPGVLAKLKDLYEEMRGGYATADAKVSLQNIASKVGYDKVDTVAPEDMAIEALIEIEKLTRMKKMMEEAARPF
Angiosperm SKL1s	>IFCJ_scaffold_2002675
	KNKAADVSNALKGTSIFLIGTNGTMKTNLGKLLADVLRYYYFDSDDLVEQVAGGESAAKVLKENDEAGFRNSETEVLKQLSSMGRLVVCAGDGAVESSMNLAFLRYAISIWVDVPLDMLAREAMEGRGDPESFPGVLAKLKDLYEEMRGGYATADAKVSLQNIASKVGYDKVDTVAPEDMAIEALIEIEKLTRMKKMMEEAARPF
Angiosperm SKL1s	>OBPL_scaffold_2046243
	KNKAVDISYELKGTSIFLVGISGAMKTNIGELLADALKYYYFDSDGLVEQAAGSDSAAKSFRETDEEGFRDSETEVLRQLSSMGRLVVCAGNGAVQTSTNLSLLRYGISLWIDIPLDILAKEAIERRGLCPSSWGITSSDTFSEVLTKLTKLYEGMRGGYATADATVSLQKVASRLEYDNLEAVTPEDMAVEALKEIAKLTGVKKMMEEAGRPF
Angiosperm SKL1s	>DHPO_scaffold_2018912
	KNKAAEVSSKLKGTSIFLIGMNGNMKTSIGKLLADVLRYYYFDSDSLIEQAAGGEAAAKYFREKDEEGFHNSETEVLKQLSSMGRLVVCAGDGSVRSSTNLALLRYGISLWIDVPLDALAREAIASIGQCPQPWGVLSSVMAKLTELYEKMREGYATADATVSLQKVVSRLEYDNVEAVTTEDMAIEALNEIEKLTRAKKMMEEAARPF
Angiosperm SKL1s	>WBOD_scaffold_2017682
	KNKAAEVSNELKGTSIFLVGMNGTTKTKVGKLLSDVLRYYYFDSDSLIEQVAGGESAAKSFREKDEGGFRDSETEVLKQLSSMGRLVVCAGDGAVQSSTNLALLRYGISIWIDIPLDMLAKEAIESVGECSQTWGISGSDSFSEVLAKLTEVYEEMRGGYATADATVSLQKVASQLEYDDVEAVTAEDMAVEALKEMEKLTRVKKMMEEAARPF
Angiosperm SKL1s	>XQWC_scaffold_2018283
	KNKAAELSNELKGTSIFLVGMNGTTKTKVGKLLADVLRYYYFDSDSLIEQVAGGESAAKSFREKDEGGFRDSETEVLKQLSSMGRLVVCAGDGAVQSSTNLALLRYGISIWIDIPLDMLAKEAIESVGQCSQTWGISGSDSFSEALAKLTEVYKETRGGYATADATVSLQKVASQLEYDDVEAVTAEDIAVEALKEIEKLTTRVKKMMEEAARPF
Angiosperm SKL1s	>BCGB_scaffold_2009924
	KNKAVEVVHELKGTSIFLVGMKSTMKTNLGKLLSEVLRYYYFDSDSLVEQAAGGESAAKLFREKDEEGFRESETEVLKQLSSMGRLVVCAGDGAVQSSTNLALAFLRYGISLWIDVPLDILAKEAVQNGGQCPSTWGLAPSDSFPEVLAKLTKLYEEIRGGYATADATVSLQKIASQLEYDDMEAVTPEDMAMEVLREIEKLTRVKKMMEEAAKPF
Angiosperm SKL1s	>ABSS_scaffold_2074094
	KNKAVEVVYELKGTSIFLVGMNSTMKTNLGKLLSEVLRYYYFDSDSLVEQAAGGESAAKLFREKDEEGFRESETEVLKQLSSMGRLVVCAGDGAVQSSTNLAFLRYGISLWIDVPLDILAKEAVQNGGRCPSTWGLAPSDSFPEVLAKLTKLYEEMRGGYATADATVSLQKIASQLEYDDMEAVTPEDMAMEVLREIEKLTRVKKMMEEAAKPF
Angiosperm SKL1s	>WIGA_scaffold_2098724
	TMKTNLGKLLSEVLRYYYFDSDSLVEQVAGGESAAKLFRERDEEGFRESETEVLKQLSSMGRLVVCAGDGAVQSSTNLAFLRHGISLWIDVPLDILAKEAVQNGGRCPSTWGLATSDSFPEVLAKLTMLYEEMRGGYATADATVSLQKIASQLEYDDMEAVTPEDMAMEVLREIEKLTRVKKMMEEAAKPF
Angiosperm SKL1s	>BSVG_scaffold_2077118
	KNKAVEVANNLKGTSIFLVGMSGTMKTNVGKLLADLLRYYYFDSDVLVEQAAGGASAAKMYKEKDDKGFRESETEVLKQLSSMGRLLVCAGNGAVQSSTNLAYLRYGISIWIDVPLDILAKEVIENDAQCHSTWDISASDSFPEVLAKLTNLYKEMREGYATADATISLQKLPSHLEYDSVEAVTPEDMVMEALIQIEKLTRVKKMMEDAARPF
Angiosperm SKL1s	>FALI_scaffold_2121713
	KNKAVEVANELKGTSIFLVGMNGTMKTNLGKLLAELLRYYYFDSDSLVEQAAGGESAAKSFRETDAEGFRESETEVLKQLSSMGRLIICAGDGAVQSSTNLAFLRYGISVWIDVPLDMLAKEVIDNGGQCPSMWDISSSDSFPEVVDKLTKRYEEMREGYGTADTIISVQKIASRLEYNDFESVTSEDMAMEALKEIEKLTKVKKMMEAAARLF
Angiosperm SKL1s	>WPHN_scaffold_2010154
	KNKAVEVANELKGTSIFLVGMNGTMKTNLGKLLAESLRYYYFDSDSLVEQAAGGQSAIKLFRETDAEGFRVSETEVLKQLSSMGRLIVCAGDGAVQSSTNLAFLRHGISVWIDVPLDILAKEVIENGGQCPSMCDISSSDSFPEVLGKLTKRYEEMREGYGTADTSISVQKIASRLEYDDLESVTSEDMAMEAMKEIERLTRVKKLMEAAARPF
Angiosperm SKL1s	>KRJP_scaffold_2019312
	KNKAVKVASELRGTSIFLVGINGTMKTNLGKLLAQSLRYYYFDSDSLVEQAAGGESAAKLFRESDEEGYHESESEVLKQLSSMGRLVVCVGDGALQSSTNLALLRYGISVWIDAPLDMLAKEAIENGDRCPSTSAISAYDSFPEVLAKLTKLYKEMWGGYATADATVSLQKIASRLEYDAMEAVTPEDMAMEALKELEKLTRVKKMMEEAARTF
Angiosperm SKL1s	>MAQO_scaffold_2117924
	KNKAVEISYGLKGTSIFIVGMSGTMKTNLGKLLAELLRYYYFDSDSLVDQAAGGESAAKLFRERDSEGFRVSETEVLKQLSSMGRLVVCAGDGAVQSSSNLAFLRHGISVWIDVPLDMLAKEAIENGGRRPSTWAISSSDSFPEVLAKLTKLYEEMRGGYATADAMVSLQNIASRLEYDDMEAVTPEDMAMEALKEIEKLTRVKKMMEEAARPF
Angiosperm SKL1s	>WAIL_scaffold_2016861
	KNEAVEIAYGLKGTSIFIVGMNGTMKTNLGKLLAELFRYYYFDSDSLVDQAAGGGSAAKLSRERDSEGFRESETEVLKQLSSMGRLVVCAGDGAVQSSANLAFLRYGISVWIDVPLDMLAKEAIENGGRCPSTWAISDSDSFPEVLAKLTKVYEEMRGGYATADAMVSLQQIASRLEYDDMEAVTPEDMAMEVLKEIEKLTRVKKMMEEAARPF
Angiosperm SKL1s	>AJJE_scaffold_2013279
	KKKATDVAPELKGTSIFLVGMKSSIKTRLAKHLAQVLRYYYFDSDGLVEEAAGGEASAELLRETDEQGFRESETEVLRQLSSMGRLVVCAGDGATQSSTNLAFLRHGISIWIDVPLEVVAAELAKDGDQGYDVASELAPSETIMELAAMYEDNRGGYATADATISIQKIALQCGYDDFEAVTLEDVAIEVLKEIERLTRVKKMMAEAGRPF
Angiosperm SKL1s	>FGDU_scaffold_2006756
	KKKASDVAPELKGTSIFLVGMKSSIKTQLAKLLAEVLRYYFFDSDALVEEAAGGEASAKLFRETDEQGFRESEAEVLKQLSSMGRLVVCAGDGAVQSSTNLGFLRHGISIWIDVPLDIVAKGLVNDLPSSQLSTSQSYSEVLAQLAALYEETRVGYATADVNVSLQKVASQYGHDDFSAVTVEDLAMEVLKEIEKLTRVKKMMQEAGRPF
Angiosperm SKL1s	>YIVZ_scaffold_2079329
	KKKAMDVAPALKGTCIFLVGMKSSIKTQLAKALAEVLGYYYFDSDALIEEAAGGEASAKLFKETDEQGFRNSETEVLKQLSSMGRLVVCAGDGAVQSSTNLALLRYGISIWVDVPLDIIADEAHSEDLAAQFEELSGGDATADVTVSLQKMAAFRGYDDFTAVTAEEMALEVLKELEKLTRVKKMMEEAGRPF
Angiosperm SKL1s	>ICUS_scaffold_2013327
	KKKAMDVAPALKGTCIFIVGLKSSIKTQLAKALAEVLGYYYFDSDALIEEAAGGEASAKLFKETDEQGFRNSETEVLKQLSSMGRLVVCAGDGAVQSSTNLALLRYGISIWVDVPLDIIADGAHLEDLAVQFEELSGGYATADVTVSLQKMAAFRGYDDFTAVTAEEMALEVLKELEKLTRVKKMMEEAGRPF
Angiosperm SKL1s	>JYOB_scaffold_2009604
	KKKAVDIAPALKGTCIFLIGMKSSIKTQLAKALAEVLGYYYFDSDALIEEAAGGEASAKLFKETDEQGFRNSETEVLKQLSSMGRLVVCAGDGAVQSSTNLALLRYGISIWVDVPLDIIADGAHSEDLAVQFKELSGGFATADVTVSLQKMAAFRGYDDFTAVTAEEMALEVFKELEKLTRVKKMMEEAGRPF
Angiosperm SKL1s	>JMJV_scaffold_2004243
	KKKAVDIAPALKGTCIFLIGMKSSIKTQLAKALAEVLGYYYFDSDALIEEAAGGEASAKLFKETDEQGFRNSETEVLKQLSSMGRLVVCAGDGAVQSSTNLALLRYGISIWVDVPLDIIADGVHSEDLALQFKELSGGFATADVTVSLQKMAAFRGYDDFTAVTAEEMALEVFKELEKLTRVKKMMEEAGRPF
Angiosperm SKL1s	>LHDP_scaffold_2044877
	KKKAVDIAPALKGTCIFLIGMKSSIKTQLAKALAEVLGYYYFDSDALIEEAAGGEASAKLFKETDEQGFRNSETEVLKQLSSMGRLVVCAGDGAVQSSTNLALLRYGISIWVDVPLDIIADGTHSEDLALQFKELSGGFATADVTVSLQKMAAFRGYDDFTAVTAEEMALEVFKELEKLTRVKKMMEEAGRPF
Angiosperm SKL1s	>EZXQ_scaffold_2006948
	KRKATDVAPELKGTSIFLVGINSHIKTNLGKLLAESLRYYYFDSDNLVAEAAGGEAAARAYKEIDEKGFQESETEVLKQLSSMGRLVVCAGDGAVQKSTNLALIRHGISIWIDVPLDIVARGGSSDVEPAPEVFDELRAAYEKARNGYATADVTISLQKVAAKLGCEDLEAVSTEDIALEVLQEIEKLTRVKKLMQEAARPF
Angiosperm SKL1s	>HELY_scaffold_2005653
	KRKATDVAPELKGTSIFLVGINSHIKTNLGKLLAESLRYYYFDSDNLVAEAAGGEAAARAYKEIDEKGFQESETEVLKQLSSMGRLVVCAGDGAVQKSTNLALIRHGISIWIDVPLDIVARGGSSDVEPAPEVFDELRAAYEKARNGYATADVTISLQKVAAKLGCEDLEAVSTEDIALEVLQEIEKLTRVKKLMQEAARPF
Angiosperm SKL1s	>CSUV_scaffold_2004545
	KKKAMDIAPELKGASIFLVGINNHIKSNLGKLLAESLRYYYFDSDNLITEAAGGNVSAQELKETDEKTFQESESEVLKQLSSMGRLVVCAGDGAVQSLTNLALLRHGISIWIDVPLDIAAKGNGSFNSEPTPELFEALKASYEKSRKGYDTADASISLERIATKLGHEDLETVSCEDIALEVLKEIEKLTRVKKMMEEASRPF
Angiosperm SKL1s	>IPWB_scaffold_2020713
	KRKAMDIAPELKGASIFLVGINNPIKTNMGKLLAESLRYYYFDSDNLIAEAAGGSVSVQGLKEADEKAFKESETEVLKQLSSMGRLVVCAGDGAVQSLTNLSLLRHGISIWIDVPLDIAAKGDDPFSSEPSPELYDALKASYEKSRKGYDTADAVISLERIATKLGCEDLETVTSEELALEVLKEIEKLTRVKKMMEEASRPF
Angiosperm SKL1s	>VMNH_scaffold_2087626
	KRKAMDIAPELKGASIFLVGISNHIKTNMGKLLAESLRYYYFDSDNLIAEAAGGNVSVQALKEADEKAFKESETEVLKQLSSMGRLVVCAGDGAVQSLTNLALLRHGISIWIDVPLEIAAKGDDPFSSEPPPELYDALKASYEKSRKGYDTADAVISLERIATKLGCEDLETVTSEELALEVLKEIEKLTRVKKMMEEASRPF
Angiosperm SKL1s	>TZWR_scaffold_2043886
	KRKAMDIAPELKGASIFLVGINNHIKTKLGKLLADSLRYYYFDSDNLIAEAAGGNVSAQALKEADGKAFQESETEVLKQLSSMGRLVVCAGDGAVQSVANLALLRHGISIWIDVPLDIAAKGDSLNSEPSPELFDALKASYEKSRKGYDTADASISLEKLATKLECEDLETVTSEDIALEVLKEIEKLTRVKKMMEEASRPF
Angiosperm SKL1s	>AtSKL1_AT3G26900
	KRKAMDIAPELKGASIFLVGINNSIKTNTGKLLAEALRYYYFDSDNLITEAAGGNVSAQALKEADEKAFQESETEVLKQLSSMGRLVVCAGDGAVQSLRNLALLRHGISIWIDVPLDITAKGDDDSFHSEPSPELFDTLKASYEKSRKGYETADVSISLEKIATKLEFEDLEAVTSEDIALEILKEIEKLTRVKKMMEEASRPF
Angiosperm SKL1s	>DZRA_scaffold_2022745
	KKKATDVYADLKGTSIFLVGMNNTMKSCVGELIADVLRYYYFDSDNVVEEAAGAVPSDKSFREFRESETEVLKQLSSMGRLVVNTGNGAVQSSTNLGLLRHGISIWIDVPLDMVAKGALGSFPESFSEGFGQLTKIYEENRAGYATADVTVSLQRVASKIGYDEIEQVTAEDIALEILTEIEKLTRVKKMMQEAGKPF
Angiosperm SKL1s	>YNFJ_scaffold_2175625
	RKAIDVSADLKGTSIFLVGLNSTFKSSAGKLIADVLRYYYFDSDSIVEEAAGEDSSGRSFKDRDEDGFRASETEVLKQLSSMGRLVVNAGNGAVQSATNLSLLRHGISIWIDVPLDMIAKGIIEDDEQLVSNQLRQLYEENREGYATADATVSLQNVASKYAYDELEQVTAEDMVLEVLKEIEKLTRVKKLMQEAGRPF
Angiosperm SKL1s	>ACFP_scaffold_2005256
	KRKGADISPQLKGTSIFLVGVNSSIKTSLGKLLAEALRYYYFDSDSLVEEAAGAVQSFKETDEQGFRESETEVLKQLSSMGRLVVCAGNGAVQSSTNLALLRHGISLWIDVPLDMVAVESELPESDTPLPEVLAQLVSVYEEMREGYATADATISLQKVACQLAYDDLSAVTTEDMTLEVLKEIEKLTRVKKMMEEAAAPF
Angiosperm SKL1s	>EDHN_scaffold_2005856
	KKKGADIFPGLKGTSIFLVGMNSSIKTSLGKLLAETLRYYYFDSDSLVEEAAGAKSAVKSFKETDEQGFRESETEVLKQLSSMGRLVVCAGNGAVQSSTNLALLRHGISVWIDVPLDMVANGILEEHPSEREQVMAQLGSLYEESRDGCATADATVSLQNVACQLGYDDLNAVTPEDMTLEVLKEIERLTRLKKMMEEAAAPF
Angiosperm SKL1s	>XVJB_scaffold_2003745
	QKKATDVSPALKGTSIFLVGMNSSIKSCLGKLLAETLRYYYFDSDSLVEEAAGGKSAFKSFKDTDEQGFRESETEVLKQLSSMGRLVVCAGNGAVQSSTNLALLRHGISIWIDVPLDMVASGMMEEDQTEHSRVVAQLGSLYEELRPGYATADATVSLQNVACQLGYDDLIAVTPEDMALEVLKEIERLTRVKKMMEQA
Angiosperm SKL1s	>RVGH_scaffold_2005426
	KKKAGDVGPDLKGASIFLLGPKSSMKTNVGKLLADALRYYYFDSDSLVEEAAGGEAAVKSLRESDEKGFRDAETEVLKQLSSMGRLVVCAGDGAVQSSTNLAHMRHGISIWIDVPLDFMAKQIIGEQSPLPASEIASGSHLEVLTELMAEFEENKGGYSTADATVSLQKVAAKLGYDGLHAVTAVDMALEVLKEIEKLTRVKKMMEEAGKPF
Angiosperm SKL1s	>SWGX_scaffold_2013846
	KKKAMDISADLRGTSIFLVGMKSYVKEHIGKLLAELLRYYYFDSDALVEEAAGGEASAKLYRETDEKGFLDSETEVLKQLSSMGRLVVCAGDGAVQSSTNLALLRHGISIWVDIPIDTVLDGLIKDRSASQSTLSLSDAEQNQLLTQLAAIYEETCGGYATADATISLQKVASNHGYKDISEVTAEDMTMEVLKEIGRLIRARKMMEEAGRPF
Angiosperm SKL1s	>TVCU_scaffold_2010651
	KKRAADVSIDLKGTSIFLVGMRSSVKTDLGKYLAEALRYYYFDSDSLVEEAYGGETAVKTVRESDEKGFLDSETEVLKQLSSMGRLVVCAGDGAVQSSTNLALLRHGISIWVDIPLNIANEMKQDETQLSSPNVSSGSYSEEQVLTQLVTTYEKMRGGYATADATVSLQKLAGKLGYEEMDSVTTEDIASEVLREIERLTRVRKMMEEAGETF
Angiosperm SKL1s	>TORX_scaffold_2100569
	KKRAAEISPNLKGTSIFLVGINSTFKSNLGKILADTLRYYYFDSDSLVEEAAGGKTAAISYIERDEEGFLASETEVLKQLSSMVRLVVCAGNGAVKDASNLALLRHGITIWIDVPLDLVAREIVEDRIQLSATDMLISGSSPEVLAQLNTLYECRRSGYATADATISIQKVASELGYNELDAVDAEDLCMEALKEIEKLMRAKKMMEEAAKPF
Angiosperm SKL1s	>MGVU_scaffold_2038502
	KKRAAEISPALKGTSVFLVGLNSSIKSNLGKVLAESLRYYYFDSDALVEEAAGGKASAKLLIETDEKGFCDSETEVLKQLSSMGRLVVCAGNGAVQSAANLALLRHGISIWIDVPLDMVAREVVDDKIQLPASEFEISRSYPEVLTQLSKKYEENRRGYATADSTVSFQSIATTLGYEDLDSVTVEDVTLEVLKEIEKLTRVKKMMEEAARPF
Angiosperm SKL1s	>QEHE_scaffold_2003957
	KKRAAEISPALKGTSVFLVGINSSIKANLGKVLAEALRYYYFDSDELVEEAAGGKSSPKLLTETDEKGFRDSETEVLKQLSSMGRLVVCAGNGAVQSAANLALLRHGISIWIDVPLDMVAKEVGDETIKLPASELKISGSYSEVLTRLTKKYEESRSGYATADSTVSVQKIASALGYEDLDAVTVEDMALEVLKEIEKLTRVKKMMEEAARPF
Angiosperm SKL1s	>MZOB_scaffold_2002516
	KKRAVEVGPELKGTSIFLVGMNSSLKSRLGKLLADALRYYYFDSDSLVEEAVGGRLAAKSLLESDEKGFHDSETEVLKQLSSMGRLVVSAGNGAVQSATNLSLLRHGISIWIDIPLDIVAKEFVEDTVHRPASEVSISGSYSEILDQLTSLYKDRKNGYATADTTISLQKVASELGYDDLDAVTTEDMALEVINAIERLVRVKKMMEEAAKPF
Angiosperm SKL1s	>IDGE_scaffold_2020482
	QKRAVEVGPELKGTSIFLVGMNSSRKSRLGKLLADALRYYYFDSDSLVEEAVGGRLAAKSLLESDEKGFHDSETEVLKQLSSMGRLVVSAGNGAVQSATNLSLLRHGISIWIDIPLDIVAKEFVEDTVYRPASEMSISGSYSEVLGQLTSLYKDRQNGYATADTTISLQKVASELGYDDLDAVTTEDMALEVINSIERLVRVKKMMEEAAKPF
Angiosperm SKL1s	>IWJG_scaffold_2004046
	KKRAVEVGPELKGTSIFLVGMNSSLKSRLGKLLADALRYYYFDSDSLVEEAVGGRLAAKSLLETDEKGYHDSETEVLKQLSSMGRLVVSAGNGAVHSATNLSLLRHGISIWIDIPLDIVAKEIVEDTVYCPASEMSISGSYSEVLDQLTSLYKDRQNGYATADTTISLQKVASELGYDDLDAVTTEDMALEVINAIERLVRVKKMMEEAAKPF
Angiosperm SKL1s	>CSWE_scaffold_2001561
	KKRAVEVGPELKGTSIFLVGMNSSLKSRLGKLLADALRYYYFDSDSLVEEAVGGRLAAKSLLETDEKGYHDSETEVLKQLSSMGRLVVSAGNGAVHSATNLSLLRHGISIWIDIPLDIVAKEFVEDTVYCPASEMSISGSYSEVLDQLTSLYKDRQNGYATADTTISLQKVASELGYDDLDAVTTEDMALEVINAIERLVRVKKMMEEAAKPF
Conifer SK	>SGTW_scaffold_2038663
	KEKAEEIVLDLDGTCIFFVGMMGSGKTTVGKILSEALGYYFFDSDKLVEQAAGGTSVAQIFKEKNEEFFRDAESKVLSQLSSMHRLVVATGGGAVVRQENWSYMKRGITIWLDVPLEALAKRVVAVGTESRPLLGHSSVDSHSQAFARLTELIEKRGEAYANSDAKVSLQKIAAELGYEDVSTVTPTVIAIEGLKELGKILRCKK
Conifer SK	>XZUY_scaffold_2049744
	LKKAEEIVQDLNGTCIFLVGMMGCGKTTVGRILSEALGYYFFDSDRLVEQATGGASVAQIFKEQNEEFFRDAESKVLSQLSTMHQLVVATGGGAVVRPKNWSYFRRGITIWLDVPLEALAKRVVAVGTESRPLLGQDSADSYSQAFARLTELIEKRCKAYANSDAKVSLENIAAELGYEDVSAVTPTIIALEVL
Conifer SK	>KAWQ_scaffold_2055291
	KKKAEEIAEDLNGTSIFLVGMMGCGKTTVGRILSEVLGYYFFDSDRLVEQAAGGTSVAQIFKDKDEEFFRDAESKVLSQLSTMHRLVVATGGGAVVRPKNWSYFRHGITIWLDVPLEALAKRVAAVGTESRPLLGHNSANAYSQAFARLAELIEKRHKAYANSDAKVSLGKIAAELGYEDASGLTPTIIAFEVLKEIGKVMSYKAL
Conifer SK	>WLIC_scaffold_2019921
	KKKAEEIAPDLNGSSIFLVGMMGCGKTTVGRILSEALGYYFFDSDRLVEQAAGGTSVAQIFKDQDEEFFRDAESKVLSQLSTMRRLVVATGGGAVVRPKNWSYLRHGITIWLDVPLEALAKRVVAVGTESRPLLGHDSDNAYSQAFARLTELTEKRHKAYANSDAKVSLEKIAAELGYEDVSGLTPTIIALEVLKEMGKVMR
Conifer SK	>GGEA_scaffold_2006359
	EISQGLYGKSIFLVGMMGCGKTTVGKILSEALGYSFVDSDKFFDSDKLIEESAGGTPVAQIFKEKNEEYFRDCESKVLSELSSMHHLVVATGGGAVVRPQNWMYLNQGVTIWLDVPLEALAKRVIAVGTESRPLLGQASVDPYSQAFARLTELIERRGEAYANSDVKISLQKIAAELGIEDVSALTPTTIATKVLEEMGNFLR
Conifer SK	>VSRH_scaffold_2011157
	KSKAEEVSLGLNGKSIFLVGMMGCGKTTVGKILSEALGYYFLDSDKLIEESAGGTPVAQIFKEKNEEYFRDSESKVLSELSSMHHLVVATGGGAVVRPQNWRYLNQGVTIWLDVPLEALAKRVIAVGTESRPLLGQASVDPYSQAFARLTELIERRREAYANSDVKVSLQEISAELGIEDVSALTPTTIATEVLEEMENFL
Conifer SK	>GAMH_scaffold_2053825
	KSKAEEVSLDLDGKSIFLVGMMGCGKTTVGKILSEALGYYFLDSDKLIEESAGGTPVAQIFKEKNEEYFRDSESKVLSELSSMRRLVVATGGGAVVRPQNWRYLNQGVTIWLDVPLDALAKRVIAVGTESRPLLGQASVDPYSQAFARLTELIERRGEAYANSDVKVSLQKIAAELGIEDVSALTPTTIATEVLREMENFL
Conifer SK	>JBND_scaffold_2070971
	KSKAEEVSLGLDGKSIFLVGMMGCGKTTVGKILSEALGYYFFDSDKLIEESAGGKPVAQIFKEKNEEYFRDSESKVLSELSSMHRLVVATGGGAVVRPRNWRYLNEGVTIWLDVPLDALAKRVIAVGTESRPLLGQALVDPYSQAFARLTELIERRGEAYANSDVKVSLQKIATELGVEDVSALTPTTIASEVLQGIGNFLRCKNARNDTSSAKT
Conifer SK	>MFTM_scaffold_2080219
	KSKAEEVSLGLDGKSIFLVGMMGCGKTTVGKILSEALGYYFFDSDKLIEESAGGKPVAQIFKEKNEEYFRDSESKVLSELSSMHRLVVATGGGAVVRPRNWRYLNEGVTIWLDVPLDALAKRVIAVGTESRPLLGQALVDPYSQAFARLTELIERRGEAYANSDVKVSLQKIATELGVEDVSALTPTTIASEVLQGIGNFLRCKNARNDTSSAKT
Conifer SK	>IOVS_scaffold_2010582
	KSKAEEVSLGLDGKSIFLVGMMGCGKTTVGKILSEALGYYFFDSDKLIEESAGGTPVAQIFKEKNEEYFRDSESKVLSELSSMHRLVVATGGGAVVRPQNWRYLNQGVTIWLDVPLEALAKRVIAVGTESRPLLGQASVDPYSQAFARLTELIERRGEAYANSDVKISLQKIAEELGIEDVSALTPTTIATEVLQEIGNFLS
Conifer SK	>WVWN_scaffold_2052046
	KSKAEEVSLGLDGKSIFLVGMMGCGKTTVGKILSEALGYYFFDSDKLIEESAGGTPVAQIFKEKNEEYFRDSESKVLSELSSMHHLVVATGGGAVVRPQNWRYLNQGVTIWLDVPLEALAKRVIAVGTESRPLLGQASVDPFSQAFARLTELIERRGEAYANSDVKVSLQKIAEELGIEDVSALTPTTIATEVLQEVGNFLRCKNVRN
Conifer SK	>XTZO_scaffold_2064511
	KKKADEISIGLEGKIIFLVGMMGSGKTTVGKILSEALGYNFIDSDRLIEQAAGGTSVAQIFKEKNEEYFRDNESKVLGELSTMHRLVVATGGGAVVRPQNWSYMYRGVTVWLDVPLEALAKRIAAVGTESRPLLGQASVDPYAQALARLQQLIDKRAEAYGNSNTRVSLQKIAAEIGCVDVSDLTPTTIAIEVLEEIANFLRCNNVKNG
Conifer SK	>RSCE_scaffold_2057436
	KKKADEISIGLEGKSIFLVGMMGCGKTTVGKILSEALGYYFFDSDRLIEQAAGGTSVAQIFKEKNEEYFRDNETKVLGELSTMHRLVVATGGGAVVRPQNWTYLYHGVTVWLDVPLEALAKRIAAVGTESRPLLGQASIDPYAQAFARLQQLIEKRGEAYGNSNARVSLQKIAAEIGCVDVSDLTPTTIAIEVLEEIGNFLRCNNVKNG
Conifer SK	>ACWS_scaffold_2069533
	KKKADEISIGLDGKIIFLVGMMGCGKTTVGKILSEALGYNFIDSDRLIEQAAGGTSVAQIFKEKNEEYFRDAESKVLGELSTMHRLVVATGGGAVVRPQNWSYLYHGVTVWLDVPLEALAKRIAAVGTESRPLLGQASVDPYAQAFARLQQLIEKRGEAYGNSNARVSLQKIAAELGCVDVSDLTPTTIAIEVLEEIGNFLK
Conifer SK	>MIXZ_scaffold_2075613
	KKKADEISIGLDGKIIFLVGMMGCGKTTVGKILSEALGYNFIDSDRLIEQAAGGTSVAQIFKEKNEEYFRDAESKVLGELSTMHRLVVATGGGAVVRPQNWSYLYHGVTVWLDVPLEALAKRIAAVGTESRPLLGQASVDPYAQAFARLQQLIEKRGEAYGNSNARVSLQKIAAELGCVDVSDLTPTTIAIEVLEEIGNFLK
Conifer SK	>JRNA_scaffold_2007524
	KRKAEEISFGLDGKTIFLVGMMGSGKSTVGKILSEALGYYFFDSDHLIEEAAGGTPVAQIFRDKNEEYFRDAESKVLSQLSTMHRLVVATGGGAVVRPQNWDYLNHGVSVWLDVPLDALARRIAAVGTESRPLLGQASVDPYSQALAKLQQLIIKRGKAYGNSNARVCLQKIAEDHGSLDVLDLTPTMIAFEVLKEISNFLSSKIVNGG
Conifer SK	>JZVE_scaffold_2007415
	KRKAEEISFGLDGRTIFLVGMMGCGKSTVGKILSEALGYYFFDSDQLIEEAAGGTPVAQIFKDKNEEYFRNAESKVLSQLSTMHRLIVATGGGAVVRPQNWNYMSHGVTVWLDVPLDALAKRIAAVGTESRPLLGQASVDPYAQALAKLKQLIEKRGKAYDNSNARVSLQKIAADHGSVDVLDLTPTIIAFEVLKEIGNF
Conifer SK	>CDFR_scaffold_2008367
	KRKAEEISFGLDGKNVFLVGMMGSGKSTVGKILSEALGYSFFDSDHLIEEGAGGTPVAQIFKDKNEEYFRDAESKVLSELSKMHRLVVATGGGAVVRPQNWNYLSHGVTVWLDVPLDALAKRIAAVGTESRPLLGQASVDPYAQAFAKLKQLIEKRGKAYGNSNARVSLQKIAADHGSVDVLDLTPTIIAFEVLKEIGNF
Conifer SK	>ZQWM_scaffold_2089153
	KRKAEEISFGLGGKSIFLVGMMGSGKSTVGKILSEALGYSFFDSDHLIEEAAGGTPVAQIFKDKNEEYFRDAESKVLSELSTMHRLVVATGGGAVVRPQNWNYLSHGITVWLDVPLDALAKRIAAVGTESRPLLGQPSVDPYAQAFAKLKQLIEKRDKAYGNSNARVSLQKIAADHGSMDVLDLTPTTIAFEVLKEIGIFFSSKIANGRISNAE
Conifer SK	>OWFC_scaffold_2054567
	KKKAEEISLGLDGKSIFLVGMMGSGKSTVGKILSEALGYYFFDSDHLIEEAAGGTTVAQIFKDKNEEYFRDAESKVLNQLSTMHRLVVATGGGAVVRPQNWNYLSHGVTVWLDVPLDALAKRIVAVGTESRPLLGQASVDPYAQAFAKLKQLIEKRGKAYGNSNARVSLQKIAADHGSVDVLNLTPTIIAFEVLKEIGNF
Conifer SK	>EGLZ_scaffold_2010066
	KKKAEEISFGLDGKSIFLVGMMGSGKSTVGKILAEALGYYFFDSDHLIEEAAGGTPVAQIFKDKNEEYFRDAESKVLNQLSTMHRLVVATGGGAVVRPQNWNYLSHGVTVWLDVPLDALAKRIAAVGTESRPLLGQTSVDPYAQAFAKLKQLIEKRGKAYGNSNARVSLQRIAADNGSMDVLDLTPTIIAFEVLMEIGNFFSSKIVNGG
Conifer SK	>KLGF_scaffold_2013767
	KRKAEEISFGLDAKSIYLVGMMGSGKSTVGKILAEALGYYFFDSDHLIEEAAGGTPVAQIFREKNEEYFRDAESKVLNQLSTMHRLVVATGGGAVVRPQNWNYLSHGVTVWLDVPLDALAKRIAAVGTESRPLLGQASVDPYAQAFAKLKQLIEKRGKAYGNSNARVSLQRIAADHGSLDVLDLTPTIIAFEVLKEIGNFLSSKIVNGG
Conifer SK	>QCGM_scaffold_2009636
	KRKAEEISFGLDGKNIFLVGMMGSGKSTVGKILSETLGYYFFDSDHLIEEAAGGTPVAQIFKDKNEEYFRDAESKVLSELSTMHRLVVATGGGAVVRPQNWNYLSHGVTVWLDVPLDALAKRVVAVGTESRPLLGQASVDPYAQAFEKLKQLIEKRGRAYGNSNARVSLQKIAAEYGYVDVSDLTPTIIAIEVLKEIGNFLSSGMVKSG
Conifer SK	>IZGN_scaffold_2012000
	ERKAEKISFGLDGKNIFLVGMMGSGKSTVGKILSEALGYYFFDSDHLIEEAAGGTPVAQIFKDKSEEYFRDRDAESKVLSQLSTMHRLVVATGGGAVVRPQNWNFLSHGLTVWLDVPLDALAKRVVAVGTESRPLLGQASVDPYTQAFAKLKQLIEKRSKAYGNSNARVSLQKIAVEHGYVDVLDLTPTMIAIEVLKEIGSFLSD
Conifer SK	>QHBI_scaffold_2057514
	KRNAEKISFGLDGKNIFLVGMMGSGKSTVGKILSEALGYYFFDSDHLIEEAAGGIPVAQIFKDKSEEYFRDAESKVLSQLSTMHRLVVATGGGAVVRPQNWNFLSHGVTVWLDVPLDALAKRVVAVGTESRPLLGQASVDPYTQAFAKLKQLIEKRSKAYGNSNARVSLQKIAVEHGYVDVSDLTPTMIAIEVLKEIGNFLSD
Conifer SK	>ROWR_scaffold_2061051
	KRNAEKISFGLDGKNIFLVGMMGSGKSTVGKILSEALGYYFFDSDHLIEEAAGGIPVAQIFKDKSEEYFRDAESKVLSQLSTMHRLVVATGGGAVVRPQNWNFLSHGVTVWLDVPLDALAKRVVAVGTESRPLLGQASVDPYTQAFAKLKQLIEKRSKAYGNSNARVSLQKIAVEHGYVDVSDLTPTMIAIEVLKEIGNFLSD
Conifer SK	>FMWZ_scaffold_2012819
	KRKAEEISFGLDGRNIFLVGMMGSGKSTVGKILSETLGYYFFDSDHLIEEAAGGTPVAQIFKDKSEEYFRDAESKVLGQLSTMHRLVVATGGGAVVRPQNWNYLSHGVTVWLDVPLDALAKRVVAVGTESRPLLGQASVDPYTQAFAKLKQLIEKRGRAYGNSNARVSLQKIAVEHGYVDVSDLTPTIIAIEVLKEIGNFLSSKIVKSG
Conifer SK	>SCEB_scaffold_2002542
	KRKAEEISFGLDGKNLFLVGMMGSGKSTVGKILSEALGYYFFDSDHLIEKAAGGTPVAQIFKDKSEGYFRDAESKVLSQLSTMHRLVVATGGGAVVRPQNWNYLSHGVTVWLDVPLDALAKRVVAVGTESRPLLGQASVDPYTQAFAKLKQLIKKRGRAYGNSNARVSLQKIVVEHGYVDVSDLTPTIIAIEVLKEIGNFLS
Conifer SK	>VGSX_scaffold_2069069
	KRKADEISSGLDGKNIFLVGMMGSGKSTVGKILSEALGYYFFDSDHLIEEAAGGTPVAQIFKDKSEEYFRDAESKVLSQLSTMHRLVVATGGGAVVRPQNWNFLNHGVTVWLDVPLDALAKRVVAVGTESRPLLGQASVDPYTQAFAKLKQLIKKRGRAYGNSNARVSLQKIVVEHGYVDVSDLTPSIIAIQVLKEIGNFLSSKIVKSG
Conifer SK	>XLGK_scaffold_2011510
	RRKADEISSSLDGKNIFLVGMMGSGKSTVGKILSEALGYYFFDSDHLIEKAAGGTPVAQIFKDKSEEYFRDAESKVLTQLSTMHRLVVATGGGAVVRAQNWNYLSHGVTVWLDVPLDALAKRVVAVGTESRPLLGQASVDPYTQAFAKLKQLIKKRGRAYGNSNARVSLQKIVVEHGYVDVSDLTPTIIAIEVLKEIGNFLSSKIVKSG
Conifer SK	>IAJW_scaffold_2150137
	KKKAEEISLGMDGKSIFLVGMMGSGKTTVGKILSEALGYYFFDSDCLIEQAVGGTPVAQIFKEKDEEFFRDAESKVLSQLSTMDRLVVATGGGAVVRPQNWSSLNRGVTVWLDVPLEALAKRVAAVGTESRPLLGQASVDPYTQAFARLTELIEKRGKAYGNSNAKVSLQKIAAKLGSIDVSDLTPTTIAIEVLMEIGNFL
Conifer SK	>ETCJ_scaffold_2062913
	KKKAEDISYGMDGKSIFLVGMMGSGKTTVGKILSEALGYYFFDSDRLIEEAAGGTPVAQIFKEKKEEFFRDAESKVLSELSSMHRLVVATGGGAVVRPQNWSYLNNGVTVWLDVPLEALAKRVVAVGTESRPLLGQASVDPYTQAFARLTELIEKRGEAYGNSNARVSLQKIAAELGYIDVSDLTPTTIAIEVLQEIGNFL
Conifer SK	>OVIJ_scaffold_2011093
	KKKAEDISFGMDGKNIFLVGMMGSGKTTVGKILSEALGYYFFDSDRLIEEAAGGTPVAQIFKEKNEEFFRDAESKVLSELSTMHRLVVATGGGAVVRPQNWSYLNHGVTVWLDVPLEALAKRVVAVGTESRPLLGQAAVDPYTQAFAKLTELIEKRGEAYGNSNARVSLQKIAAELGYIDVS
Conifer SK	>YYPE_scaffold_2011766
	KKKAEDISFGMDGKNIFLVGMMGSGKTTVGKILSEALGYYFFDSDRLIEEAAGGTPVAQIFKEKNEEFFRDAESKVLSELSTMHRLVVATGGGAVVRPQNWSYLNHGVTVWLDVPLEALAKRVVAVGTESRPLLGQASVDPYTQAFARLTELIEKRGEAYGNSNARVSLQKIAAELGYIDVSDLTPTIIAIEVLKEIGNFL
Conifer SK	>IFLI_scaffold_2143652
	KKKAEEISFGMDGKSIFLVGMMGCGKTTVGKILSESLGYYFFDSDRLIEEATGGTPVAQIFKEKNEEFFRDAESKVLSELSTMHRLVVATGGGAVVRPQNWSYLNHGITVWLDVPLEALAKRVVAVGTESRPLLGQASVDPYTQAFARLTELIEKRGEAYGNSNARVSLQKIAAELGHIDVSDLTPTTIAIEALKEIGKFL
Conifer SK	>JDQB_scaffold_2070255
	KKKAEEISFGMDGKSIFLVGMMGCGKTTVGKILSESLGYYFFDSDRLIEEAAGGTPVAQIFKEKNEEFFRDAESKVLSELSTMHRLVVATGGGAVVRPQNWSYLNHGITVWLDVPLEALAKRVVAVGTESRPLLGQASVDPYTQAFARLTKLIEKRGEAYGNSNARVSLQKIAAELGHIDVSDLTPTTIAIEVLKEIGNFL
Conifer SK	>RMMV_scaffold_2056795
	KKKAEEISFGMDGKSIFLVGMMGCGKTTVGKILSESLGYYFFDSDRLIEEAAGGTPVAQIFKEKNEEFFRDAESKVLSELSTMHRLVVATGGGAVVRPQNWSYLNHGITVWLDVPLEALAKRVVAVGTESRPLLGQASVDPYTQAFARLTELIEKRGEAYGNSNARVSLQKIAAELGHIDVSDLTPTTIAIEVLKEIGNFL
Conifer SK	>AUDE_scaffold_2006503
	QKKAEDISFGMDGKSIFLVGMMGSGKTTVGKILSESLGYYFFDSDRLIEEAAGGTPVAKIFEEKNEEFFRDAESKVLSELSTMHRLVVATGGGAVVRPQNWSYLNHGVTVWLDVPLEALAKRVVAVGTESRPLLGQASVDPYTQAFARLTELIEKRGEAYGNSNARVSLQKIAAELGYIDVSDLTPTTIAIEVLKEIGNFL
Conifer SK	>GKCZ_scaffold_2016302
	QKKAEEISFSMDGKSIFLVGMMGCGKTTVGKILSESLGYYFFDSDRLIEEAAGGTPVAQIFEEKNEEFFRDAESKVLSELSTMHRLVVATGGGAVVRPQNWSYLNHGVTVWLDVPLEALAKRVVAVGTESRPLLGQASVDPYTQAFARLTELIEKRGEAYGNSNARVSLQKIAAELGYIDVSDLTPTTIAIEVLKEIGNFL
Conifer SK	>WWSS_scaffold_2004527
	KKRADEISLGMDGKSIFLVGMMGSGKSTVGKILSEALGYYFFDSDHLIEQAAGGTPVAQIFKEKDEEFFRDAESKVLSELSTMHRLVVATGGGAVVRPENWSYLNHGVTVWLDVPLEALAKRVVAVGTESRPLLGQASVDPYTQAFARLTELIEKRGKAYGNSNAKVSLQKIAAELGFSDVSDLTPTTIAIEVLKEIGNF
Conifer SK	>ZYAX_scaffold_2001030
	KKRADEISLGMDGKSIFLVGMMGSGKSTVGKILSEALGYYFFDSDHLIEQAAGGTPVAQIFKEKDEEFFRDAESKVLSELSTMHRLVVATGGGAVVRPENWSYLNHGVTVWLDVPLEALAKRVVAVGTESRPLLGQASVDPYTQAFARLTELIEKRGKAYGNSNAKVSLQKIAAELGFSDVSDLTPTTIAIEVLKEIGN
Conifer SK	>YFZK_scaffold_2044138
	QKKAEEISRGLDGQSIFLVGMMGSGKTTVGKIVSEALGYYFFDSDRLIEQAAGGTPVAQIFKEKDEEFFRDAESKVLSQLSTMHRLVVATGGGAVVRPQNWGYLNHGVTVWLDVPLEALAKRVVAVGTESRPLLGQASVDPYTQAFERLTELNEKRGKAYGNSKAKVSLQKIAAELGSVDVNDLTPTTIAIEVLKEIGKFVICKIVKNRPSDAE
Conifer SK	>EFMS_scaffold_2013767
	QKKAEEVSLGMDGKSIFLVGMMGSGKTTVGKILSEALGYYFFDSDRLIEQAVGGTPVAQIFKEKDEEFFRDAESKVLSQLSTMHRLVVATGGGAVVRPQNWSYLNHGVTVWLDVPLEALAKRVVAVGTESRPLLGHASVDPYTQAFARLTELIEKRGKAYGNSKVKVSLQKIAAELGSIDVSDLTPTTIAIEVLMETGNFLM
Conifer SK	>HQOM_scaffold_2001386
	QKRAEEISLGMDGKSIFLVGMMGSGKTTVGKILSEALGYYFFDSDRLIEQAVGGTPVAQIFKEKDEEFFRDAESKVLSQLSTMHRLVVATGGGAVVRPQNWSYLNHGVTVWLDVPLEALAKRVVAVGTESRPLLGHASVDPYTQAFARLTELIEKRGKAYGNSKVKVSLQKIAAELGSIDVSDLTPTTIAIEVLMEIANFL
Conifer SK	>GJTI_scaffold_2059794
	KKKAEEISIGMDGKSIFLVGMMGSGKTTVGKILSEALGYYFFDSDRLIEQAVGGTPVAQIFKEKDEEFFRDAESKVLSQLSTMHRLVVATGGGAVVRPQNWSYLNHGVTVWLDVPLEALAKRVVAVGTESRPLLGQASVDPYTQAFARLTELIEKRGKAYGNSNAKVSLQKIAAEHDSLDVSDLTPTTIAIEVLKEICNFLR
Conifer SK	>WYAJ_scaffold_2006600
	KKKAEEISIGMDGKSIFLVGMMGSGKTTVGKILSEALGYYFFDSDRLIEQAVGGTPVAQIFKEKDEEFFRDAESKVLSQLSTMHRLVVATGGGAVVRPQNWSYLNHGVTVWLDVPLEALAKRVVAVGTESRPLLGQASVDPYTQAFARLTELIEKRGKAYGNSNAKVSLQKIAAEHDSLDVSDLTPTTIAIEVLKEICNFLR
Conifer SK	>NRXL_scaffold_2063652
	QKKAEEISFGMDGKSIFLVGMMGSGKTTVGKILSEALGYYFFDSDRLIEEAAGGTPVAQIFKEKDEEFFRDAESKVLSELSTMHRLVVATGGGAVVRPENWGYLNHGVTVWLDVPLEALAKRVAAVGTESRPLLGQASVDPYTQAFARLTELIEKRGEAYGNSNAKVSLQKIAAELGYIDVSDLTPTTIAIEVLKEIGNFL
Conifer SK	>FHST_scaffold_2010191
	KKKAEEISFGMDGKSIFLVGMMGSGKTTVGKILSEALGYYFIDSDRLIEEAAGGTPVAQIFKEKDEEFFRDAESKVLSELSAMHRLVVATGGGAVVRPQNWGYLNQGVTVWLDVPLEALAKRVVAVGTESRPLLGQGSVDPYTQAFARLTELIEKRGEAYGNSNAKVSLQKIAAELGSIDVSDLTPTTIAIEVLKEIGIFFR
Conifer SK	>OXGJ_scaffold_2046133
	QKKAEEISIGMDGKSIFLVGMMGSGKTTVGKILSEALGYYFIDSDRLIEEAAGGTPVAQIFKEKDEEFFRDAESKVLSELSAMHRLVVATGGGAVVRPQNWSYLNQGVTVWLDVPLEALAKRVVAVGTESRPLLGQGSVDPYTQAFARLTELIEKRGEAYGNSNAKVSLQKIAAELGSIDVSDLTPTTIAIEVLKEIGIFLR
Conifer SK	>DSXO_scaffold_2006501
	KKKAEEISFGMDGKSIFLVGMMGSGKTTVGKILSEALGYYFFDSDRLIEEAAGGTPVAQIFKEKNEEFFRDAESKVLSELSTMHRLVVATGGGAVVRPENWSYLNQGVTVWLDVPLEALAKRVVAVGTESRPLLGQGSVDPYTQAFARLTELIEKRGEAYGNSNAKVSLQKIAAELGSIDVSDLTPTTIAIEVLKEIGIFL
Conifer SK	>HOUF_scaffold_2006487
	KKKAEEISFGMDGKSIFLVGMMGSGKTTVGKILSEALGYYFFDSDRLIEEAAGGTPVAQIFKEKNEEFFRDAESKVLSELSTMHRLVVATGGGAVVRPENWSYLNQGVTVWLDVPLEALAKRVVAVGTESRPLLGQGSVDPYTQAFARLTELIEKRGEAYGNSNAKVSLQKIAAELGSIDVSDLTPTTIAIEVLKEI
Conifer SK	>ESYX_scaffold_2012375
	KKKAEDISFGMDGKSIFLVGMMGSGKTTVGKILSEALGYYFFDSDRLIEEAAGGTPVAQIFKEKNEEFFRDAESKVLSELSTMHRLVVATGGGAVVRPQNWNYLNHGVTVWLDVPLEALAKRVVAVGTESRPLLGQGSVDPYTQAFARLTELIEKRGEAYGNSNAKVSLQKIAAELGSIDVSDLTPTTIAIEVLKEIGNFL
Conifer SK	>OUOI_scaffold_2051564
	KKKAEDISFGMDGKSIFLVGMMGSGKTTVGKILSEALGYYFFDSDRLIEEAAGGTPVAQIFKEKNEEFFRDAESKVLSELSTMHRLVVATGGGAVVRPQNWNYLNHGVTVWLDVPLEALAKRVVAVGTESRPLLGQGSVDPYTQAFARLTELIEKRGEAYGNSNAKVSLQKIAAELGSIDVSDLTPTTIAIEVLKEIGNFL
Conifer SK	>XIRK_scaffold_2063572
	QKKAEEISFGMDGKSIFLVGMMGSGKTTVGKILSEALGYYFFDSDRLIEEASGGTPVAQIFKEKNEEFFRDAESKVLSELSTMRRLVVATGGGAVVRPQNWSYLNHGVTVWLDVPLEALAKRVVAVGTESRPLLGQASVDPYTQAFARLTELIEKRGEAYGNSNAKVSLQKIAAEIGSIDVSDVTPTTIAIEVLKEIGNF
Conifer SK	>QSNJ_scaffold_2008537
	KKKAEEISFGMDGKSIFLVGMMGSGKTTVGKILSEALGYYFFDSDRLIEEAAGGTPVAQIFKEKNEEFFRDAESKVLSELSTMHRLVVATGGGAVVRPQNWSYLNHGVSVWLDVPLEALAKRVVAVGTESRPLLGQASVDPYTQAFARLTELIEKRGEAYGNSNAKVSLQKIAAELGSIDVSDLTPTTIAIEVLKEIANFL
Conifer SK	>CGDN_scaffold_2071090
	KKKAEEISYGMDGKSIFLVGMMGSGKTTVGKILSEALGYYFFDSDHLIEEAAGGTPVAQIFKEKNEEFFRDAESKVLSELSTMHRLVVATGGGAVVRPQNWSYLNHGVTVWLDVPLEALAKRVVAVGTESRPLLGQDSVDPYTQAFARLTELIEKRGAAYGNSNAKVSLQKIAAELGYIDVSDLTPTTIAIEVLKEIGNFV
Conifer SK	>XQSG_scaffold_2007883
	KKKAEEISFGMDGKSIFLVGMMGSGKTTVGKILSEALGYYFFDSDRLIEEAAGGTPVAQIFKEKNEEFFRDAESKVLSELSTMHRLVVATGGGAVVRPQNWSYLNHGVTVWLDVPLEALAKRVVAVGTESRPLLGQASVDPYTQAFARLTELIEKRGAAYGNSNAKVSLQKIAAELGYIDVSDLTPTTIAIE
Conifer SK	>QNGJ_scaffold_2072207
	KKKAEEISFGMDGKSIFLVGMMGSGKTTVGKILSEALGYYFFDSDRLIEEAAGGTPVAQIFKEKNEEFFRDAESKVLSELSTMHRLVVATGGGAVVRPQNWSYLNHGVTVWLDVPLEALAKRVVAVGTESRPLLGQASVDPYTQAFARLTELIEKRGAAYGNSNAKVSLQKIAAELGYIDVSDLTPTTIAIEV
Conifer SK	>BUWV_scaffold_2009335
	KKKAEEISFGMDGKSIFLVGMMGSGKTTVGKILSEALGYYFFDSDRLIEEAAGGTPVAQIFKEKNEEFFRDAESKVLSELSTMHRLVVATGGGAVVRHQNWSYLNHGVTVWLDVPLEALAKRVVAVGTESRPLLGQSSVDPYTQAFARLTELIEKRGAAYGNSNAKVSLQKIAAELGYIDVSDLTPTTIAIEVCFLFQNF
Conifer SK	>XQSG_scaffold_2007884
	KKKAEEISFGMDGKSIFLVGMMGSGKTTVGKILSEALGYYFFDSDRLIEEAAGGTPVAQIFKEKNEEFFRDAESKVLSELSTMHRLVVATGGGAVVRPQNWSYLNHGVTVWLDVPLEALAKRVVAVGTESRPLLGQASVDPYTQAFARLTELIEKRGAAYGNSNAKVSLQKIAAELGYIDVSDLTPTTIAIEVLEEIGNFL
Conifer SK	>AIGO_scaffold_2008389
	KKKAEEISFGMDGKSIFLVGMMGSGKTTVGKILSEALGYYFFDSDRLIEEAAGGTPVAQIFKEKDEEFFRDAESKVLSELSTMHRLVVATGGGAVVRPQNWSYLNHGVTVWLDVPLEALAKRVVAVGTESRPLLGQASVDPYTQAFARLTELIKKRGAAYGNSNAKVSLQKIAAELGYIDVSDLTPTTIAIEVLKEIGNFL
Conifer SK	>FRPM_scaffold_2006241
	QKKAEEISFGMDGKSIFLVGMMGSGKTTVGKILSEALGYYFFDSDRLIEEAAGGTPVAQIFKEKNEEFFRDAESKVLSELSTMHRLVVATGGGAVVRPQNWGYLNHGVTVWLDVPLEALAKRVVAVGTESRPLLGQASVDPYTQAFARLTELIEKRGAAYGNSNAKVSLQKIAAELGYIDVSDLTPTTIAIEVLKEIGNFL
Conifer SK	>NKIN_scaffold_2050137
	KKKAEEISFGMDGKSIFLVGMMGSGKTTVGKILSEALGYYFFDSDRLIEEAAGGTPVAQIFKEKNEEFFRDAESKVLSELSTMHRLVVATGGGAVVRAQNWSYLNHGVTVWLDVPLEALAKRVVAVGTESRPLLGQASVDPYTQAFARLTELIEKRGAAYGNSNAKVSLQKIAAELGYFDVSDLSPTTIAIEVLKEIGNFLR
Conifer SK	>VFYZ_scaffold_2010817
	KKKAEEISFGMDGKSIFLVGMMGSGKTTVGKILSEALGYYFFDSDRLIEEAAGGTPVAQIFKEKNEEFFRDAESKVLSELSTMHRLVVATGGGAVVRPQNWSYLNHGVTVWLDVPLEALAKRVVAVGTESRPLLGQASVDPYTQAFARLTELIEKRGAAYGNSNAKVSLQKIAAELGYFDVSDLSPTTIAIEVLKEIGNFL
Conifer SK	>KAWQ_scaffold_2055798
	KKKAEEAILDLNGTCIFLVGMMGSGKTTVGKILSEALGYYFFDSDKLVEQAAGGASVAQIFKERHEKGFRDSESEVLKQLSSMCRLVVATGGGAVIRPENWNYMRRGITVWLDVPVEALAARVTAVGTESRPLLGHATADCYSQALTRLRKLYEDRGEAYANSDAKVSLQDTAAELNYKDVSALTPTVIAIEVLKEIAKVLRSRK
Conifer SK	>GNQG_scaffold_2085668
	KKKAEEIILDLNGTCVFLVGMMGSGKTTVGKILSEALGYYFFDSDKLVEQAAGGASVAQIFKERHEKGFRDSESEVLKQLSSMCRLVVATGGGAVIRPENWNYMRRGITVWLDVPVEALAARVAAVGTESRPLLGQATGDCYSQALTRLTKLYEDRGEAYANSDAKVSLQETAAELNYKDVSALTPTVIAIEVLKEIGKLLRCRK
Conifer SK	>WLIC_scaffold_2117519
	VGKILSEALGYYFFDSDKLVEQAAGGASVAQIFKERHEKGFRDSESEVLKQLSSMCRLVVATGGGAVIRPVNWNYMRRGITVWLDVPVEALAERVVAVGTKSRPLLGQAAADCYSQALTRLTKLYEDRGEAYANSDAKVSLQKTAAELNYKDVSALTPTVIAIEVLKEIGKLLRYRK
Conifer SK	>XZUY_scaffold_2011516
	KKKAEEIILDLKGTCIFLVGMMGSGKTTVGKILSEALGYYFFDSDKLVEQAAGGASIAQIFKERNEKGFRDSESEVLKQLSSMCRLVVATGGGAVVRPENWNYMRHGITVWLDVPVEALAARVVAVGTESRPLLGQATADCYSQALTRLTKLYEDRGEAYANSDAKVSLQKTAAELNYKDVSALTPTVIAIEVLKEIGKLLR
Conifer SK	>GGEA_scaffold_2067986
	KKKAEEIIPNLKGQCIYLVGMMGSGKTTVGKILAEVLGYYFFDSDQLVEEASGGASVAQIFKERNEQGFRDSESEVLRQLSNMYRLVIATGGGAVVRPENWNSMRQGITVWLDVPLEALAARVVAIGTESRPLLATSSDDCYSQALTRLTKLYDDRVDAYASSDVKVSLRNIAAELGNKDVSRLSPTVIAIEALMEISKLMTYRKLM
Conifer SK	>JUWL_scaffold_2008281
	KMKAEEIIPHLKGKCIYLVGMMGSGKTTVGKILAEVLGYYFFDSDQLVEEASGGASVAQIFKERNEQGFRDSESEVLKQLSTMYRLVIATGGGAVVRSENWNCMRQGITVWLDVPLEALAARVVAVGTGSRPLLGQASADCYSQALTRLTKLYEDRAEAYASSDVKVSLRNIAAELGNKDISHLSPTVIAIEALMEMSKVMT
Conifer SK	>AQFM_scaffold_2014778
	KKKAEEIIPNLKGKCIYLVGMMGSGKTTVGKILAEVLGYYFFDSDQLVEEASGGASVAQIFKERNEQGFRDSESEVLKQLSTMYRLVIATGGGAVVRPENWNCMRQGITVWLDVPLEALAARVVAVGTESRPLLGQDSADCYTQALTRLTKLYEDRAEAYARSDVKVSLRNVAAELGNKDVSRLSPTVIAIEALMEISKVMTYRKLM
Conifer SK	>GAMH_scaffold_2007128
	KKKAEEIIPNLKGKCIYLVGMMGSGKTTVGKILAEVLGYYFFDSDQLVEEASGGASVAQIFKERNEQGFRDSESEVLKQLSTMYRLVIATGGGAVVRPENWNCMRQGITVWLDVPLEALAARVVAVGMESRPLLGQESADCYSQALTRLTKLYEDRAEAYASSDVKVSLRNIAAELGNKDVSRLSPTVIAIEALMEISKVMTYRKLM
Conifer SK	>VSRH_scaffold_2057524
	KKKAEEIIPHLKGKCIYLVGMMGSGKTTVGKILAEVLGYYFFDSDQLVEEASGGASVAQIFKERNEQGFRDSESEVLKQLSTMYRLVIATGGGAVVRPENWNCMRQGITVWLDVPLEALAARVVAVGMESRPLLGQESADCYSQALTRLTKLYEDRAEAYGSSDVKVSLRNIAAELGNKDISRLSPTVIAIEALMEISKVMTYRKLM
Conifer SK	>AREG_scaffold_2007359
	KKKAEEIIPNLKGKCIYLVGMMGSGKTTVGKILAEVLGYYFFDSDQLVEEASGGASVAQIFKERNEQGFRDSESEVLKQLSTMYRLVIATGGGAVVRPENWHCMRQGITVWLDVPLEALAARVVAVGMESRPLLGQESADCYSQALTRLTKLYEDRAEAYGSSDVKVSLRNIAAELGNKDVSRLSPTVIAIEALMEMSKVMTYRKLM
Conifer SK	>IOVS_scaffold_2057031
	KKKAEEIIPNLKGKCIYLVGMMGSGKTTVGKILAEVLGYYFFDSDQLVEEASGGASVAQIFKERNEQGFRDSESEVLKQLSTMYRLVIATGGGAVVRPENWNHMRQGITVWLDVPLEALAARVVAVGTESRPLLGQASDDCYSQALARLTKLYEDRAEAYASSDVKVSLRDIAVELGNKDVARLSPTVIAIEALMEMSKLMTYRKLM
Conifer SK	>WVWN_scaffold_2054772
	KKKAEEITPNLKGKCIYLVGMMGSGKTTVGKILAEVLGYYFFDSDQLVEEASGGASVAQIFKERNEQGFRDSESEVLKQLSTMYRLVIATGGGAVVRPENWSHMRQGITVWLDVPLEALAARVVAVGTESRPLLGQASDDSYSQALTRLTKLYEDRAEAYASSDVKVSLRDIAAELGNKDVARLSPTVIAIEALMEISKLMTYRKLM
Conifer SK	>AWQB_scaffold_2055322
	KKKAEEIIPHLKGKCIYLVGMMGSGKTTVGKILSEVLGYYFFDSDQLVEEASGGASVAQIFKERNEQGFRDSESEVLKQLSTMYRLVIATGGGAVVRPQNWNYMRQGITVWLDVPLEALAARVVAVGTESRPLLGQASDDCYSQALTRLTKLYEDRAEAYKSSDVKVSLRDIAVELGNKDVARLSPTVIAIEALMEMSKIMTYRK
Conifer SK	>NPRL_scaffold_2009617
	KKKAEEIIPNLKGKCIYLVGMMGSGKTTVGKILAEVLGYYFFDSDQLVEEASGGASVAQIFKERNEQGFRDSESEVLKQLSTMYRLVIATGGGAVVRPQNWNYMRQGITVWLDVPLEALAARVVAVGTESRPLLGQASADCYSQALTRLTKLYEDRAEAYASSDVKVSLRNIAVELGNKDVSRLSPTVIAIEALMEMSKLMTYRKLI
Conifer SK	>IIOL_scaffold_2078186
	KKKAEEIIPHLKGKCIYLVGMMGSGKTTVGKILAEVLGYYFFDSDQLVEEASGGASVAQIFKERNEQGFRDSESEVLKQLSTMYRLVIATGGGAVVRPQNWHYMRQGITVWLDVPLEALAARVVAVGTESRPLLGQASADCYSQALTRLTKLYEDRAEAYASSDVKVSLRNIAVGIGNKDVSCLSPTVIAIEALMEMSKLMT
Conifer SK	>DZQM_scaffold_2055075
	KKKAEEIIPHLKGKCIYLVGMMGSGKTTVGKILAEVLGYYFFDSDQLVEEASGGASVAQIFKERNEQGFRDSESEVLKQLSTMYRLVIATGGGAVVRPQNWNYMRQGITVWLDVPLEALAARVVAVGTESRPLLGQASADCYSQALTRLTKLYVDRAEAYASSDVKVSLRNISVGLGNKDVSHLSPTVIAIEALMEMSKLMTYRKLM
Conifer SK	>JBND_scaffold_2072625
	KKKAEEIIPHLKGKCIYLVGMMGSGKTTVGKILAEVLGYYFFDSDQLVEEASGGASVAQIFKERNEQGFRDSESEVLKQLSTMYRLVIATGGGAVVRPQNWNYMRQGITVWLDVPLEALAARVVAVGTESRPLLGQASADCYSQALTRLTKLYVDRAEAYASSDVKVSLRNISVGLGNKDVSHLSPTVIAIEALMEMSKLMTYRKLM
Conifer SK	>MFTM_scaffold_2010537
	KKKAEEIIPHLKGKCIYLVGMMGSGKTTVGKILAEVLGYYFFDSDQLVEEASGGASVAQIFKERNEQGFRDSESEVLKQLSTMYRLVIATGGGAVVRPQNWNYMRQGITVWLDVPLEALAARVVAVGTESRPLLGQASADCYSQALTRLTKLYVDRAEAYASSDVKVSLRNISVGLGNKDVSHLSPTVIAIEALMEMSKLMTYRKLM
Conifer SK	>RSCE_scaffold_2057674
	KRKADALIPELKGKCIFLVGMMGSGKTTVGKILSEALGYYFFDSDRLVEEAAGGMSVAQIFQDHNEQCFRDSESEVLKQLSTMYRLVVATGGGAVVRPQNWSYMRQGITVWLDVPVEALAERVVAVGTESRPLLGQASGDRYSEAFSRLSKLYEDRAEAYSNSDVRVSLKKIASKLGYNNVSPLTPTIIAIETLKEISDLRRDRKLM
Conifer SK	>XTZO_scaffold_2065477
	KRKADALIPELKGKCIFLVGMMGSGKTTVGKIISEALGYYFFDSDRLVEEAAGGMSVAQIFQDHNEQCFRDSESEVLKQLSTMYRLVVATGGGAVVRPQNWNYMRQGITVWLDVPVEALAERVVAVGTESRPLLGQASGDRYSEAFSRLSKLYEDRAEAYSNSDVRVSLKKIASKLGYNNVSPLTPTIIAIETLKEISDLRRDRKLM
Conifer SK	>ACWS_scaffold_2068531
	KRKADALIPEIKGKCIFLVGMMGSGKTTVGKILSEALGYYFFDSDRLVEEAAGGMSVAQIFQDHNEQCFRDSESEVLKQLSTMYRLVVATGGGAVVRPQNWNYMRQGITVWLDVPVEALAERVVAVGTESRPLLGQASGDRYSEAFSRLSKLYEDRAEAYSNSDVRVSLKKIASKLGYNTVSPLTPTIIAIETLKEISDLRRDRKLM
Conifer SK	>MIXZ_scaffold_2006559
	KRKADALIPEIKGKCIFLVGMMGSGKTTVGKILSEALGYYFFDSDRLVEEAAGGMSVAQIFQDHNEQCFRDSESEVLKQLSTMYRLVVATGGGAVVRPQNWNYMRQGITVWLDVPVEALAERVVAVGTESRPLLGQASGDRYSEAFSRLSKLYEDRAEAYSNSDVRVSLKKIASKLGYNTVSPLTPTIIAIETLKEISDLRRDRKLM
Conifer SK	>FMWZ_scaffold_2057105
	KKKADALIPELKGKCIFLVGMMGSGKTTVGKILSEALGYYFFDSDKLVEEAAGGISVAQIFKDRNEQGFRDSESEVLKQLSTMYRLVVATGGGAVVRPQNWTYLRQGITVWLDVPVEALAERVVAVGTESRPLLGQASSDCYSKLWQALARLTKLYEDRADAYSNSDVKVSLKRIASEHGYKDVSPLTPTIIAIETLK
Conifer SK	>BBDD_scaffold_2076464
	KRKADALIPELKGKCIFLVGMMGSGKTTVGKILSEAMGYYFFDSDKLVEEAAGGMSVAQIFKDRNEQVFRDSESEVLKQLSTMYRLVVATGGGAVVRPQNWTYLRQGITVWLDVPVEALAERVLAVGTGSRPLLDQASRNCYSKALARLTKLYEDRAEAYASSDVKVSLQRIASERGHKDVSPLTPTVIAIETLKEIGKFRRDRKLI
Conifer SK	>JRNA_scaffold_2013850
	KRKADALIPELKGKCIFLVGMMGSGKTTVGKILSEAMGYYFFDSDKLVEEAAGGMSVAQIFKDHNEQGFRDSESEVLKQLSTMYRLVVATGGGAVVRPQNWTYMRQGITVWLDVPVEALAERVVAVGTESRPLLGQASIDCYSKALARLTKLYEDRAEAYANSDVKVSLQRIASEHGHKDVSPLTPTIIAIETLKEIGKFRKDRKLI
Conifer SK	>OWFC_scaffold_2008138
	KRKADALIPELKGKCIFLVGMMGSGKTTVGKILSEALGYYFFDSDKLVEEAAGGMSVAQIFKDHNEQGFRNSESEVLKQLSTMYRLVVATGGGAVVRPQNWTYMRQGITVWLDVPVEALAERVVAVGTESRPLLGQASSDCYSKALARLTKLYEDRAEAYANSDVKVSLQRIASEHGHKDVSPLTPTIIAIETLKEIGKFRRDRKLINS
Conifer SK	>QCGM_scaffold_2009861
	KKKADALIPELKGKCIFLVGMMGSGKTTVGKILSEALGYYFFDSDKLVEEAAGGMSVAQIFKSRNEQVFRDSESEVLKQLSTMYRLVVATGGGAVVRPQNWTYMRQGITVWLDVPVEALAERVVAVGTESRPLLGQASNDCYSKLWQALARLHSFYEDRAEAYANSDVKLSLQRIASEHGYKDVSPLTPTIIAIETLKEIGKFRRDRK
Conifer SK	>JZVE_scaffold_2007531
	KKKADALIPELKGKCIFLVGMMGSGKTTVGKIISEALGYYFFDSDKLVEEAAGGMSVAQIFKDRNEQVFRDSESEVLKQLSTMYRLVVATGGGAVVRPQNWNYLREGITVWLDVPVEALAERVVAVGTNSRPLLGQASTDCYSKALARLTKLYEDRAGAYANSDVKVSLQRIASEHGHKDISRLTPTIIAIETLKEIGKFRTDRKLI
Conifer SK	>CDFR_scaffold_2061197
	KKKADALIPELKGKCIFLVGMMGSGKTTVGKILSEALGYYFFDSDKLVEEAAGGMSVAQIFKDRNEQVFRDSESEVLKQLSTMYRLVVATGGGAVVRPQNWTYLRQGITVWLDVPVEALAERVVAVGTGSRPLLGQASTDCYSKALARLSKLYEDRAEAYANSDVKVSLKRIASEHGHKDVSPLTPTIIAIETLKEIVKFRRDRKLI
Conifer SK	>ZQWM_scaffold_2089652
	KKKADALIPELKGKCIFLVGMMGSGKTTVGKILSEALGYYFFDSDKLVEEAAGGMSVAEIFRDRNEQVFRDSESEVLKQLSTMYRLVVATGGGAVVRPQNWTYMRQGITVWLDVPVEALAERVVAVGTGSRPLLGQASTDCYSKALARLTKLYEDRAEAYANSDVKVSLKRIASEHGHKDVSPLTPTIIAIETLKEIVKFRRDRKLI
Conifer SK	>MHGD_scaffold_2072500
	KRKADALIPELKGKCIFLVGMMGSGKTTVGKILSEALGYYFFDSDKLVEEAAGGMSVAQIFKDRNEQVFRDSESEVLKQLSTMYRLVVATGGGAVVRPQNWMYLRQGITVWLDVPVEALAERVVAVGTESRPLLGQASSDRYSKALARLTKLYEDRAEAYANSDVKVSLQRIASEHGYKDVSPLTPTIIAIETLQEIVKFRNDRKLI
Conifer SK	>UUJS_scaffold_2010773
	KKKADALIAELKGKCIFLVGMMGSGKTTVGKILSEGLGYYFFDSDKLVEEAAGGMSVAQIFKDRNEQVFRDSESEVLKQLSTMYRLVVATGGGAVVRPQNWTYLRQGITVWLDVPVEALAERVVAVGTESRPLLGQASSDCYSKALARLTKLYEDRAEAYSNSDVKVSLQRIASEHGYKDVSPLTPTIIAIETLK
Conifer SK	>EGLZ_scaffold_2005947
	KKKADALIPELKGKCIFLVGMMGSGKTTVGKILSEALGYYFFDSDKLVEEAAGGMSVAQIFKDRNEQVFRDSESEVLKQLSTMYRLVVATGGGAVVRPQNWTYLRQGITVWLDVPVEALAERVVAVGTESRPLLGQASSDCYSKALARLTKLYEDRAEAYANSDVKVSLQSIASEHGFKDVSPLTPTIIAIETLKEIGKFRKDRKLI
Conifer SK	>KLGF_scaffold_2092584
	KKKADALIPELKGKCIFLVGMMGSGKTTVGKILSEALGYYFFDSDKLVEEAAGGMSVAQIFKDRNEQVFRDSESEVLKQLSTMYRLVVATGGGAVVRPQNWTYMRQGITVWLDVPVEALAERVVAVGTESRPLLGQASSDCYSKALARLTKLYEDRAAAYANSDVKVSLQSIASEHGYKDVSPLTPTIIAIETLKEIGKFRKDRKLI
Conifer SK	>HILW_scaffold_2014801
	KKKADALIPELKGKCIFLVGMMGSGKTTVGKILSEALGYYFFDSDKLVEEAAGGMSVAQIFKDRNEQVFRDSESEVLKQLSTMYRLVVATGGGAVVRPQNWIYLRQGITVWLDVPVEALAERVVAVGTESRPLLGQASSDCYSKALARLTKLYEDRAEAYANSDVKVSLQSIASEHGYKDVSPLTPTIIAIETLKEIGKFRRDRILI
Conifer SK	>SCEB_scaffold_2053202
	KKKADVLIPELKGKCIFLVGMMGSGKTTVGKILSEALGYYFFDSDKLVEEAAGGMSVAQIFKDRNEQVFRDSESEVLKQLSTMYRLVVATGGGAVVRPQNWTYLRQGITVWLDVPVEALAERVVAVGTESRPLLGQASSDCYSKALARLTKLYEDRAEAYSNSDVQVSLQRIASEHGYKDVSPLTPTIIAIETLKEIDKFRRDRMLI
Conifer SK	>VGSX_scaffold_2070915
	KKKADALIPELKGKCIFLVGMMGSGKTTVGKILSEALGYYFFDSDKLVEEAAGGMSVAQIFKDRNEQVFRDSESEVLKQLSTMYRLVVATGGGAVVRPQNWTYLRQGITVWLDVPVEALAERVVAVGTESRPLLGQASSDCYSKALARLTKLYEDRAEAYSNSDVKVSLQRIASEHGYKDVSPLTPTIIAIETLKEIGKFRRDRMLI
Conifer SK	>XLGK_scaffold_2056783
	KNKADALIPELKGKCIFLVGMMGSGKTTVGKILSEALGYYFFDSDKLVEEAAGGMSVAQIFKDRNEQVFRDSESEVLKQLSTMYRLVVATGGGAVVRPQNWTYLRQGITVWLDVPVEALAERVVAVGTESRPLLGQASSDCYSKALARLTKLYEDRAEAYSNSDVKVSLQRIASEHGYKDVSPLTPTIIAIETLKEIGKFRRDRILI
Conifer SK	>IZGN_scaffold_2073123
	KKKADALIPELKGKCIFLVGMMGSGKTTVGKILSEALGYYFFDSDKLVEEAAGGMSVAQIFKDRNEQVFRDSESEVLKQLSTMYRLVVATGGGAVVRPQNWTYLRQGITVWLDVPVEALAERVVAVGTESRPLLGQASSDCYSKALARLTKLYEDRAEAYSNSDVKVSLQRIASEHGYKDVSPLTPTIIAIETLKEIGKFRRDRILI
Conifer SK	>QHBI_scaffold_2002771
	KKKADALIPELKGKCIFLVGMMGSGKTTVGKILSEALGYYFFDSDKLVEEAAGGMSVAQIFKDRNEQVFRDSESEVLKQLSTMYRLVVATGGGAVVRPQNWTYLRQGITVWLDVPVEALAERVVAVGTESRPLLGQASSDCYSKALARLTKLYEDRAEAYSNSDVKVSLQRIASEHGYKDVSPLTPTIIAIETLKEIGKFRRDRILI
Conifer SK	>ROWR_scaffold_2060993
	KKKADALIPELKGKCIFLVGMMGSGKTTVGKILSEALGYYFFDSDKLVEEAAGGMSVAQIFKDRNEQVFRDSESEVLKQLSTMYRLVVATGGGAVVRPQNWTYLRQGITVWLDVPVEALAERVVAVGTESRPLLGQASSDCYSKALARLTKLYEDRAEAYSNSDVKVSLQRIASEHGYKDVSPLTPTIIAIETLKEIGKFRRDRILI
Conifer SK	>YFZK_scaffold_2011512
	KRKAEALVPELKGKCIFLVGMMGSGKTTVGKILSEALGYYFFDSDRLVEEAAGGASVAQIFRDSNEQGFRDSESEVLKQLSSMYRLVVATGGGAVVRPQNWNYMRQGITVWLDVPLEALAERVIAVGTESRPLLGQASGDCYSEALTRLTKLYEDRAESYANSDVKVSLKKIASELGYKDVAPLTPTIIAIEALKEINKLMSYRK
Conifer SK	>WWSS_scaffold_2043874
	KKKAEVLIPELKGKCIFLVGMMGSGKTTVGKILSESLGYYFFDSDRLVEEAAGGASVAQIFKDHNEQGFRDSESEVLKQLSTMYRLVVATGGGAVVRPQNWSYMQQGITVWLDVPLEALAERVVAVGTESRPLLGQASGNCYSEALTRLTKLYEDRAEAYANSDVKVSLQEIASEHDHKDVSLLTPTIIAIEAL
Conifer SK	>ZYAX_scaffold_2009663
	KKKAEVLIPELKGKCIFLVGMMGSGKTTVGKILSESLGYYFFDSDRLVEEAAGGASVAQIFKDHNEQGFRDSESEVLKQLSTMYRLVVATGGGAVVRPQNWSYMQQGITVWLDVPLEALAERVVAVGTESRPLLGQASGNCYSEALTRLTKLYEDRAEAYANSDVKVSLQEIASEHDHKDVSLLTPTIIAIEAL
Conifer SK	>EFMS_scaffold_2012049
	KKKAEVLIPGLKGKCIFLVGMMGSGKTTVGKILSESLGYYFFDSDKLVEEAAGGASVAQIFKDRNEQGFRDSESEVLKQLSTMYRLVVATGGGAVVRPQNWSYMKQGITAWLDVPLEALAERVVAVGTQSRPLLGQTSGDCYSEALTRLTKLYEDRAEAYATSDVKVSLQKIASERGHKDVSLLTPTIIAIEALKEIGKFMSYRKLM
Conifer SK	>HQOM_scaffold_2136123
	KKKAEVLIPGLKGKCIFLVGMMGSGKTTVGKILSESLGYYFFDSDKLVEEAAGGASVAQIFKDRNEQGFRDSESEVLKQLSTMYRLVVATGGGAVVRPQNWSYMKQGITAWLDVPLEALAERVVAVGTESRPLLGQTSGDCYSEALTRLTKLYEDRAEAYATSDVKVSLQKIASEHGHKDVSLLTPTIIAIEALKEIGKFMSYRKLM
Conifer SK	>IAJW_scaffold_2150994
	KKKAEVLIPGLKGKCIFLVGMMGSGKTTVGKILSESLGYYFFDSDKLVEEAAGGASVAQIFKDRNEQGFRDSESEVLKQLSTMYRLVVATGGGAVVRPQNWSYMKQGITAWLDVPLEALAERVVAVGTESRPLLGQTSGDCYSEALTRLTKLYEDRAEAYATSDVKVSLQKIASECGHKDVSLLTPTIIAIEALKEIGKFMSYRKLM
Conifer SK	>BTTS_scaffold_2005305
	KKKAEVLIPELKGKCIFLVGMMGSGKTTVGKILSESLGYYFFDSDKLVEEAADGASVAQIFKDHNEQGFRDSESEVLKQLSTMYRLVVATGGGAVVRPQNWSYMQQGITVWLDVPLEALAERVVAVGTESRPLLGQTSGNCYSEALTRLTKLYEDRAEAYANSDVKVSLQKIASEHDHKDVSLLTPTIIAIEALKEIRKLMSYRKLM
Conifer SK	>YLPM_scaffold_2008662
	KKKAEVLIPELKGKCIFLVGMMGSGKTTVGKILSESLGYYFFDSDRLVEEAADGASVAQIFKDHNEQGFRDSESEVLKQLSTMYRLVVATGGGAVVRPQNWSYMQQGITVWLDVPLEALAERVVAVGTESRPLLGQTSGNCYSEALTRLTKLYEDRAEAYANSDVKVSLQKIASEHDHKDVSLLTPTIIAIEALKEIRKLMSYRKLM
Conifer SK	>GJTI_scaffold_2012613
	KKKAEVLIPELKGKCIFLVGMMGSGKTTVGKILSESLGYYFFDSDRLVEEAAGGASVAQIFKDHNEQGFRDSESEVLKQLSTMYRLVVATGGGAVVRPQNWSYMKQGITVWLDVPLEALAERVVAVGTESRPLLGQTSGNCYSEALTRLTKLYEDRAEAYANSDVKVSLQKIASEHSHKDVSLLTPTIIAIEALKEIGKLMSYRKLM
Conifer SK	>WYAJ_scaffold_2001026
	KKKAEVLIPELKGKCIFLVGMMGSGKTTVGKILSESLGYYFFDSDRLVEEAAGGASVAQIFKDHNEQGFRDSESEVLKQLSTMYRLVVATGGGAVVRPQNWSYMKQGITVWLDVPLEALAERVVAVGTESRPLLGQTSGNCYSEALTRLTKLYEDRAEAYANSDVKVSLQKIASEHSHKDVSLLTPTIIAIEALKEIGKLMSYRKLM
Conifer SK	>XIRK_scaffold_2064131
	KKKAEALIPELKGRCIFLVGMMGSGKTTVGKILSESLGYYFFDSDRLVEEAAGGASVAQIFKDRNEQGFRDSESEVLKQLSTMYRLVVATGGGAVVRPQNWSYMKQGITVWLDVPLEALAERVVAVGTQSRPLLGQSSGDCYSEALTRLTKLYEDRAEAYGNSDVKVSLQKIALKHGHKDVSPLTPTIIAIEALKEIGKFMSYRKLM
Conifer SK	>HBGV_scaffold_2003001
	KKKAEVLIPALKGRCIFLVGMMGSGKTTVGKILSESLGYYFFDSDKLVEEAAGGASVAQIFKDRNEQGFRDSESEVLKQLSTMYRLVVATGGGAVVRPQNWGYMKQGITVWLDVPLEALAERVVAVGTQSRPLLGQSSGNGYSEALTRLTKLYEDRAEAYGNSDVKVSLQKIALEHGHKDVSPLTPTIIAIEALKEIGKFMSYRKLM
Conifer SK	>NRXL_scaffold_2009421
	KKKAEVLIPALKGRCIFLVGMMGSGKTTVGKILSESLGYYFFDSDRLVEEAAGGASVAQIFKDRNEQGFRDSESEVLKQLSTMYRLVVATGGGAVVRPQNWGYMKQGITVWLDVPLEALAERVVAVGTQSRPLLGQSSGNGYSEALTRLTKLYEDRAEAYGNSDVKVSLQKIALEHGHKDVSSLTPTIIAIEALKEIGKFM
Conifer SK	>QSNJ_scaffold_2067209
	KKKAEVLIPALKGRCIFLVGMMGSGKTTVGKIISESLGYYFFDSDRLVEEAAGGASVAQIFKDRNEQGFRDSESEVLKQLSTMYRLVVATGGGAVVRPQNWGYMRQGITVWLDVPLEALAERVVAVGTQSRPLLGQSSGNCYSEALTRLTKLYEDRAEAYANSDVKVSLQKIALELGHKDVSPLTPTIIAIEVLKEIGKFMSYRKLM
Conifer SK	>ESYX_scaffold_2089144
	KKKADVLIPALKGRCIFLVGMMGSGKTTVGKILSESLGYYFFDSDRLVEEAAGGASVAQIFKDRNEQGFRDSESEVLKQLSTMYRLVVATGGGAVVRPQNWGYMKQGITVWLDVPLEALAERVVAVGTQSRPLLGQSSGDCYSEALTRLTKLYEDRAEAYANSDVKVSLQKIALEHGHKDVSPLTPTIIAIEALKEIWKFMSYRKLM
Conifer SK	>OUOI_scaffold_2052506
	KKKADVLIPALKGRCIFLVGMMGSGKTTVGKILSESLGYYFFDSDRLVEEAAGGASVAQIFKDRNEQGFRDSESEVLKQLSTMYRLVVATGGGAVVRPQNWGYMKQGITVWLDVPLEALAERVVAVGTQSRPLLGQSSGDCYSEALTRLTKLYEDRAEAYANSDVKVSLQKIALEHGHKDVSPLTPTIIAIEALKEIWKFMSYRKLM
Conifer SK	>JDQB_scaffold_2071276
	KKKAEVLIPALKGRCIFLVGMMGSGKTTVGKIISESLGYYFFDSDRLVEEAAGGASVAQIFKDHNEQGFRDSESEVLKQLSTMYRLVVATGGGAVVRPQNWGYMKQGITVWLDVPLEALAERVVAVGTHSRPLLGQSSGNGYSEALTRLTKLYEDRAEAYANSDVKVSLEKIAVERGHEDVSPLTPTIIAIEVLKEIGKFMSYRKLM
Conifer SK	>IFLI_scaffold_2009041
	KKKAEVLIPALKGRCIFLVGMMGSGKTTVGKIISESLGYYFFDSDRLVEEAAGGASVAQIFKDHNEQGFRDSESEVLKQLSTMYRLVVATGGGAVVRPQNWGYMKQGITVWLDVPLEALAERVVAVGTHSRPLLGQSSGNGYSEALTRLTKLYEDRAEAYATSDVKVSLQKIAVERGHEDVSPLTPTIIAIEVLKEIGKFMSYRKLM
Conifer SK	>RMMV_scaffold_2006552
	KKKAEVLIPALKGRCIFLVGMMGSGKTTVGKIISESLGYYFFDSDRLVEEAAGGASVAQIFKDHNEQGFRDSESEVLKQLSTMYRLVVATGGGAVVRPQNWGYMKQGITVWLDVPLEALAERVVAVGTHSRPLLGQSSGNGYSEALTRLTKLYEDRAEAYANSDVKVSLKKIAVERGHEDVSPLTPTIIAIEVLKEIGKFMSYRKLM
Conifer SK	>AIGO_scaffold_2070336
	KKKAEVLIPALKGRCIFLVGMMGSGKTTVGKIISESLGYYFFDSDRLVEQAAGGASVAQIFKDHNEQGFRDSESEVLKQLSTMYRLVVATGGGAVVRPQNWGYMKQGITVWLDVPLEALAERVVAVGTHSRPLLGQSSGNGYSEALTRLTKLYEDRAEAYGNSDVKVSLQKIALEHGHEDVSPLTPTIIAIEVLKEIGKFMS
Conifer SK	>UEVI_scaffold_2061249
	KKKAEVLIPALKGRCIFLVGMMGSGKTTVGKIISESLGYYFFDSDRLVEQAAGGASVAQIFKDHNEQGFRDSESEVLKQLSTMYRLVVATGGGAVVRPQNWGYMKQGITVWLDVPLEALAERVVAVGTHSRPLLGQSSGNGYSEALTRLTKLYEDRAEAYGNSDVKVSLQKIALEHGHEDVSPLTPTIIAIEVLKEIGKFMS
Conifer SK	>OXGJ_scaffold_2046962
	KRKAEVLIPALKGRCIFLVGMMGSGKTTVGKIISESLGYYFFDSDRLVEEAAGGASVAQIFKDRNEQGFRDSESEVLKQLSTMYRLVVATGGGAVVRPQNWGYMKQGITVWLDVPLEALAERVVAVGTHSRPLLGQSSGDCYSEALTRLTKLYEDRAEAYGNSDVKVSLQKIALEHGHEDVSPLTPTIIAIEVLKEIGKFMSYRKLM
Conifer SK	>DSXO_scaffold_2009023
	KKKAEVLIPALKGRCIFLVGMMGSGKTTVGKIISESLGYYFFDSDRLVEEAAGGASVAQIFKDRNEQGFRDSESEVLKQLSTMYRLVVATGGGAVVRPQNWGYMKQGITVWLDVPLEALAERVVAVGTHSRPLLGQSSGDCYSEALTRLTKLYEDRAEAYGNSDVKVSLQKIALEHGHEDVSPLTPTIIAIEVLKEIGKFMSYRKLM
Conifer SK	>FHST_scaffold_2065051
	KKKAEVLIPALKGRCIFLVGMMGSGKTTVGKIISESLGYYFFDSDRLVEEAAGGASVAQIFKDRNEQGFRDSESEVLKQLSTMYRLVVATGGGAVVRPQNWGYMKQGITVWLDVPLEALAERVVAVGTHSRPLLGQSSGDCYSEALTRLTKLYEDRAEAYGNSDVKVSLQKIALEHGHEDVSPLTPTIIAIEVLKEIGKFMSYRKLM
Conifer SK	>HOUF_scaffold_2112309
	KKKAEVLIPALKGRCIFLVGMMGSGKTTVGKIISESLGYYFFDSDRLVEEAAGGASVAQIFKDRNEQGFRDSESEVLKQLSTMYRLVVATGGGAVVRPQNWGYMKQGITVWLDVPLEALAERVVAVGTHSRPLLGQSSGDCYSEALTRLTKLYEDRAEAYGNSDVKVSLQKIALEHGHEDVSPLTPTIIAIEVLKEIGKFMSYRKLM
Conifer SK	>FRPM_scaffold_2013747
	KKKAEVLVPALKGRCIFLVGMMGSGKTTVGKIISESLGYYFFDSDRLVEEAAGGASVAQIFKDRNEQGFRDSESEVLKQLSTMYRLVVATGGGAVVRPQNWGYMKQGITVWLDVPLEALAERVVAVGTHSRPLLGQSSGNGYSEALTRLTKLYEDRAEAYGNSDVKVSLQRIALEQGHEDVSPLTPTIIAIEVLKEIGKFMSYRKLM
Conifer SK	>XMGP_scaffold_2014355
	KKKADVLVPELKGRCIFLVGMMGSGKTTVGKIISESLGYYFFDSDRLVEEAAGGASVAQIFKDHNEQGFRDSESEVLKQLSTMYRLVVATGGGAVVRPQNWGYMKQGITVWLDVPLEALAERVVAVGTHSRPLLGQSSGNGYSEALTRLTKLYEDRAEAYGNSDVKVSLQKIALEHGHEDVSPLTPTIIAIEVLKEIGKFMSYRKLM
Conifer SK	>BUWV_scaffold_2006960
	KKKADVLVPELKGRCIFLVGMMGSGKTTVGKIISESLGYYFFDSDRLVEEAAGGASVAQIFKDRNEQGFRDSESEVLKQLSTMYRLVVATGGGAVVRPQNWGYMKQGITVWLDVPLEALAERVVAVGTHSRPLLGQSSGNGYSEALTRLTKLYEDRAEAYGNSDVKVSLQKIALEHGHEDVSPLTPTIIAIEVLKEIGKFMSYRKLM
Conifer SK	>CGDN_scaffold_2071719
	KKKADVLVPELKGRCIFLVGMMGSGKTTVGKIISESLGYYFFDSDRLVEEAAGGASVAQIFKDRNEQGFRDSESEVLKQLSTMYRLVVATGGGAVVRPQNWGYMKQGITVWLDVPLEALAERVVAVGTHSRPLLGQSSGNGYSEALTRLTKLYEDRAEAYGNSDVKVSLQKIALEHGHEDVSPLTPTIIAIEVLKEIGKFMSYRKLM
Conifer SK	>QNGJ_scaffold_2012915
	KKKADVLVPELKGRCIFLVGMMGSGKTTVGKIISESLGYYFFDSDRLVEEAAGGASVAQIFKDRNEQGFRDSESEVLKQLSTMYRLVVATGGGAVVRPQNWGYMKQGITVWLDVPLEALAERVVAVGTHSRPLLGQSSGNGYSEALTRLTKLYEDRAEAYGNSDVKVSLQKIALEHGHEDVSPLTPTIIAIEVLKEIGKFMSYRKLM
Conifer SK	>XQSG_scaffold_2012004
	KKKADVLVPELKGRCIFLVGMMGSGKTTVGKIISESLGYYFFDSDRLVEEAAGGASVAQIFKDRNEQGFRDSESEVLKQLSTMYRLVVATGGGAVVRPQNWGYMKQGITVWLDVPLEALAERVVAVGTHSRPLLGQSSGNGYSEALTRLTKLYEDRAEAYGNSDVKVSLQKIALEHGHEDVSPLTPTIIAIEVLKEIGKFMSYRKLM
Conifer SK	>VFYZ_scaffold_2004951
	KKKAEVLIPALKGRCIFLVGMMGSGKTTVGKIMSESLGYYFFDSDRLVEEAAGGASVAQIFKDHNEQGFRDSESEVLKQLSTMYRLVVATGGGAVVRPQNWGYMKQGITVWLDVPLEALAERVVAVGTHSRPLLGQSSGNGYSEALTRLTKLYEDRAEAYGNSDFKVSLQKIALEHGHEDVSPLTPTIIAIEVLKEIEKFMSYRKLM
Conifer SK	>ETCJ_scaffold_2064033
	KKKAEVLIPALKGRCIFLVGMMGSGKTTVGKIMSESLGYYFFDSDRLVEEAAGGASVAQIFKDHNEQGFRDSESEVLKQLSTMYRLVVATGGGAVVRPQNWGYMKQGITVWLDVPLEALAERVVAVGTHSRPLLGQSSGNGYSEALTRLTKLYEDRAEAYGNSDVKISLQKIALEHGHEDVSPLTPTIIAIEVLKEIGKFMSYRKLM
Conifer SK	>YYPE_scaffold_2012092
	KKKAEVLIPALKGRCIFLVGMMGSGKTTVGKIISESLGYYFFDSDRLVEEAAGGASVAQIFKDHNEQGFRDSESEVLKQLSTMYRLVVATGGGAVVRPQNWGYMKQGITVWLDVPLEALAERVVAVGTHSRPLLGQPSGNGYSEALTRLTKLYEDRAEAYGNSDVKVSLQKIALERGHEDVSPLTPTIIAIEVLKEIGKYMSYRKLM
Conifer SK	>AUDE_scaffold_2061313
	KKKAEVLIPALKGRCIFLVGMMGSGKTTVGKIISESLGYYFFDSDRLVEEAAGGASVAQIFKDHNEQGFRDSESEVLKQLSTMYRLVVATGGGAVVRPQNWGYMKQGITVWLDVPLEALAERVVAVGTHSRPLLGQSSGNGYSEALTRLTKLYEDRAEAYGHSDVKVSLKKIAFERGHEDVSPLTPTIIAIEVLKEIGKFMSYRKLM
Conifer SK	>NKIN_scaffold_2009809
	KKKAEVLIPALKGRCIFLVGMMGSGKTTVGKIISESLGYYFFDSDRLVEEAAGGASVAQIFKDHNEQGFRDSESEVLKQLSTMYRLVVATGGGAVVRPQNWGYMKQGITVWLDVPLEALAERVVAVGTHSRPLLGQSSGNGYSEALTRLTKLYEDRAEAYGNSDFKVSLQKIALERGHEDVSPLTPTIIAIEVLKEIGKFMSYRKLM
Conifer SK	>GKCZ_scaffold_2007790
	KKKAEVLIPALKGRCIFLVGMMGSGKTTVGKIISESLGYYFFDSDRLVEEAAGGASVAQIFKDHNEQGFRDSESEVLKQLSTMYRLVVATGGGAVVRPQNWGYMKQGITVWLDVPLEALAERVVAVGTHSRPLLGQSSGNGYSEALTRLTKLYEDRAEAYGNSDVKVSLQKIALERGHEDVSPLTPTIIAIEVLKEIGKFMSYRKLM
Conifer SK	>OVIJ_scaffold_2012981
	KKKAEVLIPALKGRCIFLVGMMGSGKTTVGKIISESLGYYFFDSDRLVEEAAGGASVAQIFKDHNEQGFRDSESEVLKQLSTMYRLVVATGGGAVVRPQNWGYMKQGITVWLDVPLEALAERVVAVGTHSRPLLGQSSGNGYSEALTRLTKLYEDRAEAYGNSDVKVSLQKIALERGHEDVSPLTPTIIAIEVLKEIGKFMSYRKLM
Angiosperm SK	>NPND_scaffold_2011527
	KKKSQEVAPNLNGRCIYLVGMMGSGKTTVGKILAEVLGYSFCDSDKLVEQAVGQISVAQIFREQSEAFFRDHETKALQNLSSKQNLIVATGGGAVIRPINWKYMRQGITVWLDVPLDALDALAKRIAAVGTDSRPLLHNESGDAYSKAFIRLTKLFEERGEAYASADAIVSLQQIVAFGDVSNLTPSDIATEALVQIERYLQ
Angiosperm SK	>FYSJ_scaffold_2001065
	KMKAQKVVPNLNDRCIFLVGMMGSGKTTVGKVLAEALGYTFVDSDKFIEQAVDGGTSVRQIFQQMGETCFRNYESEALRQLASMPKLVVATGGGAVIQDINWEYMKQGITVWLDVPLDALARRIAAVGTDSRPLLDFDAEDAYTKAFMALFTIWKKRAESYSNADTRVSLQNILHKLGIDDIADITPTEIVIEVLDQIQKFSDSNNENGM
Angiosperm SK	>WQUF_scaffold_2023244
	KKKGQEVTPYLNGRCIFLVGMMGSGKTTVGKVLAESLGYSFVDSDKFIEQAMGETSVAQIIQQCGETFFREYESEALRRLSLTSGHVIATGGGAVVRTINWKYMKQGITVWLDVPLDALARRIAAVGTDSRPLLDFESGDAYTKAFMGLFTLSKKRADAYANSDTTVSFQHIADKLGLEDIADITPTDIAIEVLEQIGSFLGGNNGISI
Angiosperm SK	>PKMO_scaffold_2005589
	KKKAREVALCLNERCIFIVGMMGSGKTTVGKVLAEALGYSFVDSDLYVEEAVGGESVSQIFNEFGEKFFRDNETEALRQLSLMTRQVVATGGGAVIRPLNWHYMKQGVTVYLDVPLDTLARRIAAVGTNSRPLLHFDSGDPYTRAFVGLFTLSKKRSDIYANADVKVSLHHLATKLGLEDMCDLLPSAIAMEVLVQIENNLKG
Angiosperm SK	>CIAC_scaffold_2000116
	KKKAEDVASHLNGRCIFLVGMMGSGKTTAGKILADTLGYSFVDSDDYVEEAVGITSVAQIFKQYGESFFRDYESEVLRKLSMMPKLVVATGGGAVVRPINWKYMRRGVSVYLDAPLDALARRIASVGTDSRPLLHFESGDAYTTAFIGLFTLSKKRAEGYANADTTVSLKHVAAKARLEDILDITPTAIAIEVLEQVEKHLRGKCGKNIQMFP
Angiosperm SK	>CKKR_scaffold_2011944
	KKKVEDVASHLNGRCIFLVGMMGSGKTTVGKILADALGYSFVDSDNYVEQAVGKTSVAQIFQQSGESFFRDYESEALHKLSMMPRVIVATGGGAVVRPLNWKYMRQGVSVYLDAPLDALARRIASVGTDSRPLLHFESGDAYTTAFIGLFTLSKKRAEGYAKADTTVSLKHVAAKSCLEDVLDITPTAIAIEVLEQIEKLLRGKGG
Angiosperm SK	>CTSS_scaffold_2044045
	KKKAEDIATHLNGRCIFLVGMMGSGKTTVGKILADALGYSFADSDNYVEQALGKTSVAQIFQQSGESFFRDYESEALWKLSMKPQIVVATGGGAVVRPINWKYMRQGVSVYLHAPLDALARRIASVGTDSRPLLHFESGDAYTTAFIGLFTLSKKRAEGYANADTMVSLKHLAAKVRLEDVLDITPTVIAIEVLEQIEKHLR
Angiosperm SK	>DAYQ_scaffold_2001367
	KKKAEDIATHLNGRCIFLVGMMGSGKTTVGKILADALGYSFVDSDNYVEQAVGKTSVAQIFQQSGESFFRDYESEALWKLSMKPQIVVATGGGAVVRPINWKYMRQGVSVYLHAPLDALARRIASVGTDSRPLLHFESGDAYTTAFIGLFTLSKKRAEGYANADTMVSLKHLAAKVRLEDVLDITPTVIAIEVLEQIEKHLRGKSGKCIQMFP
Angiosperm SK	>QUTB_scaffold_2075679
	QKKAQDVTSYLNGRCIFLVGMMGSGKTTVGKVLSEALGYSFIDSDKYVEQAAGGTSVTQIFKQCGESFFREFESEALRKLSLMPQQVVATGGGAVVLPINWKYMRQGITVWLDVPLDALARRIAAVGTDSRPLLHFESGDPYTKAFMGLFTLSKKRGDAYANADATVSLQHIAANLGLEDLSDITPNAIAIEVLVQIENFLQRNDDMSIRMFP
Angiosperm SK	>BFJL_scaffold_2193903
	KNKAQEVSSCLNGRCIFLVGMMGSGKTTVGKILAEVLGYSFVDSDRYVEQALGESSVAHIFKQCGESIFREYETEALRKLSLVPRQVVATGGGAVVSPVNWKYMKQGVTVYLDVPLDALARRIAAVGTDSRPLLQFESGDPYTKAFMGLFTLSKRRGEAYANADATVSVQRIACKLGLEDLSDITPTAIAVEVLVQIENLLRGNNGMSI
Angiosperm SK	>VUSY_scaffold_2021441
	KNKAQDVSSYLNGHCIFLVGMMGSGKTTVGKILAEALGYSFVDSDKYVEEFLGGSSVAQIFKQCGESIFRDYESEALLKLSSLPRQVVATGGGAVVRPINWKYMKQGVTVYLDVPLDALARRIAAVGTDSRPLLHFESGDPYTKAFMGLFTLSKKRGDSYLNADATVSVQRIAAKLGIEDLSDITPSAIALEVLLQIEDFLQGNN
Angiosperm SK	>BGZG_scaffold_2010279
	KKKGEEVASNLNGRCIFLVGMMGSGKSTVGKILSEALGYSFVDSDTFVETAVGGASVSQIFNQCGEKFFRDYESEALRKLASIPKQVVATGGGAVVRPVNWKYMKQGVSVFLDVPLDALARRIAAVGTDSRPLLHFESGDAYTKAFVRLFTLFKKRTEEYANADATVSLQRIAARMDLEDISDITPAAIAMEVLVQIENYLQGNNGMSIGMFP
Angiosperm SK	>NUZN_scaffold_2059045
	KKKAEEVASCLNGRSIFLVGMMGSGKTTVGKILSEALGYSFVDSDSYVEQVVGGTSVAQIFNQCGESFFRDYESEALQKLSLMPQQVVATGGGAVVRPVNWKYMRQGVSVFLDVPLDALARRIAAVGTDSRPLLHFESGDPYTKAFIGLFTLSKKRVEAYASADATVSIQHIAAKAGIEDLSDITPTAIAIEVLVQLENFLRGNNGMSIRMFP
Angiosperm SK	>THHD_scaffold_2056329
	KTKAQDVASLLNGRCIFIVGMMGCGKTTVGKILSEALGYCFVDSDKYVEQAVGGTSVAQIFQQCGESFFRENESEALRKLSSMPRQVVATGGGAVVHPVNWKYMKQGIMIFLDVPLDALARRIAAVGTESRPLLHFDSGDAYTKAFMGLFTLTKKRAESYANADATVSLQHLAANLGLEDVSDITPTAIAIEVLVQLEKYLKGND
Angiosperm SK	>CWZU_scaffold_2010766
	KNKAQEVTANLNGRSLFLVGMMGSGKTTVGRILSEALGYSFTDSDRYVELAMGGTSVAQIFEQRGEGFFRDHESEALRKLSLVPRQIVSTGGGVVVRPINWKYMRQGITVFLDVPLDALARRIAAVGTDSRPLLNFESGDAYTKAFVGLFTLTKKRSEAYADADVTVSLLDLAANLRLEDVSDITPAVIAIEVLTQIEKFLGGESGRSLGLYP
Angiosperm SK	>LWDA_scaffold_2015251
	KNKAQEVTSYLNGRSIFLVGMMGSGKTTVGRILSEALGYSFTDSDRYVELAMGGTSVAQIFEQRGEGFFRDHESEALRKLSLVPRQIVSTGGGAVVRPVNWKYMRQGITVFLDVPLDALARRIAAVGTDSRPLLNFESGDAYTKAFVGLFTLTKKRSEAYADADVTISLLDLAANLRLEDVSDITPTVIAIEVLTQIEKFLGGKNG
Angiosperm SK	>SVVG_scaffold_2070887
	KNKAQEVASYLNGRPIFLVGMMGSGKTTVGRILSEALGYCFVDSDSYVEQAMGTSVAQIFEQRGESFFRDHESEALRKLSLSPKQVVATGGGAVVRPVNWKYMRQGITVFLDVPLDALARRIAAVGTDSRPLLHFKSGDAYTKAFVGLFTLTKKRSEAYANADATVSLLHLATDLHLEDLSDITPTVIAIEVLVQIEKFLRGNNGRSLRMYP
Angiosperm SK	>NHUA_scaffold_2074950
	KNKAQEVASCLNGRSIFLVGMMGSGKTTVGRILSEALGYCFVDSDRYVEQAMGTSVTQIFEQRGESFFRDHESEALQKLSFAPRKVIATGGGAVVRPVNWKYMRQGITVFLDVPLDALARRIAAVGTDSRPLLHFESGDAYTKAFVGLFTLTKKRSEAYANADATVSLLHLATNLHLEDVSDITPTVIAIEVLAQIEKFLRGNNGKSLRMYP
Angiosperm SK	>UZWG_scaffold_2004387
	KNKAQEVTSCLNGRSIFLVGMMGSGKTTVGRILSEALGYCFVDSDRYVEQAMGTSVAQIFEQRGESFFRDHESEALQKLSFAPRKVIATGGGAVVRPVNWKYMRQGITVFLDVPLDALARRIAAVGTDSRPLLHFESGDAYTKAFVGLFTLTKKRSEAYANADATVSLLHLATNLHLEDVSDITPTVIAIEVLAQIEKFLRGNNGKSLRMYP
Angiosperm SK	>BSVG_scaffold_2015213
	KEKSKEVVPYLNERCIYLVGMMGSGKTTVGKILSEVLEYSFCDSDKLVEDEVGETVAEIFNDFSEDFFREKETKALKQLSLMTKLVVATGGGAVVRPINWRYMQHGVTVWLDVPLEALARRIADVGTASRPLLHHESGDPYTKALMQLTKLFEARGGSYANADATVSLLDIASKQGLVDVNVLTPTAIAIEALLQIQNFLK
Angiosperm SK	>VYLQ_scaffold_2001840
	KRKAHEVTPYLNERCIYLVGMMGSGKTTVGKVLSQVLEYSFFDSDKLVEDSVGATSVAQIFKEHSEAFFRDNESKVLQDLSSMCRLVVATGGGAVMRPINWRYMRKGVTVWLDVPLEALARRIAAVGTDSRPLLHQESGDPYTQAFMRLNALSEERGKAYTNADARVSLEDIASKRGHNDVCTLTPPTIAFEALVQIQMFLEETKFI
Angiosperm SK	>KRJP_scaffold_2097683
	KKKAQDVTPYLDGRCIYLVGMMGSGKTTVGKILSEVLGYSFFDSDKLVEEAVGVTSVAQIFKEYSEPFFRDNESKVLQNLSSMCRLVVATGGGAVIRPINWRYMQQGVTVWLDVPLEALARRIAAVGTDSRPLLHQESGDPYTKAFMRLTTLSEERGKAYANADARVSLQHIASKQGHVDVCALTPTAIAIEALIQIESFLKD
Angiosperm SK	>ABSS_scaffold_2011952
	KNKAEEVVPHLNERCIYLVGMMGSGKTTVGKILSQVLGYSFLDSDKLVEEAVGATSVAQIFEDYSESFFRDNESKVLQNLSSMRRLVVATGGGAVIRPVNWRYMRQGVTVWLDVPLEALARRIAAVGTDSRPLLHQESGDPYTKAFKRLTMLFKERGEAYANGHARVSLQHIASKQGHDVCALTPTAIAIEALIQIQNCLND
Angiosperm SK	>WIGA_scaffold_2008454
	KNKAEEVVPHLNERCIYLVGMMGSGKTTVGKILSQVLGYSFFDSDKLVEEAVGATSVAQIFEDYSESFFRDNESKVLQNLSSMRRLVVATGGGAVIRPVNWRYMRQGVTVWLDVPLEALARRIAAVGTDSRPLLHQEPGDPYTKAFKRLTMLFKERGEAYANAHARVSLQHIASKQGNDVCALTPTAIAIEALIQIQNCVND
Angiosperm SK	>OBPL_scaffold_2007287
	KRNAEDVLRYLNGRCIYLVGMMGSGKTTVGKILSEALGYSFMDSDKLVEKAVDGTPVAQIFEDHGEAFFRDNESEVLRELSLMCRLVVATGGGAVIRPINWKYMKKGISVWLDVPLEALARRIAAVGTDSRPLLHQESGDAYTESFTRLTKLFGEREEAYTNADATVSLQRIAAKWGHADVCVVTPTAIAMEVLLQIKNFL
Angiosperm SK	>WBOD_scaffold_2000468
	KKKAKDVLPYLNGRCIYLVGMMGSGKTTVGKILSEALGYSFFDSDKLVEQAVGGTTVSQIFKQYSEAFFRDNESEVLRDLSSMRRLVVATGGGAVIRPINWRYMKQGITVWLDVPLDALARRIAAVGTDSRPLLHQESGDAYTKAFARLTTLFGERGEAYANADATVSLQYIATKQGHVDVGVITPTAIAIEALIQIENCL
Angiosperm SK	>XQWC_scaffold_2162749
	KKKAKDVLPYLNGRCIYLVGMMGSGKTTVGKILSEALGYSFFDSDKLVEQAVGGTTVSQIFKQYSEAFFRDNESEVLRDLSSMRRLVVATGGGAVIRPINWRYMKQGITVWLDVPLEALARRIAAVGTDSRPLLHQESGDAYTKAFARLTTLFGERGEAYANADATVSLQYIATKQGHVDVGIITPTAIAIEALIQIENCL
Angiosperm SK	>DHPO_scaffold_2076892
	KKKSQDILPYLNGRCIYLVGMMGSGKTTVGKILSEALGYSFFDSDKLVEQAVGGTTVAQIFKEYSEAFFRDNESEVLRDLSSMRRLVVATGGGAVIRPVNWRNMKQGITVWLDVPLEALARRIAAVGTDSRPLLHEESGDAYTKAFMRLTTLFGERGDAYANADATVSLQYIAAKQGHEDVAVITPSAIAIEALGQIRNFV
Angiosperm SK	>ULGV_scaffold_2013431
	KKKSQEVLSHLNGRCIYLVGMMGSGKTTVGKILSEALGYSFFDSDKLVEQAVGGTSVAQIFKQYSEAFFRDNESEVLRDLSLMYRLVVATGGGAVIRPVNWRYMKQGISVWLDVPLDALARRIAAVGTDSRPLLHEESGDAYTKAFMRLTTLFGEREDAYANADVTVSLQYIAAKQGHEDVGDITPTTIAVEALVQIQNFLGKEA
Angiosperm SK	>YZRI_scaffold_2089913
	KKKSQEVLSHLNGRCIYLVGMMGSGKTTVGKILSEALGYSFFDSDKLVEQAVGGTSVAQIFKQYSEAFFRDNESEVLRDLSLMCRLVVATGGGAVIRPVNWRYMKQGISVWLDVPLDALARRIAAVGTDSRPLLHEESGDAYTKAFMRLTTLFGEREDAYANADVTVSLQYIAAKQGHEDVGAITPTAIAVEALVQIQNFLRKEA
Angiosperm SK	>MTII_scaffold_2008790
	KRKSEEVAPYLNGQCIYLVGMMGSGKTTVGKILSEVLGYSFFDSDKLVEQAVGATSVAQIFKEHSEDFFRENESEVLRELSSMHQLVVATGGGVVIRPINWRHMKKGITIWLDVPLEALAKRIAAVGTASRPLLHHESGDAYTKALLQLNKLYQERGEYYTNADTTVSLQDIADEQANSDVSALTPTAIAIEALIKIKNFLT
Angiosperm SK	>PZRT_scaffold_2015533
	KDKAREVTPYLNGACIYLVGMMGSGKTTVGKILSESLGYYFFDSDKLVEQAVGGATVAQIFKEYSEEFFRENESKVLKDLCMMRRLVVATGGGAVIRPINWRYMKRGVTVWLDVPLEALARRIAAVGTHSRPLLHHESGDAYTKALLRLSALSEERGEAYANSDATVSLQSIACKQGHGDVSALTPTAIAIEALIKIGNFV
Angiosperm SK	>URDJ_scaffold_2034669
	KKKALEVSPHLKGSCIFLVGLMGSGKTTVGKILSEALGYYFFDSDKLVEQAVGGTSVAQIFKEHSEDFFRDNESEALRELSLMHQLVVATGGGAVIRPVNWKYMKQGITVWLDVPLEALAKRIAAVGTDSRPLLHEEDGDAYTKAYLRLTALFKERGEAYANADARVSLLQIAAEKGHNDVSTLTPTAIATEALERIKSVLSLK
Angiosperm SK	>YMES_scaffold_2010763
	KKKAEEIAPQLNGRCIFLVGMMGSGKTTVGKLLSEALAYSFFDSDKLVEQAVGGTSVAQIFKQHSEAFFRDNESKVLQDLSLMHQLVVATGGGAVIRPINWRHMKKGITVWLDVPLEALARRIAAVGTASRPLLHEESGDAYTKAFLRLTALAEERGEAYSNADVRVSLQYLADKQGHRDVSSLTPTAIATEAVERIGIFL
Angiosperm SK	>OBPL_scaffold_2007288
	KKKSEEVVPYLNGKCIYLVGMMGSGKTTVGKILSEVLGYSFFDSDKLVEQAVGATSVAQIFKQHSEVFFRDNESNVLRDLSLMCRLVVATGGGAVIRPINWKYMQQGITVWLDVPLEALARRIAAVGTDSRPLLHQELGDPYTKAFMRLTALSEERGDAYAKAHATVSLQSIAAKQGHGDVSNLTPTSIAIEALLQIKNFIKD
Angiosperm SK	>WZFE_scaffold_2010008
	KNKSKEVAPDIGGRCIYLVGMMGSGKTTVGKILSEVLGYSFFDSDKLVEQAAGGASVAQIFKEHSESFFRDYESAVLRDLSLMHRLVVATGGGAVIRPINWKYMKQGITVWLDVPLEALAQRIAAVGTDSRPLLHQEAGDPYTKAFMRLSTLSEERGEAYANADARVSLQHIAAKQGHGDVSALTPTAIAIEALIKIQNILKDK
Angiosperm SK	>OSHQ_scaffold_2009550
	KKKAQEVAPYIGGRCIYLVGMMGSGKTTVGKILSEVLGYSFFDSDKLVEQAAGGASVAQIFKEYSETFFRDNESAVLRDLSLMRRLVVATGGGAVIRPINWKYMKQGITVWLDVPLEALAQRIAAVGTDSRPLLHQEAGDPYTKAYMRLTTLSEERGEAYANADARVSLQHIAAKQGHGDVSALTPTAIAIEALIKIEGFLMDK
Angiosperm SK	>OKEF_scaffold_2010981
	KKKAQEVAPDIVGRCIYLVGMMGSGKTTVGKILSEVLGYSFFDSDKLVEQAAGGASVAQIFKEYSEKFFRDNESAVLRDLSLMRRLVVATGGGAVIRPINWKYMKQGITVWLDVPLEALAQRIAAVGTDSRPLLHQEPGDPYTKAYLRLTTLSEERGEAYANADARVSLQHIAAKQGHGDVSALTPTAIAIEVFAHSSSSLTIPCMV
Angiosperm SK	>OKEF_scaffold_2010980
	KKKAQEVAPDIVGRCIYLVGMMGSGKTTVGKILSEVLGYSFFDSDKLVEQAAGGASVAQIFKEYSEKFFRDNESAVLRDLSLMRRLVVATGGGAVIRPINWKYMKQGITVWLDVPLEALAQRIAAVGTDSRPLLHQEPGDPYTKAYLRLTTLSEERGEAYANADARVSLQHIAAKQGHGDVSALTPTAIAIEALIKIESFLMDK
Angiosperm SK	>FZJL_scaffold_2166773
	KKKSQEVAPYLDGRCIYLVGMMGSGKTTVGKILSEVLGYYFFDSDKLVEQAVGGTSVAQIFKEHSEDFFRDNESEVLRDLSSMRRLVVATGGGAVVRPINWEYMRHGITVWLDVPLDALAKRIAAVGTDSRPLLHQESGDAYTKAYLRLTMLSKERGKAYADADARVCLQYMAGKQGHGDVSGLTPTAITIEALSKIKNFLED
Angiosperm SK	>WZFE_scaffold_2019136
	KKKSQEVVPYLNDRCIFLVGMMGSGKTTVGKILAEVLGYSFFDSDKLVEQAAGGTSVAQIFKEYSEGFFRDNETKVLQDLSLMRRLVVATGGGAVIRPINWKYMKHGITVWLDVPLEALARRIAAIGTDSRPLLHQESGDPYTKAFLRLTTLSEERGEVYSNADARVSLQTIAEKQGHGNVSILTPTAIVIEALMKIKNF
Angiosperm SK	>DDEV_scaffold_2005582
	KKKSQDVVPYLNERCIYLVGMMGSGKTTVGKIVSEALGYSFFDSDKLVEQAVGGTSVAQIFEQHSEEFFRQNETEVLRDLSSMRRLVVATGGGAVIRPINWMYMKQGVTVWLDVPLEALARRIAAVGTDSRPLLHQESGDAYTKAFMRLTTLSEERGKAYANADARVCLQYIAEKQGHGNVASLTPTAIAVEALMKIEEFLID
Angiosperm SK	>IFCJ_scaffold_2114906
	KKKSQDVVPYLNERCIYLVGMMGSGKTTVGKIVSEALGYSFFDSDKLVEQAVGGTSVAQIFEQHSEEFFRQNETEVLRDLSSMRRLVVATGGGAVIRPINWMYMKQGVTVWLDVPLEALARRIAAVGTDSRPLLHQESGDAYTKAFMRLTTLSEERGKAYANADARVCLQYIAEKQGHGNVASLTPTAIAVEALMKIEEFLID
Angiosperm SK	>QDVW_scaffold_2062674
	KKKSEEVVPYLTGRCIYLVGMMGSGKTTVGKILSEVLGYSFFDSDKLVEQAVGGTSVAQIFKEHSESFFRDNESKVLQDLSTMHRLVVATGGGAVVRPINWRYMKQGITVWLDVPLEALARRIAAVGTDSRPLLHQESGDPYTKAFMSLTALYEERGEAYANADARVCLQYVASKQGHEDVSALTPTAIAIEALEKIEEFVNE
Angiosperm SK	>MUNP_scaffold_2008305
	QKKSQEVVPYLNGRCIYLVGMMGSGKTTVGKIISEVLGYSFFDSDKLVEQAVGAASVAQIFQEHSESFFRDNESKVLEELSAMRRMVVATGGGAVIRPINWRYMKHGITVWLDVPLEALARRIAAVGTNSRPLLHDECGDPYTKAFMRLTTLWEERGEAYANADARVSLQSIAAKEGHDDVSSLTPTAIAIEALERMQDFITTR
Angiosperm SK	>OPDF_scaffold_2037153
	KKKSQEVVSYLNGRCLYLVGMMGSGKTTVGKIMSEVLGYSFFDSDKLVEQAVGAASVAQIFKEHSESYFRDNESKVLHDLSSMRRLVVATGGGAVIRPMNWRYMKQGITVWLDVPLEALAKRIAAVGTDSRPLLHNESGDPYTKAFMRLTTLSEERGEAYANADARVCLQDIAAKQGHGDVSALTPTAIAIEALERIKD
Angiosperm SK	>YZRI_scaffold_2089368
	KKKSQEVAPHVDGQCIYLVGMMGSGKTTVGKILSEVLGYSFFDSDKLVEQAVGAASVAQIFKEHGEAFFRENESKVLHDLSLMRRLVVATGGGAVVRPINWRYMKQGITVWLDVPLEALARRIAAVGTDSRPLLHQESGDPYTKAFTRLMKLSDERADAYANAHSRVCLKYIADKQGHGDVTVLTPTAIAIEALLQIETLIT
Angiosperm SK	>WBOD_scaffold_2024213
	KKKSQEVAPYVNGRCIYLVGMMGSGKTTVGKILSEVLGYSFFDSDKLVEQAVGGASVAQIFKEHSEAFFRDNESKVLRDLSLMHRLVVATGGGAVIRPINWRFMKQGITVWLDVPLEALARRIAAVGTDSRPLLHQESGDPYTKAFMRLSTLSEERGDMYANAHSRVSLQYIADKQGHGDASILTPTAIAIEALVQIENFLND
Angiosperm SK	>XQWC_scaffold_2162062
	KKKSQEVAPYVNGRCIYLVGMMGSGKTTVGKILSEVLGYSFFDSDKLVEQAVGGASVAQIFKEHSEAFFRDNESKVLRDLSLMHRLVVATGGGAVIRPINWRFMKQGITVWLDVPLEALARRIAAVGTDSRPLLHQESGDPYTKAFMRLSTLSEERGDMYANAHSTVSLQYIADKQGHGDASILTPTAIAIEALVQIENFLND
Angiosperm SK	>WAIL_scaffold_2018086
	KKKAHDISPYINGRCIYLVGMMGSGKTTVGKILSEVLGYSFFDSDRLIEEAVGGTSVAQIFKEYSEAFFRDNESTVLQNLSSMRLLVVATGGGA
Angiosperm SK	>PAWA_scaffold_2009370
	KKKSQDIIPYLNGQCLYLVGMMGSGKTTVGKILAEALDYSFFDAVGGTSVAQIFRDHSESFFRDNESRVLKELSFMRRLVVATGGGAVIRPVNWISMKQGITIWLDVPLDALAKRIAAVGTDSRPLLHDDSGDPYTKAFMRLTDLFEERGEAYTQADVRVCLQSMAATQGHGDPSSLTPTAIAIEALDEIKNFLDGK
Angiosperm SK	>NHIX_scaffold_2000717
	KMKSEEIIPHLNGQCIYLVGMMGSGKTTVGKILSEVLGYSFFDSDKLVEKAVGMPSVAQIFKEHSEAFFRDNESNVLRNLSSKRRLVVATGGGAVIRPINWKYMKQGITVWLDVPLEVLARRIAAVGTNSRPLLHQELGDPYTKAFMRLSRLLEERGEAYTNADARVCLQHIATKLGHGDVASITPTAIVNEALLQMECFLTDRTPV
Angiosperm SK	>OVRB_scaffold_2021668
	KMKSEEIIPHLNGQCIYLVGMMGSGKTTVGKILSEVLGYSFFDSDKLVEKAVGMPSVAQIFKEHSEAFFRDNESNVLRNLSSKRRLVVATGGGAVIRPINWKYMKQGITVWLDVPLEVLARRIAAVGTNSRPLLHQELGDPYTKAFMRLSRLLEERGEAYTNADARVCLQHIATKLGHGDVASITPTAIVNEALLQMECFLADRTPV
Angiosperm SK	>GJPF_scaffold_2004255
	KGKSEDVAPNLNGRCIYLVGMMGSGKTTVGKVISEVLGYSFFDCDKLIEQAVGMSSVAQIFKERSEAFFRDTESEVLKDLSSMHKLVIATGGGAVIRPINWKYMKQGITVWLDVPLEALAKRIAAVGTSSRPLLHEESGDPYTKAFNRLTALFEERGEAYANADVKVCLRSLAAKKGDVNIASLTPVDIATEALVAIQSFIT
Angiosperm SK	>KBXS_scaffold_2015421
	KRKSEDVTPYLNGRCIYLVGMMGSGKTTIGKVISEVLGYSFFDCDKLIEQAVGMSSVAQIFKERNEAFFFRDTESEVLKDLSSMHKLVIATGGGAVIRPINWKYMKQGITVWLDVPLEALAKRIAAVGTSSRPLLHEESGDPYTKAFNRLTALFEERGEAYANADVKVCLRSLAAKKGDVNIASLTPVEIATEALVAIESFIT
Angiosperm SK	>JQCX_scaffold_2016945
	KRKSKEVLPYLNERCIYLVGMMGSGKTTVGKILSEVLCYSFFDSDKLVEQAVGVSSVAQIFEQYSEAFFRDNESEVLKDLSSMSRLVVATGGGAVIRPINWKYMKHGISFWLDVPLEALARRIAVVGTDSRPLLHYEPGDPYSKALAKLTSLFEERGEAYANADARVSLGEMAAKKGHGDVSALTPTDIAFEALMQIENYVIDDAYV
Angiosperm SK	>OYLU_scaffold_2094832
	KRKSKEVLPYLNERCIYLVGMMGSGKTTVGKILSEVLCYSFFDSDKLVEQAVGVSSVAQIFEQYSEAFFRDNESEVLKDLSSMSRLVVATGGGAVIRPINWKYMKHGISFWLDVPLEALARRIAVVGTDSRPLLHYEPGDPYSKALAKLTSLFEERGEAYANADARVSLGEMAAKKGHGDVSALTPTDIAFEALMQIENYVIDDAYV
Angiosperm SK	>TZNS_scaffold_2006736
	KRKSEEVVPYLNSRCIYLVGMMGSGKSTVGKILSEALRYSFFDSDKLVEQAVGLSSVAEIFKEYSEAFFRDNESEVLKDLSSMRRLVVATGGGAVIRPINWKYMKQGITVWLDVPLEALARRIAAVGTASRPLLHQEPGDPYTKAFAKLSALSEERGEAYANADARVSLEHIAAKKGHGDVAALTPTDIAFEALIKIESYVTKNASVLN
Angiosperm SK	>KNKV_scaffold_2000534
	KRKSEELLPYLNGRCIYLVGMMGSGKSTVGKILSEVLRYSFFDSDKLVEQAVGVSSVAQIFKEYSEAFFRDNESEVLKDLSSMHRLVVATGGGAVIRPINWKYMKQGITVWLDVPLEALARRIAAVGTASRPLLHQEPGDPYTKAFVKLTALSEERGEAYAIADARVSLEYIADKKGHRDVSELTPTDIAFEALIRIENYVTENA
Angiosperm SK	>TNWF_scaffold_2023007
	KRKSEELLPYLNGRCIYLVGMMGSGKSTVGKILSEVLRYSFFDSDKLVEQAVGVSSVAQIFKEYSEAFFRDNESEVLKDLSSMHRLVVATGGGAVIRPINWKYMKQGITVWLDVPLEALARRIAAVGTASRPLLHQEPGDPYTKAFMKLTALSEERGEAYANADARVSLEYIADKKGHRDVSELTPTDIAFEALIRIENYVTENA
Angiosperm SK	>VBHQ_scaffold_2037514
	KRKSQEVVRYLNERCIYLVGMMGSGKSTVGKILSEVLGYSYFDSDKLVEQAVGMPSVAEIFKQHSEAFFRDSESEVLKDLSSMRRLVVATGGGAVIRPINWRYMKHGITVWLDVPLEALARRIAAVGTASRPLLHQESGDPYTKAFVRLSTLAEQRGESYANADARVCLQHMADKKGYEDVCTLTPTDIATEALLKIESVLIKDAALR
Angiosperm SK	>VVVV_scaffold_2008490
	KRKAQEVGRHLNERCIYLVGMMGSGKTTVGKILSEVLGYSFFDSDKLVEQAVGMSSVAEIFKQRSEAFFRDSESEVLRDLSSMHRLVVATGGGAVIRPINWRYMKQGLTVWLDVPLEALARRIAAVGTASRPLLHQDSGDPYTKAFVRLSTLAEQRGEAYANADARVCLQHMADKKGHEDVCTLTPMDIAIEALLKTEIFLAKDAALR
Angiosperm SK	>SILJ_scaffold_2082505
	KRNAQEVVRYLNERCIYLVGMMGSGKSTVGKILAEVLGYSYFDSDKLVEQAVGIDSVAEIFKKHSEAFFRDSESEVLRDLSSMRRLVVATGGGAVIRPINWKYMKRGVTVWLDVPLEALARRIAAVGTDSRPLLHGDGDPYTKAFARLSMLAEQRGQAYGNADVRVCLQYMADKKGLIDVCALTPTDIAIEALIKIENVLT
Angiosperm SK	>QOXT_scaffold_2166397
	KRKAQEIIRHLCGRCIYLVGMMGSGKSTVGKILSEALGYSYFDSDKLVEQAVGMDSVAEIFKQYSEAFFRDSESEALRDLSSMRRLVVATGGGAVIRPINWKYMRQGVTVWLDVPLEALARRIAAVGTASRPLLHGETGDPYKKALERLSALAEQRGEAYANADARVCLQHMADKKGLSDVCALTPTDIAIEALLKIEDTATK
Angiosperm SK	>SILJ_scaffold_2018791
	KRKAQEVVRHLCGRCIYLVGMMGSGKSTVGKILSEALGYSYFDSDKLVEQAVGIDSVAEIFKQYSEAFFRDSESEVLRDLSSMRRLVVATGGGAVIRPLNWKYMRHGVTVWLDVPLEALARRIAAVGTASRPLLHGETGDPYTKALERLNALAEQRGEAYANADARVCLQNMADKKRINDVCALTPSDIALEALIKIEDMATK
Angiosperm SK	>PWSG_scaffold_2008514
	RRKSQDILPYVNERCIYLVGMMGSGKTTVGKILSEVLGYSFFDSDKLVEQAVGISSVAQIFKQHSEAFFRDNESEVLRDLSTMRRLVVATGGGAVIRPINWKHMRQGITVWLDVPLDALARRIAAVGTASRPLLDEESGDPYTKAYAKLTRLFEQRSDAYPNADIRVSLEDMAAKQGLIDVSALTPTAIAIEALLKMETFLAERIVVRN
Angiosperm SK	>WBIB_scaffold_2007909
	KRKSQEVLPYLNERCIYLVGMMGSGKTTVGKILSEVLGYSFFDSDKLVEQSVGISSVAQIFKQHSEAFFRDNESEVLRDLSTMRRLVVATGGGAVIRPINWKYMKQGVTVWLDVPLDALARRIAAVGTSSRPLLDEESGDAYTKAFAKLTALFEQRSDAYPNADVRVSLEDMAAKEGSNDVSVLTPTAIAIEALLKIEVFLAEKIAVRN
Angiosperm SK	>XPAF_scaffold_2057712
	KSKSEDVLPYLNERCIYLVGMMGSGKTTVGKILSEVLGYSFFDSDKLVEQSVGISSVAQIFKQYSEAFFRDNESEVLRDLSTMRRLVVATGGGAVIRPINWKYMKQGISIWLDVPLDALARRIAAVGTASRPLLDQESGDPYTKAFAKLTALFEQRSDAYPNADVRVSLEDMAAKQGLDDVSALTPTAIAIEALLKIEIFRSEKITVR
Angiosperm SK	>WXNT_scaffold_2008696
	KKKAEDVLPYLNERCIYLVGMMGSGKTTVGKIISEVLGYSFFDSDKLVEQAVGISSVAEIFQIHSEAFFRDNESEVLRDLSSMRRLVVATGGGAVIRPINWSYMRKGATVWLDVPLDALARRIAAVGTASRPLLHQESGDPYAKAYTKLTALFDQRADAYANADARVSLEHIAKKQGHDDVSILTPSAIAIEALLKMESFIIEKAMVRN
Angiosperm SK	>YXNR_scaffold_2003130
	KQKAADVLPYLDGRCVYLVGMMGSGKTTVGKILAEVLGYSFFDSDKLVENAVGMSSVAEIFQLRSEAFFRDNESEVLRDLSLMQRLVVATGGGAVIRPVNWSYMKKGLTVWLDVPLDALARRIAAVGTASRPLLHQESGDAYAKAYTKLTALFEQRMDSYANADARVSLEHIAIKQGHNLFPILTITTYAI
Angiosperm SK	>CXSJ_scaffold_2019764
	KEKAADVLPYLDGRCVYLVGMMGSGKTTVGKILAEVLGYSFFDSDKLVEKAVGMSSVAEIFQLRNEAFFRDNESDVLRDLSSMQRLVVATGGGAVIRPINWSYMKKGLTVWLDVPLDALARRIAAVGTASRPLLHQESGDPYAKAYAKLTALFEQRMDSYANAHARVSLEHIAIKQGHNDVTILTPSAIAIEALLKMKSFLTEKAMVRN
Angiosperm SK	>TIJL_scaffold_2020245
	KEKAADVLPYLDGRCVYLVGMMGSGKTTVGKILAEVLGYSFFDSDKLVEKAVGMSSVAEIFQLRNEAFFRDNESDVLRDLSSMQRLVVATGGGAVIRPINWSYMKKGLTVWLDVPLDALARRIAAVGTASRPLLHQESGDPYAKAYAKLTALFEQRMDSYANAHARVSLEHIAIKQGHNDVTILTPSAIAIEALLKMKSFLTEKAMVRN
Angiosperm SK	>HATH_scaffold_2000285
	QQKAQDVLPYLDGRCVYLVGMMGSGKTTVGKILAEVLGYSFFDSDKLVEKAVGMSSVAEIFQLHSEAFFRDSESEVLRDLSSMHRLVVATGGGAVIRPINWSFMKKGLTVWLDVPLDALARRIAAVGTASRPLLHQESGDPYAKAYAKLTSLFEQRMDSYANADARVSLEHIALKQGHNDVTILTPTAIAIEALLKMESFLTEKEMVRN
Angiosperm SK	>YPIC_scaffold_2010964
	QQKAQDVLPYLDGRCVYLVGMMGSGKTTVGKILSEVLGYSFFDSDKLVEKAVGISSVAEIFQLHSEAFFRDNESEVLRDLSSMHRLVVATGGGAVIRPINWSYMKKGLTVWLDVPLDALARRIAAVGTASRPLLHQESGDPYAKAYAKLTSLFEQRMDSYANADARVSLEHIALKQGHNDVTILTPSTIAIEALLKMESFLTEKTMVRN
Angiosperm SK	>ROEI_scaffold_2020104
	QQKAQDVLPYLDGRCVYLVGMMGSGKTTVGKILAEVLGYSFFDSDKLVEKAVGISSVAEIFQLHSEAFFRDNESEVLRDLSSMHRLVVATGGGAVIRPINWSYMRKGLTVWLDVPLDALARRIAAVGTASRKLTSLFEQRMDSYANADARVSLEHIALKQGHNDVTILTPSTIAIEALLKMESFLTEKTMVRN
Angiosperm SK	>ZMGN_scaffold_2085732
	QQKAQDVLPYLDGRCVYLVGMMGSGKTTVGKILAEVLGYSFFDSDKLVEKAVGISSVAEIFQLHSEAFFRDNESEVLRDLSSMHRLVVATGGGAVIRPINWSYMKKGLTVWLDVPLEALARRIAAVGTASRPLLHQESGDPYAKAYAKLTSLFEQRMDSYANADARVSLEHIALKQGHNDVTILKPSTIAIEALLRMESFLTEKAMVRN
Angiosperm SK	>NNOK_scaffold_2065020
	QQKAQDVLPYLDGRCVYLVGMMGSGKTTVGKILAEVLGYSFFDSDKLVEKAVGISSVAEIFQLHSEAFFRDNESEVLRDLSSMHRLVVATGGGAVIRPINWSYMKKGLTLWLDVPLDALARRIAAVGTASRPLLHQESGDPYAKAYAKLTSLFEQRMGSYANADARVSLEHIALKQGHNDVTILKPSTIAIEALLKMESFLTEKAMVSN
Angiosperm SK	>XUAB_scaffold_2004266
	QQKAQDVLPYLDGRCVYLVGMMGSGKTTVGKILAEVLGYSFFDSDKLVEKAVGISSVAEIFQIHSEAFFRDNESEVLRDLSSMHRLVVATGGGAVIRPINWSYMKKGLTVWLDVPLDALARRIAAVGTASRPLLHQESGDPYAKAYAKLTSLFEQRMDSYANADARVSLEHIALKQGHNDVTILKPSTIAIEALLKMESFLTEKALVRN
Angiosperm SK	>CIEA_scaffold_2053256
	KKKSQDVLAPLHGRCIYLVGMMGSGKTTVGKIIGEVLGYSVFDSDKLVEQAVGMPSVAQIFKVHSETFFRDNESDVLKDLSSMKRLVVATGGGAVIRPINWRYMKEGISIWLDVPLDALARRIAAVGTASRPLLDEESGDPYSKALAKLSALIEQRYDAYANADVRVSLEEMASKKGHDDVSTLTPIDIAIEALQKIE
Angiosperm SK	>FAKD_scaffold_2016367
	KKKAEEVIPCLDGRCIYLVGMMGSGKTTVGKMLSEALGYSFFDSDKLVEQATGETSVAEIFKNYSESFFRDNESEVLRKLSLMHQLVVATGGGAVVRPINWKYMRHGITVWLDVPLEALARRIAAVGTDSRPLLHDESGDAYTKALMRLSLLSEERGKAYANADTRVSLLNISAKLRHCDVCEITPTAIAIEALIQIENFLSNDG
Angiosperm SK	>IWMW_scaffold_2006461
	KKKSQEVSPYLSGRCIYLVGLMGSGKTTIGKILSEVLGYSFFDSDKLIEQAVGGTSVADIFKQYSEDFFRDKESEVLRQLSLMRRLVVATGGGAVIRPVNWKHMRQGITVWLDVPLEALARRIAAVGTDSRPLLHHESGDAYTKALMRLSELSEERGEAYANADARVSFQNIAAKMGHCNVPDLTPTAIAIEALEQIEDFLKGE
Angiosperm SK	>GRRW_scaffold_2012755
	KKKAQEVGPQLAGRCIYLVGMMGSGKTTVGKILSEELGYSFVDSDKLVEEAVGGTSVAEIFKQYSESFFRENETEVLKELSLMCHLVVATGGGAVIQPINWKYMKQGITVWLDVPLEALARRIAAVGTDSRPLLNGESGDAYSKAILQLSMLFEERGELYAHADARVSLPHVAIKLGLSDACDLTPNAIAIEVLVQVENFVKGD
Angiosperm SK	>SIIK_scaffold_2004183
	KKKAQEVGPQLNGRCIYLVGMMGSGKTTVGKILSEELGYSFVDSDKLVEEAVGGTSVAEIFKQYSESFFRENETEVLKELSLMRHLVVATGGGAVIQPINWKYMKQGITVWLDVPLEALARRIAAVGTDSRPLLNGESGDAYSKAILHLSMLFEERGELYADADARVSLPHIAIKLGLSDACDLTPNAIAIEVLVQVENFVKGEG
Angiosperm SK	>OBOJ_scaffold_2013166
	KKKAQEVGPQLNGRCIYLVGMMGSGKTTVGKILSEELGYSFVDSDKLVEEAVGGTSVAEIFKQYSESFFRENETEVLKELSLMRHLVVATGGGAVIQPINWKYMKQGITVWLDVPLEALARRIAAVGTGSRPLLNGESGDAYSKTILHLSMLFEERGELYAYADARVSLPHIAIKLGLRDACDLTPNAIAIEVLVQVENFVKGE
Angiosperm SK	>REOF_scaffold_2010314
	KKKAQEVGPQLNGRCIYLVGMMGSGKTTVGKILSEELGYSFVDSDKLVEEAVGGTSVAEIFKQYSESFFRENETEVLKELSLMRHLVVATGGGAVIQPINWKYMKQGITVWLDVPLEALARRIAAVGTGSRPLLNGESGDAYSKTILHLSMLFEERGELYAYADARVSLPHIAIKLGLRDACDLTPNAIAIEVLVQVENFVKGE
Angiosperm SK	>FONV_scaffold_2086319
	QKKSQEIAPYLSGRCIYLVGMMGSGKTTVGKIISEVLGYTFFDSDKLVEEAVGGTSVAQIFKEFSESFFRDNESEVLRELSMMRCLVVATGGGAVIRPINWKYMKKGITVWLDVPLEALARRIAAVGTDSRPLLHDESGNAYTKALNRLSSLYEERGEAYANADATVSLEHIAAKLDLVDVSDLTPTAIAIEVLEEIEDFLKGDNGKMA
Angiosperm SK	>CCID_scaffold_2012939
	KKKLQEVSPYLNGRCIYLVGMMGSGKTTVGKILSEVLGYSFFDSDKLVEHAVGGTSVAQIFKLHSEKFFRDNESDVLRDLSLMHRLVVATGGGAVIRPINWKYMKQGLTVWLDVPLEALARRIAAVGTDSRPLLHHEAGDAYTKALARLSTLSEERGEAYANADAKVSLEHIAAKFSLGDVSNLTPTAIAIEALIQIEKFLKGEEEMAVA
Angiosperm SK	>CCID_scaffold_2004720
	KKKSQEVAPYLNGRCIYLVGMMGSGKTTVGKILSEVLGYSFFDSDKLVEQAVGGTSVAQIFKEYSETFFRDNESEVLLELSMMRRLVVATGGGAVIRPVNWKYMKKGLTVWLDVPLEALARRIAAVGTHSRPLLHHESGDAYTKAFVRLSTLSEERGEAYANADVKVSLEYIAAKMGLGDVSDLTPTAIAIEALIQIKNLLKGEG
Angiosperm SK	>QTJY_scaffold_2060864
	KKKSQEVAPYLNGRCIYLVGMMGSGKTTVGKILSEVLGYSFFDSDKLVEQAVDGTSVAQIFKQYSETFFRDNESEVLRELSLMHRLVVATGGGAVIRPINWKYMKQGLTVWLDVPLEALARRISAVGTASRPLLHHESGDAYTKALMRLSTLSEERGEAYANADAKVSLEYIAAKLGHGDVCDLSPIAIAIEALIQIESFLKGEDG
Angiosperm SK	>YHFG_scaffold_2012978
	KKKSREITPYLSGRCIYLVGMMGSGKTTVGKILSEVLGYSFFDSDKLVEQAVGGTSVAQIFKQYSETFFRDNESEVLRELSLMHRLVVATGGGAVIRPINWKYMKNGITVWLDVPLEALARRIAAVGTESRPLLQHESGDPYTKALVRLSTLSEERGDAYANADVRVSLEYIASKLGLGDVSDLSPTAIAIEALGQIETFLKSEDNGM
Angiosperm SK	>CCHG_scaffold_2009432
	KKKSQEVAPYMNGRCIYLVGMMGSGKTTVGKILSEVLGYSFFDSDKLVEQAVGVTSVAQIFKQYSETFFRDNESEVLRELSLMRRLVVATGGGAVIRPINWKYMKHGITVWLDVPLEALARRIAAVGTDSRPLLHHESGDAYTKALTRLSTLSKERGEAYANADARVSLEFIASKLDHGDVCKLTPMDIAIEALNQMKNFL
Angiosperm SK	>SMZF_scaffold_2009076
	KKKAKEVSPYLSGRCIYLVGMMGSGKTTVGKILSEVLGYSFFDSDKLVEQAVGVTSVAQIFKQYSETFFRDNESEVLRELSLMRRLVVATGGGAVIRPINWKYMKHGITVWLDVPLEALARRIAAVGTDSRPLLHHESGDAYTKALTRLSTLSKERGEAYANADARVSLEFIASKLDHGDVCKLTPMDIAIEALNQMKNFL
Angiosperm SK	>YDEH_scaffold_2007852
	KKKAKEVSPYLSGRCIYLVGMMGSGKTTVGKILSEVLGYSFFDSDKLVEQAVGVTSVAQIFKQYSETFFRDNESEVLRELSLMRRLVVATGGGAVIRPINWKYMKHGITVWLDVPLEALARRIAAVGTDSRPLLHHESGDAYTKALTRLSTLSKERGEAYANADARVSLEFIASKLDHGDVCKLTPMDIAIEALNQMKNFL
Angiosperm SK	>BFMT_scaffold_2004123
	QKKAKEVSPYLSGRCIYLVGMMGSGKTTVGKILSEVLGYSFFDSDKLVEQAVGVTSVAQIFKQYSETFFRDNESEVLRELSLMRRLVVATGGGAVIRPINWKYMKHGITVWLDVPLEALARRIAAVGTDSRPLLHHESGDAYTKALTRLSTLSKERGEAYANADARVSLEFIASKLDHGDVCKLTPMDIAIEALNQMKNFL
Angiosperm SK	>GOQJ_scaffold_2003598
	KKKAKEVSPYLSGRCIYLVGMMGSGKTTVGKILSEVLGYSFFDSDKLVEQAVGVTSVAQIFKQYSETFFRDNESEVLRELSLMRRLVVATGGGAVIRPINWKYMKHGITVWLDVPLEALARRIAAVGTDSRPLLHHESGDAYTKALTRLSTLSKERGEAYANADARVSLEFIASKLDHGDVCKLTPMDIAIEALNQMKN
Angiosperm SK	>KKCW_scaffold_2003610
	KKKSEDVVPYMNGRCIYLVGMMGSGKTTVGKILSEVLGYSFFDSDKLVEQAVGMTSVAQIFKEHSETFFRDNESEVLRELSLMHRLVVATGGGAVIRPINWKYMKHGITVWLDVPLEALATRIAAVGTDSRPLLHHESGDAYTKALARLSTLSQERGHAYTNADARVSLEHIASKLGHGDVCRLTPTDIATEALIQMKHFLLG
Angiosperm SK	>TMWO_scaffold_2022917
	KKKAQEIAPYLTGRCIYLVGMMGSGKTTVGKILSEVLGYSFFDSDKLVEQAVGMTSVAQIFKEHSETFFRDNESEVLRELSLMHRLVVATGGGAVIRPINWKYMKHGITVWLDVPLEALATRIAAVGTDSRPLLHHESGDAYTKALARLSTLSKERGHAYTNADARVSLEHIASKLGH
Angiosperm SK	>ZSNV_scaffold_2019225
	KKKAQEIAPYLTGRCIYLVGMMGSGKTTVGKILSEVLGYSFFDSDKLVEQAVGMTSVAQIFKEHSETFFRDNESEVLRELSLMHRLVVATGGGAVIRPINWKYMKHGITVWLDVPLEALATRIAAVGTDSRPLLHHESGDAYTKALARLSTLSKERGHAYTNADARVSLEHIASKLGHGDV
Angiosperm SK	>RRID_scaffold_2016231
	KKKAQEIAPYLTGRCIYLVGMMGSGKTTVGKILSEVLGYSFFDSDKLVEQAVGMTSVAQIFKEHSETFFRDNESEVLRELSLMHRLVVATGGGAVIRPINWKYMKHGITVWLDVPLEALATRIAAVGTDSRPLLHHESGDAYTKALARLSTLSKERGHAYTNADARVSLEHIASKLGHGDVCRITPTDIATEALVQMKHFL
Angiosperm SK	>KKCW_scaffold_2003609
	KKKAQEIAPYLTGRCIYLVGMMGSGKTTVGKILSEVLGYSFFDSDKLVEQAVGMTSVAQIFKEHSETFFRDNESEVLRELSLMHRLVVATGGGAVIRPINWKYMKHGITVWLDVPLEALATRIAAVGTDSRPLLHHESGDAYTKALARLSTLSQERGHAYTNADARVSLEHIASKLGHGDVCRLTPTDIATEALIQMKHFLLG
Angiosperm SK	>MIKW_scaffold_2009174
	KKKAQEIAPYLTGRCIYLVGMMGSGKTTVGKILSEVLGYSFFDSDKLVEQAVGMTSVAQIFKEHSETFFRDNESEVLRELSLMHRLVVATGGGAVIRPINWKYMKHGITVWLDVPLEALATRIAAVGTDSRPLLHHESGDAYTKALARLSTLSQERGHAYTNADARVSLEHIASKLGHGDVCRLTPTDIATEALIQMKHFLLG
Angiosperm SK	>MLPX_scaffold_2012999
	KKKAQEIAPYLTGRCIYLVGMMGSGKTTVGKILSEVLGYSFFDSDKLVEQAVGMTSVAQIFKEHSETFFRDNESEVLRELSLMHRLVVATGGGAVIRPINWKYMKHGITVWLDVPLEALATRIAAVGTDSRPLLHHESGDAYTKALARLSTLSQERGHAYTNADARVSLEHIASKLGHGDVCRLTPTDIATEALIQMKHFLLG
Angiosperm SK	>GBVZ_scaffold_2015934
	RRKAQDVGPDLSGRCIYLVGMMGSGKTTVGKILSEVLGYSFFDSDKLVEQAVGATSVAQIFKQHSEKFFRDNESKVLGELATMRRLVVATGGGAVIRPINWKYMKQGITVWLDVPLEALARRIAAVGTGSRPLLHEGSGDAYTQALKRLSHLSEERGEVYANADARVCLEHIACKLGLGDVADLTPSAIAIEALLQIEKFLKEE
Angiosperm SK	>ZUHO_scaffold_2022256
	KRKAQDIGPYLSGRCIYLVGMMGSGKSTVAKILAEVLGYSFLDSDKLVEQAVGATVAQIFKRYGEGFFRENESKVLGELSFMRRLVVATGGGAVIRPINWKYMKKGITVWLDVPLEALATRIAAVGTNCRPLVHDESGDPYTTAYKKLTVLSEERGEVYANADAKVCLNRIARKLGLGDVSKLSPTAIAIEVLIQIEGFLED
Angiosperm SK	>UPOG_scaffold_2007725
	KKKSQDIGPYLSGRCIYLVGMMGSGKSTVGKILAEVLGYSFLDSDNLVEQAVGATSVAQIFKQYSEGFFRDNESKVLGELSLMRRLVVATGGGAVIRPINWKYMKKGITVWLDVPLEALARRIAAVGTNSRPLLHNESGDAYTTAYKRLTVLSEERGEVYANADAKVCLQRIAHKLGLGDVSKLSPSAIAIEVLIQIEGFLEDE
Angiosperm SK	>ZUHO_scaffold_2141351
	KKKSQDIGPYLSGRCIYLVGMMGSGKSTVGKILAEVLGYSFLDSDNLVEQAVGATSVAQIFKQYSEGFFRDNESKVLGELSLMRRLVVATGGGAVIRPLNWKYMKKGITVWLDVPLEALARRIAKVGTNSRPLLHNESGDAYTTAYKRLTVLSEERGEVYANADAKVCLQRIARKLGLGDVSKLSPSAIAIEVLIQIEGFLED
Angiosperm SK	>SWOH_scaffold_2056047
	KNKSQEVAPYLNGRCIYLVGMMGSGKTTVGKILSEVLGYSFFDSDKLVEQAVGVTSVAQIFKQYSESFFRDNESEVLRKLSLMRRLVVATGGGAVIRPINWKYMKQGITVWLDVPLEALARRIAAVGTDSRPLLHQESGDPYTKAFMRLSMLSEERGEAYANADARVSLGHIASKLGQEDVSDLTPTAIAIEALEQIEDFSKAQ
Angiosperm SK	>VGHH_scaffold_2049905
	KKKSQDVTPYLSGRCIYLVGMMGSGKTTVGKILSEVLGYSFFDSDKLVEQAVGATSVAQIFKQHSEGFFRDNESEVLRDLSLMHRLVVATGGGAVIRPINWKYMKQGLTVWLDVPLEALAKRIAAVGTDSRPLLHQESGDPYTKAFVRLTKLSEERGEAYANADAKVSLEHIASKLGVGDVSFLTPTAIAIEALVQIESFV
Angiosperm SK	>YHFG_scaffold_2013351
	KKKSQEVAPYLHGRCIYLVGMMGSGKTTVGKILSEVLGYSFFDSDKLIEQAVGGTSVAQIFKQHSEAFFRDNESEVLRDLSLMRRLVVATGGGAVIRPINWKYMKQGLTVWLDVPLEALARRIAAVGTDSRPLLHHESGDAYTKALVRLSTLSEERGDAYANADARVSLEHITSKLGLGDVSDLTPTAIAIEALIQIESFL
Angiosperm SK	>VQFW_scaffold_2005960
	KKKSQEVAPYLDGRCIYLVGMMGSGKTTVGKILSEVLGYSFFDSDKLVEQAVGATSVAQIFKQYSETFFRDNESEVLRELSVMRRLVVATGGGAVIRPINWKYMKHGITVWLDVPLEALARRIAAVGTDSRPLLHQESGDAYTKAFLRLSTLSEERGEAYANADARVSLQHIAAKLGHEDVSDLSPTAIAIEALIQMENFVKDDDNMDVA
Angiosperm SK	>WFBF_scaffold_2042930
	KKKSQEVAPYLYGRCIYLVGMMGSGKTTVGKILSEVLGYSFFDSDKLVEQAVGATSVAQIFQQYSEIFFRDNESEVLRELSSMRRLVVATGGGAVIRPINWKYMKQGLTVWLDVPLEALARRIAAVGTASRPLLHNESGDAYTKALMRLSTLSEERGEVYANADAKVSLEHIAAKLGLGDVSNLTPTAIAIEALIQIESFV
Angiosperm SK	>CCID_scaffold_2010738
	KNKSQDVAPYLSGRCIYLVGMMGSGKTTVGKILSEVLGYSFFDSDKLVEQAVGGTPVAQIFKQHSESFFRDNESEVLGELSLMHRLVVATGGGAVIRPINWKYMKQGITVWLDVPLEALARRIAAVGTDSRPLLHHESGDPYTKALVRLSTLSEERGEAYANAHARVSLEHIAAKLGLGDVSNLTPTAIAIEALVQIENFLKGD
Angiosperm SK	>NMGG_scaffold_2005653
	KKKSQDVAPYINKRCVYLVGMMGSGKTTVGKILSDVLGYSFLDSDKLVEQAVGVTSVAQIFEDYSESFFRDNESEVLRELTSMTKLVVATGGGAVIRPVNWKYMKQGITVWLDVPLEALARRIAAVGTDSRPLLHGESGDPYTKALTRLSTLSKERGEAYANADARVCLENIAAKLGHGDVNNLTPTTIAIEVLIQMENFLKGEDNMTI
Angiosperm SK	>ZGQD_scaffold_2054747
	KKKALDVAPYVNGRCLYLVGMMGSGKTTVGKILSEVLGYSFFDSDKLVEQAVGVTSVAQIFKQYSEGFFRDNESEVLREISVMRRLVVATGGGAVIRPINWKYMKQGITVWLDVPLEALARRIAAVGTASRPLLHQESGDPYTKALSRLSILSEERGEAYANADARVSLEYIAAKLGQGDVNNITPTTIAVEVLLQIESFL
Angiosperm SK	>AUGV_scaffold_2001287
	KKKALDVAPYINGRCLYLVGMMGSGKTTVGKILSEVLGYSFFDSDKLVEQAVGVTSVAQIFKQYSEGFFRDNESEVLREISVMRRLVVATGGGAVIRPINWKYMKQGITVWLDVPLEALARRIAAVGTASRPLLHQESGDPYTKALSRLSTLSEERGEAYANADARVSLEYIAAKLGQGDVNNLTPTTIAVEVLLQIESFL
Angiosperm SK	>UDHA_scaffold_2027208
	KKKALDVAPYINGRCLYLVGMMGSGKTTVGKILSEVLGYSFFDSDKLVEQAVGVTSVAQIFKQYSEGFFRDNESEVLREISVMRRLVVATGGGAVIRPINWKYMKQGITVWLDVPLEALARRIAAVGTASRPLLHQESGDPYTKALSRLSTLSEERGEAYANADARVSLEYIAAKLGQTDVNNLTPTTIAVEVLLQIESFLKGEEM
Angiosperm SK	>WOBD_scaffold_2008064
	KNKSHEIEPCLDGRCIYLVGMMGSGKTTIGKILADILGYSFFDSDMLIEEAVGGVSVSEIFKQYGEGFFRDNETEVLRKLSSMRKLVVSTGGGAVVRPINWKYMRSGISVWLDVPLEALAKRITAVGTGSRPLLHNESGDAYSKTFRRLLSIMEERLESYANANARVSLEYAATKLGLRDVANLSPADIAIEALEQIQSFVK
Angiosperm SK	>WQUF_scaffold_2022178
	KNKSQEIEPYLNGRCIYLVGMMGSGKTTVGRILSDILGYSFFDCDVLVEQAVGGISVAEIFNLYGESFFRENESEVLRKLSSMHHLVVSTGGGAVIRPINWKYMRSGISVWLDVPLEALARRIAAIGTDSRPLLHDESGDAYSKTFKRLSVLLKERSGAYANANARVSLEYIAAKLGYMDANNLTPAVIAIEALEQIGSYLKEDGIAV
Angiosperm SK	>CVDF_scaffold_2102512
	KNKSLEIEPYMNGRSIYLVGMMGSGKTTVGRIISDVLGYSFFDSDAIVEQEIGGISVADIFKQYGECFFRDYETKALQRLSSMQKLVVSTGGGAVVRPVNWKYMRRGISVWLDVPLEALARRIAAVGTNSRPLLHQESDDVFSKTYKRLSTIMAERGEAYANANARVSLDYIAAKLGYVDVDNLTPAAIAIEALEQIESYLKEDGFAI
Angiosperm SK	>WPYJ_scaffold_2009895
	KNKSQEIEPYLNGRSIYLVGMMGSGKTTVGRILSDVLGYSFFDCDLMIEQAAGGISVSDIFKQHGEGYFRDSETDVLRKLSSMSRLVVSTGGGAVVRPVNWKHMRGGISVWLDVPLEALARRIAAVGTNSRPLLHQESGDAYSKTFTRLSTLMEERSDAYANANARVSLEYIATKLGFCDVTNLTPAVIAIEALEQIESFLKEDGIAV
Angiosperm SK	>YNFJ_scaffold_2034681
	KNKSLEIEPYLNGRCIFVVGMMGSGKTTIGRVLSEVLGYEFCDSDVLIEQKAGGISVAEIFKQNGEGFFREKETEVLRELSMMRRLVVSTGGGAVIRPINWKHMRSGVSVWIDVPLDCLARRVTAVGTGSRPLLHEESEDPYLKALARLSTLWKERAEAYANANARVSLEYIAAKLGNVDVDTLSPSVITIEVLDQIKSFLMEDGVAI
Angiosperm SK	>BJKT_scaffold_2065672
	KNKAREIEPILNGRCIFLVGMMGSGKTTVGKIVSDALGYSFCDSDVLVEQTVCGMTVAEIFKQHGEGFFRDTETEALQKLSLMHHLVVSTGGGAVIRPINWRHMRKGISVWLDVPLECLARRISAVGTGTRPLLDGGSGDAYSKALTRLSALLEERAEAYGNASARVSLEHIAAKLGHADVDNLTPSVIAIEVLEQIEGFLK
Angiosperm SK	>OFWX_scaffold_2013603
	KNKSREVEPFLNGRCVYLVGMMGSGKTTIGRTLSEVLGYSFIDCDTLIEETVGGMTVADIFKNHGEGFFRDRETKVLEKLSIMHQAVVSTGGGAVIRPVNWKHMRRGISVWLDVPVDCLARRISAVGTGSRPLLHGESGDAYSKAFKRLSTLLEERSEAYDNATTRVSFERIAAKLGVTDVDILTPPIIAIEVLEQIENFLKNEG
Angiosperm SK	>QNIK_scaffold_2018571
	KNKSRKIEPYLNGRCIYLVGMMGSGKTTIGKILSEALDYSFFDSDTLVEQTAGMSVAEIFKQHGEGNFRDRETEALQKLSSMHQLVVSTGGGAVIRPINWKHMQSGISVWLDVPLECLARRISAVGTGSRPLLDGESGDAYSNALKRLSTLLRERGEAYAKATTRVSLEYLSEKLGHVEVDKLTPSIIAIEVLEQIESFLKEDGM
Angiosperm SK	>TNVE_scaffold_2002603
	KNKSRKIEPYLNGRCIYLVGMMGSGKTTIGKILSEALDYSFFDSDTLVEQTAGMSVFKQHGEGNFRDRETEALQKLSSMHQLVVSTGGGAVIRPINWKHMQSGISVWLDVPLECLARRISAVGTGSRPLLDGESGDAYSNALKRLSTLLRERGEAYAKATTRVSLEYLSEKLGHVEVDKLTPSIIAIEVLEQIESFLKEDGM
Angiosperm SK	>CPKP_scaffold_2020348
	KNKSLEIDPYLNGRCIYLVGMMGSGKTTIGRILSEALDYSFLDCDVLVEENCGGMSVAEIFQQCGEAFFRDKETEVLEKLSQVHRVVVSTGGGAVIRPINWKHMRGGISVWLDVPLECLARRISTVGTDSRPLLHGESGDAYSKALSLLEMLFQDRAEAYANATTRVSLENIAAKLGHVDVDNLTPNIIAIEVLEQIESFLK
Angiosperm SK	>LKKX_scaffold_2077943
	KIKSQEIKPYLNGRCIYLVGMMGSGKTTIGRILSEVLDYSFLDCDVLIEENTGGMSVAEIFKQHGEPFFRDKETEVLEKLSQMHRLVVSTGGGAVIRPINWKHMRGGISVWLDVPLECLARRISAVGTDSRPLLHGESRDAYSKALARLKTLLQERSEAYANASIRVSFESVAAKLGQVDVDNLTPSIITIEVLEQIESFLKRNG
Angiosperm SK	>CZJT_scaffold_2008785
	KNKSREVKPYLNGRSIYLVGMMGSGKTTIGRILSEALDYSFLDCDDLVEENAGGMSVAEIFKQHGEGIFRERETEVLEKLSQMNRLVVSTGGGAVIRPINWKHMRGGVSVWIDVPLECLARRISAVGTDSRPLLHGEGGDAYSKALERLKKLFQEREEAYANATTRVSLEYMATKLGHGNVDSLTPCIIAIEALEQIERYLK
Angiosperm SK	>TRLB_scaffold_2005530
	KNKSREVKPYLNGRSIYLVGMMGSGKTTIGRILSEALDYSFLDCDDLVEENAGGMSVAEIFKQHGEAIFRERETEVLEKLSQMNRLVVSTGGGAVIRPINWKHMRGGVSVWIDVPLECLARRISAVGTDSRPLLHGEGGDAYSKALERLKKLFQEREEAYANATTRVSLEYMATKLGHGNVDSLTPCIIAIEALEQIERYLK
Angiosperm SK	>GCYL_scaffold_2006625
	KNKSREVKPYLNGQCIYLVGMMGSGKTTIGRVLSEALDYSFLDCDNLIEESVVGMSVAEIFKQHGEEFFRQKETEVLEKLSQMHRLVVSTGGGAVIRPINWKHMRSGVSVWLDVPLDCLARRISAVGTDSRPLLHGEPGDAYTKALERLTTLFQQREEAYANATTRVSLDYMATKLGHGNVDSLSPCIIAIEVLEQIERYLK
Angiosperm SK	>IWIS_scaffold_2009997
	KNKSREVKPYLNGQCIYLVGMMGSGKTTIGRVLSEALDYSFLDCDNLIEESVVGMSVAEIFKQHGEEFFRQKETEVLEKLSQMHRLVVSTGGGAVIRPINWKHMRSGVSVWLDVPLDCLARRISAVGTDSRPLLHGEPGDAYTKALERLTTLFQQREEAYANATTRVSLDYMATKLGHGNVDSLSPCIIAIEVLEQIERYLK
Angiosperm SK	>LFQH_scaffold_2003321
	KNKSREVKPYLNGQCIYLVGMMGSGKTTIGRVLSEALDYSFLDCDNLIEESVVGMSVAEIFKQHGEEFFREKETEVLEKLSQMRRLVVSTGGGAVIRPINWKHMRSGVSVWLDVPLDCLARRISAVGTDSRPLLHGEPGDAYTKALERLTTLFQQREEAYANATTRVSLDYMATKLGHGNVDSLSPCIIAIEVLEQIERYLK
Angiosperm SK	>QMUN_scaffold_2003582
	KNKSREVKPYLNGQCIYLVGMMGSGKTTIGRVLSEALDYSFLDCDNLIEESVVGMSVAEIFKQHGEEFFREKETEVLEKLSQMRRLVVSTGGGAVIRPINWKHMRSGVSVWLDVPLDCLARRISAVGTDSRPLLHGEPGDAYTKALERLTTLFQQREEAYANATTRVSLDYMATKLGHGNVDSLSPCIIAIEVLEQIERYLK
Angiosperm SK	>AZBL_scaffold_2131316
	KSKSQEIEPYLSGRCIYLVGMMGSGKTTIGKTLSEALGYSFSDCDDLVVEIGGMSVSEMFKQHGESFFRDKETEVLKTLSTMHRLVVSTGGGAVIRPINWKHMQKGISVWLDVPLECLARRISAVGTDSRPLLHGESGDAYSKALTRLSKLFLERAEAYANASTRVSLENIAAKLGHTDVDNLTSTIIAIEVLEQVESFLK
Angiosperm SK	>SFKQ_scaffold_2089905
	KKKSQELEPYLSGRCIYLVGMMGSGKTTIGKTLAEVLDYNFSDCDELIEQTADGMSVTEIFKQLGEGFFRDRETEVLKKLSMMHRLVVSTGGGAVIRPINWKHMRRGISVWLDVPLECLARRISAVGTNSRPLLHGESDDAYSEALTRLSTLLQDRAEAYANASTRVSLENISAKLGHVDVDNLTPTVIAIEVLEHIESFL
Angiosperm SK	>MRKX_scaffold_2005904
	KNKSREIEPYLNGRCIYLVGMMGSGKTTIGKMLSEVLGYSFSDCDELVEETVGGMPVSEIFKHHGEGLFRDKETEVLQKLSMMHRLVVSTGGGAVIRPINWKHMRKGISVWLDVPVESLARRISAVGTDSRPLLHGASGDAYSKALTRLSTLLQERGEAYANASTRVSLENIAAKLGHLDVDNLTPTVIAIEVLEQIESFV
Angiosperm SK	>BKQU_scaffold_2099783
	KNKSREIEPYLNGRCIYLVGMMGSGKTTIGKMLSEVLGYSFSDCDELVEETVGGMPVSEIFKHHGEGLFRDKETEVLQKLSMMHRLVVSTGGGAVIRPINWKHMRKGISVWLDVPVECLARRISAVGTDSRPLLHGESGDAYSKALKRLSTLLQERGEAYANASTRISLESIAAKLGHVDVDNITPTVIVIEVLEQIESFVK
Angiosperm SK	>MRKX_scaffold_2005905
	KNKSREIEPYLNGRCIYLVGMMGSGKTTIGKMLSEVLGYSFSDCDELVEETVGGMPVSEIFKHHGEGLFRDKETEVLQKLSMMHRLVVSTGGGAVIRPINWKHMRKGISVWLDVPVECLARRISAVGTDSRPLLHGESGDAYSKALKRLSTLLQERGEAYANASTRISLESIAAKLGHVDVDNITPTVIVIEVLEQIESFVK
Angiosperm SK	>GDYP_scaffold_2015314
	KKKSQEIGPYLCGRCIYLVGMMGSGKTTIGKILSEVLNYSFFDSDDLVEQMVGGMSVSEIFKQHGEDFFRNKETKALQKLSMMHRLVVSTGGGAVIRPINWRYMQNGISIWLDVPLECLAQRISAVGTSSRPLLHGSSEDAYTQALTRLSTLFKDRGETYNNASIRLSFQEIAAKLGHEDMDHLTPAIIAMEVLERIGNFLKTKN
Angiosperm SK	>HUGU_scaffold_2013286
	KKKSQEIGPYLCGRCIYLVGMMGSGKTTIGKILSEVLNYSFFDSDDLVEQMVGGMSVSEIFKQHGEDFFRNKETKALQKLSMMHRLVVSTGGGAVIRPINWRYMQNGISIWLDVPLECLAQRISAVGTSSRPLLHGSSEDAYTQALTRLSTLFKDRGETYNNASIRLSFQEIAAKLGHEDMDHLTPAIIAMEVLERIGNFLKTKN
Angiosperm SK	>JAFJ_scaffold_2023065
	KKKSQEIEPYLRGRCIYLVGMMGSGKTTVGKTLSEVLGYSFFDSDDLVEETVDGMPVSEIFKQHGEDFFRDKETEVLQKLSMMHRLVVSTGGGAVIRPINWRYMQKGVSIWLDVPLECLARRISAVGTDSRPLLHGASGDAYTQALTRLSTLFQDRSEAYDNASIRLSFKEIAAKQGHVDVDHLTPTVIAIEVLEQIGSFLK
Angiosperm SK	>DVXD_scaffold_2009372
	KKKSQEIEPYLCGRCIYLVGMMGSGKTTIGKTLSQVLDYSFFDSDDLIEQTVGGMAVSEIFKQHGEDFFRDKETEVLQKLSAMHRLVVSTGGGAVIQPINWRHMQKGISIWLDVPLECLARRISAVGTNSRPLLHGASGDPYTQALTRLSTLFKDRSEAYDNASIRLSFEEIAAKLGNVDVDHLTPAVITVEVLEQIGKFLKANN
Angiosperm SK	>EGOS_scaffold_2005725
	KKKSQEIEPYLCGRCIYLVGMMGSGKTTIGKTLSQVLDYSFFDSDDLIEQTVGGMAVSEIFKQHGEDFFRDKETEVLQKLSAMHRLVVSTGGGAVIRPINWRHMQKGISIWLDVPLECLARRISAVGTNSRPLLHGASGDPYTQALTRLSTLFKDRSEAYDNASIRLSFEEIAAKLGNVDVDHLTPAVITVEVLEQIGKFLKANN
Angiosperm SK	>GDYP_scaffold_2013393
	KKKSQEIEPYLCGRCIYLVGMMGSGKTTIGKTLSEVLDYSFFDSDHIVEETVSGMPVSEIFKQHGEDFFRDKETEVLQKLSMMHRLVVSTGGGAVIRPINWSYMQKGISIWLDVPLECLARRISAVGTKSRPLLHGASGNPYTQALTRLSTLFEDRSEAYDNASIRLSFEEIATKLGHKDVDRLTPTIIAIEVLEQVGNFLKANN
Angiosperm SK	>HUGU_scaffold_2007608
	KKKSQEIEPYLCGRCIYLVGMMGSGKTTIGKTLSEVLDYSFFDSDHIVEETVSGMPVSEIFKQHGEDFFRDKETEVLQKLSMMHRLVVSTGGGAVIRPINWSYMQKGISIWLDVPLECLARRISAVGTKSRPLLHGASGNPYTQALTRLSTLFEDRSEAYDNASIRLSFEEIATKLGHKDVDRLTPTIIAIEVLEQVGNFLKANN
Angiosperm SK	>MBWM_scaffold_2088614
	KKKSQEIEPYLSGRCIYLVGMMGSGKTTIGKTLSEVLDYSFFDSDHIVEETIGGMPVSEIFKQHGEDFFRDKETEVLQKLSMMHRVVISTGGGAVIRPINWSYMQKGISIWLDVPLECLARRISAVGTKSRPLLHGASGNPYTQALTRLSKLFEDRSEAYDNASIRLSFEEIAAKLGHKDVDHLTPTIIAIEVLEQVGNFLKANN
Angiosperm SK	>WHHY_scaffold_2017181
	KKKSQEIEPYLSGRCIYLVGMMGSGKTTIGKTLSEVLDYSFFDSDHIVEETIGGMPVSEIFKQHGEDFFRDKETEVLQKLSMMHRVVISTGGGAVIRPINWSYMQKGISIWLDVPLECLARRISAVGTKSRPLLHGASGNPYTQALTRLSKLFEDRSEAYDNASIRLSFEEIAAKLGHKDVDHLTPTIIAIEVLEQVGNFLKANN
Angiosperm SK	>KVAY_scaffold_2014123
	KKKSQEVEPFLNGRSIYLIGMMGCGKTTVGKILSQALGYSFRDSDAVVEQDVGRPINEIFKLHGEDFFRVKESEALKKLSLTSKLIVSTGGGAVVWPVNWRYMQRGLTVWLDVPLEALAQRIAAVGTDSRPLLHHESGDAYTRAFKVLSALMEERGEAYTKADARVSVEYLAAKTGQDDVCNVSAGSIAIEVLEQIKTFLKEENG
Angiosperm SK	>RSPO_scaffold_2011990
	KEKSQEIVPYLNGRSIYLVGMMGCGKTTVGKVLSEVLNYSFVDSDKLIEQTMGELPVAEIFKLYGEKFFRDTESEVLLELSLRHRIVASTGGGAVIRPINWEYMQEGISVWLDVPLKALAQRIAAVGTKSRPLLQIEPGDVLEKTYGRLSALWEERSEAYTNANARVSVERIAAKLGQRDVSSLTPEVIAIEVLEQIMCFLREEDGMNIPEL
Angiosperm SK	>XGFU_scaffold_2014370
	KKKSQEIQPYLNGRSIYLVGMMGCGKTTVGKILSEVLNYSFVDSDILVEQAVGEPSVAEIFKLYGEKFFRDKESEVLWDLSLRHRLVASTGGGAVIRSINWEYMRKGISVWLDVPLKALAQRLSAVGTNSRPLLQCESGDIFEKTYRRLSALWEERSEAYTNANARVSLERIAAKMGQGDVSSLTPAVIAVEVLEEIEGFLREEDDTNV
Angiosperm SK	>ACFP_scaffold_2030883
	KKKSEEVEPYLSGRCIYLVGMMGSGKTTVGKVLSQVLGYSFRDSDTLVEQEVDGTSVAEIFKHHGEGFFRNKETEVLKKLSLMRRLVVSTGGGAVIRPINWKYMHKGVSVWLDVPLEALARRIAKVGTCSRPLLPKDTEDVYTETFMRLSCLLEARAKAYDNATVKVSLKNIAAKLDQRDVVDITPTAIAIEALEQIAVFLREKEG
Angiosperm SK	>CKDK_scaffold_2092977
	KNKSQEVLPYLDGRSVYLVGLMGSGKTTVGKILSDIIGYSFCDSDKLVEQAMDGTTVAEIFQSYGEGFFRDSETEALKKLSAKHRMVVSTGGGAVIRPINWKYMRKGVSLWLDVPLEALAQRIAAVGTDSRPLLNQEHGDAYTKAFRRLSSLLEERVEAYANANARVSIKRIADKLGLEDVCEVTPTMIVIEALEKIENHLKEE
Angiosperm SK	>TVCU_scaffold_2010274
	KKKSQEIEPYLNGRSIYLVGMMGSGKTTVGKIISDVLGYSFYDSDSLVEQAMEGTSVAEIFKLYGESFFRDNETEALKKLSEMHRLVVSTGGGAVVRPINWKYMHKGISVWLDVPLEALARRIAAVGTHSRPLLSHEQGDAFTNAFNRLSSLWEKRGEAYANASARVSLEHSAAKLGLADVCDLTPTMIAIEALEQIENYLEEESS
Angiosperm SK	>AtSK1_At2g21940
	KRKAEEVKPYLNGRSMYLVGMMGSGKTTVGKLMSKVLGYTFFDCDTLIEQAMNGTSVAEIFVHHGENFFRGKETDALKKLSSRYQVVVSTGGGAVIRPINWKYMHKGISIWLDVPLEALAHRIAAVGTDSRPLLHDESGDAYSVAFKRLSAIWDERGEAYTNANARVSLENIAAKRGYKNVSDLTPTEIAIEAFEQVLSFLEKEETMEIPDGDL
Angiosperm SK	>AtSK2_At4g39540
	KKKAEEVKPYLNGRSMYLVGMMGSGKTTVGKIMARSLGYTFFDCDTLIEQAMKGTSVAEIFEHFGESVFREKETEALKKLSLMYHQVVVSTGGGAVIRPINWKYMHKGISIWLDVPLEALAHRIAAVGTGSRPLLHDDESGDTYTAALNRLSTIWDARGEAYTKASARVSLENITLKLGYRSVSDLTPAEIAIEAFEQVQSYLEKEDGMARPDGL
Angiosperm SK	>PEZP_scaffold_2011362
	KSRSQEIEPYLNGRCIYLLGMMGSGKTTVGKILSQVLCYSFFDSDALVEEEVDGISVADIFKHYGEAFFRDKETEVLRKMSMMHRHVISTGGGAVVRPINWKYMRQGISVWLDVPIEALAQRITAVGTNSRPLLHYDKEDAYKGTLKRLSALYEERGEAYANANARVSLENIAAKLGQRDMSGLSPTVITIEALEQIKRFLKGEDGC
Angiosperm SK	>ATQZ_scaffold_2007410
	RTRTQEIEPYNGRCIYLVGMMGSGKTTVGKILSQVLGYSFFDSDALVEDEVGGTSVADIFKHYGEGFFRDKETEVLHKLSLMHRRVISTGGGAVVRPINWKYMHKGVTVWLDVPLEALARRIAAVGTNSRPLLHYEAGDAYTRALMRLSTLFEERGEAYANANARVSLENIAAKLGSRDVADISPITIAIEALEQIECFLKGEDGYYAGC
Angiosperm SK	>ZCDJ_scaffold_2004693
	RTRTQEIEPYLNGRCIYLVGMMGSGKTTVGKILSQVLGYSFFDSDALVEDEVGGTSVADIFKHYGEGFFRDKETEVLHKLSLMHRRVISTGGGAVVRPINWKYMHKGVTVWLDVPLEALARRIAAVGTNSRPLLHYEAGDAYTRALMRLSTLFEERGEAYANANARVSLENIAAKLSCRDVADISPITIAIEALEQIECFLKGEDGHYAGC
Angiosperm SK	>RKFX_scaffold_2047404
	RKKSQEIEPYLNGRCIYLVGMMGSGKTTVGKILSQVLGYSFCDSDALVEEEVGGTSVTDIFKHYGEGFFRDKETEVLRKLSLMRTLVISTGGGAVVRPLNWKYMHKGISVWLDVPVEALAQRIATVGTNSRPLLHYEAGDEYTRTFMRLSALFEERSEAYANANARVSLENIAAKMGGRDLSDLSPTAIAIEALEQIDGFLKGEHGLYA
Angiosperm SK	>ZSSR_scaffold_2019794
	KNRSQEIEPYLNGRCIYLVGMMGSGKTTVGKILSQVLNYSFFDSDALVEKELGGNSVADIFKRYGEDFFRDKETEALRKLSLMHRLVISTGGGAVMRPINWKYMHKGVSVWLDVPVEALARRIATVGTNSRPLLHYEAGDAYTRTFMRLSAIFEERGEAYANAKARVSLENIAAKLGQGDVSDLSPTAIAIEALEQIEGFLKGEDGCYAGC
Angiosperm SK	>GEHT_scaffold_2057574
	KNKSQEIEPYVNGRCIYLVGMMGSGKTTVGKILSQVLNYSFLDCDALVEEEVGGTSVADIFKHYGECFFRDKETEVLQKLSLMHRLVISTGGGAVMRPINWKYMHKGISVWLDVPVEALAQRIAAVGTNSRPLLHYEAGDPYTRAFMRLSSLFEERGQAYANANARVSLENIATKLGHRDVSDLSPTAIAIEALEQIEGFLKDEDGYYAGC
Angiosperm SK	>QZXQ_scaffold_2092838
	KNKSQGIEPYVNGRCIYLVGMMGSGKTTVGKILSQVLNYSFFDCDTLVEEEAGGTSVADIFKQYGECFFRDKETEVLQKLSLMHRLVISTGGGAVMRPINWKYMHKGISVWLDVPVEALAQRIAAVGTNSRPLLHYEAGDPYTRAFMRLSALFEERGQAYANANARVSLENIAAKLGLRDVSDLSPTAIAIEALEQIEGFLKDEDGYYAGC
Angiosperm SK	>JTQQ_scaffold_2071172
	KNRSQQIQPYLNGRCIYLVGMMGSGKTTVGKIMSQVLSYSFCDCDTLIEEEAGGNSVADIFKHYGESFFRDKETEALHKLSLMHRLVISTGGGAVVRPINWKYMHKGISVWLDVPLEALAQRIAAVGTNSRPLLHYEAGDAYTRALMRLSALFEERGEAYANANARVSLENIATKLGRRDVSDLSPTAIAIEALEQIDNFLKAEYGGYAGC
Angiosperm SK	>PEZP_scaffold_2016287
	KNRSQQIQPYLNGRCIYLVGMMGSGKTTVGKIMSQVLSYSFCDCDTLIEEEAGGNSVADIFKHYGESFFRDKETEALHKLSLMHRLVISTGGGAVMRPINWKYMHKGISVWLDVPLEALAQRIAAVGTNSRPLLHYEAGDAYTRALMRLSALFEERGEAYANANARVSLENIATKLGRRDVSDLSPTAIAIEALEQIDNFLKAEDGGYAGC
Angiosperm SK	>TVSH_scaffold_2010939
	KNRSQGIQPYLNGRCIYLVGMMGSGKTTVGKIMSQVLGYSFCDSDALVEEEVGGNSVADIFKLHGETFFRNKETEVLRKLSLMHRLVISTGGGAVTRPINWKYMHKGVSVWLDVPVEALAQRIAAVGTNSRPLLDYETGDPYTRAFMRLSAIFEERGEAYANANARVSLKNIAMKLGKRDVSELSPTDIAIEVLEQIDNCLKGEGGCYAEC
Angiosperm SK	>AKRH_scaffold_2031397
	KNRSQEIQPYLNGRCIYLVGMMGSGKTTVGKIMSQVLGYSFCDSDALVEEEVGGNSVADIFKQHGETFFRNKETEVLHKLSLMHQLVISTGGGAVTRPINWKYMHKGVSVWLDVPVEALAQRIAAVGTNSRPLLHYEAGDPYTRAFMRLSALFEERGEAYANANARVSLKNIAIKLGKRDVSELSPTDIAIEALEQIDNFLKGEGGRYAEC
Angiosperm SK	>TJMB_scaffold_2020826
	KNRSQEIQPYLNGRCIYLVGMMGSGKTTVGKIMSQVLGYSFCDSDALVEEEVGGNSVADIFKQHGETFFRNKETEVLHKLSLMHQLVISTGGGAVTRPINWKYMHKGVSVWLDVPVEALAQRIAAVGTNSRPLLHYEAGDPYTRAFMRLSALFEERGEAYANANARVSLKNIAIKLGKRDVSELSPTDIAIEALEQIDNFLKGEGGRYAEC
Angiosperm SK	>LQUX_scaffold_2014175
	KNRSQETQPYLNGRCIYLVGMMGSGKTTVGKIMSQVLGYSFCDSDALVEEEVGGNSVADIFKQHGETFFRNKETEVLHKLSLMHQLVISTGGGAVTRPINWKYMHKGVSVWLDVPVEALAQRIAAVGTNSRPLLHYEAGDPYTRAFMRLSALFEERGEAYANANARVSLKNIAIKLGKRDVSELSPTDIAIEALEQIDNFLKGEGGRYAEC
Angiosperm SK	>FPLR_scaffold_2011025
	KNRSQETQPYLNGRCIYLVGMMGSGKTTVGKIMSQVLGYSFCDSDALVEEEVGGNSVADIFEQHGETFFRNKETEVLHKLSLMHQLVISTGGGAVTRPINWKYMHKGVSVWLDVPVEALAQRIAAVGTNSRPLLHYEAGDPYTRAFMRLSALFEERGEAYANANARVSLKNIAIKLGKRDVSELSPTDIAIEALEQIDNFLKGEGGRYAEC
Angiosperm SK	>ZUQW_scaffold_2005861
	KNRSQETQPYLNGRCIYLVGMMGSGKTTVGKIMSQVLGYSFCDSDALVEEEVGGNSVADIFKQHGETFFRNKETEVLHKLSLMHQLVISTGGGAVTRPINWKYMHKGVSVWLDVPVEALAQRIAAVGTNSRPLLHYEAGDPYTRAFMRLSALFEERGEAYANANARVSLKNIAIKLGKRDVSELSPTDIAIEALEQIDNFLKGEGGRYAEC
Angiosperm SK	>XFFT_scaffold_2051317
	KSKSREVEPYLNGRCIYLVGMMGSGKTTVGKILSQALGYSFIDSDSLVEHEVGGTSVAEIFNLYGEGFFRDKETEVLRKLSLMHRLVVSTGGGAVVRPVNWKCMQKGISVWLDVPLEALAQRIAAVGTGSRPLLQHGSGDVYGKTFMRLTNLFEERGDAYANANARVSLENIAAKLGYRDVSNLTPTAIAIEALEQIEGYLKEED
Angiosperm SK	>TJQY_scaffold_2007579
	KNKTQVIEPYLNGRCIYLVGMMGSGKTTVGKVLAQALNYSFIDSDTLVEHEVGETSVAEIFKLYGEDFFRDKETEALRKLSLMHQLVVSTGGGAVVRPINWKYMKKGISVWLDVPLEALAQRIAAVGTGSRPLLHHGSGDAFRKTFMRLTSLFEERGDSYANANARVSLENIAAKLGCGDVSNLTPAAIVIEALEQIESFLKEEDG
Angiosperm SK	>EILE_scaffold_2008373
	KNKSEEIKPYLSGRCIYLIGMMGSGKTTVGKLLSQVLGYSFFDCDTLIEKEAGGTSVAEIFKLHGESFFRDKETEVLRELSLMRRLVVSTGGGAVVRPINWRYMHKGISVWLDVPLEALAQRIAAVGTGSRPLLHHESGDAYTKAYKRLTMLFEERGESYANANARVSLESIATKLGDRDVSDITPTAIAIEALEQIKGFLLKGENDR
Angiosperm SK	>WVEF_scaffold_2000235
	KNKSEEVEPYLSGRCIYLVGENAGMMGSGKTTVGKILSQVLGYSFFDCDTLIEKEAGGTSVAEIFKLYGEGFFRDKETEVLRELSLMHRLVVSTGGGAVVRPINWRYMQKGISVWLDVPLEALARRIAAVGTGSRPLLHHESGDAYTKTYKRLTMLFKERGESYANANARVSLESIAAELGERDVSDVTPTAIAIEALEQIKGFLKGEN
Angiosperm SK	>KYAD_scaffold_2004103
	KNKSAEVEPYLKGRCIYLVGMMGSGKTTVGKILSEVLGYTFSDCDNLIEQEVDGTSVAEIFNLYGEGFFRDKETEVLRKLSLLHRFVVSTGGGAVVRPINWKYMQSGVTVWLDVPLEALAQRISAVGTGSRPLLHNESGDVYTKTFLRLSSLFEQRGEAYANADARVSLDNIAAKLGQRDVSSLTPTAIAIEALEQIEGFLK
Angiosperm SK	>DGNP_scaffold_2001884
	KVKSEKIKPYLEGRCIYLVGMMGSGKTTVGKILSQALGYSFSDCDTLIEQEADGISVAEIFKLHGEGFFRDKETEVLRQLSLMRCVVVSTGGGAVVRNINWKYMQKGITVWLDVPLDALAQRISAVGTGSRPLLPNESGDIYSKTFMRLSSLFELRGESYANANARVSLENIAAKLGERDVSNLTPTVIAIEALEQIEVFLKEKEG
Angiosperm SK	>PDIE_scaffold_2006487
	KVKSEKIKPYLEGRCIYLVGMMGSGKTTVGKILSQALGYSFSDCDTLIEQEADGISVAEIFKLHGEGFFRDKETEVLRQLSLMRCVVVSTGGGAVVRNINWKYMQKGITVWLDVPLDALAQRISAVGTGSRPLLPNESGDIYSKTFMRLSSLFELRGESYANANARVSLENIAAKLGERDVSNLTPTVIAIEALEQIEVFLKEKEG
Angiosperm SK	>PMRP_scaffold_2005503
	KVKSEKIKPYLEGRCIYLVGMMGSGKTTVGKILSQALGYSFSDCDTLIEQEADGISVAEIFKLHGEGFFRDKETEVLRQLSLMRCVVVSTGGGAVVRNINWKYMQKGITVWLDVPLDALAQRISAVGTGSRPLLPNESGDIYSKTFMRLSSLFELRGESYANANARVSLENIAAKLGERDVSNLTPTVIAIEALEQIEVFLKEKEG
Angiosperm SK	>SFZX_scaffold_2040476
	KVKSEKIKPYLEGRCIYLVGMMGSGKTTVGKILSQALGYSFSDCDTLIEQEADGISVAEIFKLHGEGFFRDKETEVLRQLSLMRCVVVSTGGGAVVRNINWKYMQKGITVWLDVPLDALAQRISAVGTGSRPLLPNESGDIYSKTFMRLSSLFELRGESYANANARVSLENIAAKLGERDVSNLTPTVIAIEALEQIEVFLKEKEG
Angiosperm SK	>YGAT_scaffold_2046169
	KNKSQAIEPYLSGRCIYLVGMMGSGKTTVGKIIAQELGYSFCDSDSLIEEEVDGTSVAEIFRLYGEGFFRDKETEVLRKLSIMHRLVVSTGGGAVVRPINWKHMHKGISVWLDVPLEALAQRIAAVGTASRPLLHHDSSGDAYSKALGRLSLLFEERGEAYANANARVSLENIAAKLGYRDVSSLSPTMIAIEALEQIENYL
Angiosperm SK	>VNMY_scaffold_2012913
	KNKSQEIQPYLNGRCIYLVGMMGSGKTTVGKILSQVLGYSFYDCDTLVEHEMEGTSVAEIFNLYGEGFFRDKETEVLRKLSIMHRLVVSTGGGAVVRPINWKYMHKGISVWLDVPLEALAQRIAAVGTDSRPLLNHDSGDAYTKAFRRLSTLLEERGEAYANANARVSLENIAAKLGDIDVSSLSPTIIALEALEQIG
Angiosperm SK	>FCCA_scaffold_2013550
	KNKSQEIEPYLSGRCIYLVGLMGSGKTTVGKVLSGVLGYSFFDCDTLIEQGMDGTSVAEIFRLYGEGFFRDKETEVLRKLSIMHRLVVSTGGGAVTRPINWKYMHKGISVWLDVPLEALAQRIAAVGTDSRPLLHHYESSGDAYTKAFNRLSTLWEERSEAYANANARVSLENIAAKLGHRDVSSLSPIAIAIEALEQIETFLKDEGEMPI
Angiosperm SK	>XPBC_scaffold_2142111
	KNSSQLIQPYLNGRCIYLVGMMGSGKTTVGKILSQVLGYSFCDCDTLIEESVNGTSVAEIFSLYGESFFREKETEVLRRLSIMHRLVVSTGGGAVIRPTNWKYMQKGISVWLDVPLETLAQRIAAVGTDSRPLLNHESGDAYTKAFRRLSSLFKERGEAYANANARVCLENIAAKLGYRDVSNLSPTAIAIEALEQIDNFLEEEG
Angiosperm SK	>VVPY_scaffold_2005676
	KHKSQEVGPYINGRCIYLVGMMGSGKTTVGKIISQVLCYSFCDCDTLVEQEVQGTSVAEIFKLYGEGFFRNKETHVLKQLSMMHRIVVSTGGGAVIRPINWQYMQKGISVWLDVPLEALAQRIAAVGTDSRPLLHHESGDAYTKAFRRLSTLLEERSEFYANANTRISLENIAAKLGYRDVSSISPTAIAIEALEQIENFIKEEEGIY
Angiosperm SK	>XNLP_scaffold_2014239
	KNKSQEVEPYINGRCIYLVGMMGSGKTTVGKILSQVLGYSFCDCDTLVEEEVDGTPVAEIFKLYGEGFFRNKETEALQKLSMMHRLVVSTGGGAVIRPINWKYMHKGISVWLDVPLEALAQRIAAVGTNSRPLLHHESGDEYTKAFRRLSTLLEERGEYYANANARVSLENIAAKLGYRDVSSITPTAIAIEALEQIENFLEEEEG
Angiosperm SK	>SWGX_scaffold_2010539
	KAKLQEIEPYLSGRCVYLVGMMGSGKTTVGKILSQVLGYSFVDCDSLVEQEVGGTSVADIFKLYGEGFFREKETEILRRVSFMPRAVVSMGGGAVMRPINWRYMHKGISIWLDVPLDALARRIAAVGTHSRPLLHGESGDAYTKALNRLSSLFEERGEAYANANARVSLEEIAAKQGYRDVSFITPTAIAIEALEQIERYLKDDEG
Angiosperm SK	>SWGX_scaffold_2010540
	KSKSQEIEPYLSGRCIYLVGMMGSGKTTVGKILSQALGYSFVDSDSLVEQEVGGTAVADIFKLYGEVFFREKETEILRKISIMPRAVVSTGGGVVIRPINWRYMHKGISIWLDVPLDALARRIAAVGTHSRPLLHGESGDAYTKALNRLSSLFEERGEAYANANARVSLEEIAAKQGYRDVSFITPTAIAIEALEQIERYLKDDEGVPFDTL
Angiosperm SK	>AYMT_scaffold_2117048
	KNKSQEIEPFLSGRCIYLVGMMGSGKTTIGKVLSQVLSYNFCDSDSLVEEDVGTSVAEIFKLYGEGFFREKETEMLRRLSRMHRMVVSTGGGAVIRPVNWRHMQQGISVWLDVPLEALAQRIAAVGTHSRPLLHDESGDAYTKALTRLSNLLEERSESYAYANARVSLEEIAAKLGYRDVSHISPTAIAIEALEQIEGFLKEEDGMAFGTL
Angiosperm SK	>FGDU_scaffold_2004786
	KNKSQEIEPYLSGRCIYLVGMMGSGKTTVGKILSQVLGYKFCDSDTLVEEDVGTSVADIFKLYGEGFFREKETEMLGALSRMHRMVVSTGGGAVIRPVNWRHMRQGISVWLDVPLEALAQRIAAVGTHSRPLLHDESGDAYTKALTRLSNLLEERSKSYAFANARVSLEEIAAKLGYRDVSHISPTAIAIEALEQIEGFLSEEDGMAFGTL
Angiosperm SK	>QEBC_scaffold_2003119
	KNKSQEIEPYLSGRCIYLVGMMGSGKTTVGKVLSQVLGYSFCDSDSLIEEEVNGTPVSDIFQLYGEGFFRDKETEILRKLSIMHRIVVSTGGGAVMRPINWKHMQNGISVWLDVPLEALAQRISAVGTKSRPLLHSDSSDAYRNTYKRLSNLFEERSEAYANANARVSLENIAVKLGYRDVSTLTPTAIAIEALDQIENYLKDEEGMSFGT
Angiosperm SK	>VUGF_scaffold_2008954
	KNKSQEIEPYLSGRCIYLVGMMGSGKTTVGKVLSQVLGYSFCDSDSLIEEEVNGTPVSDIFQLYGEGFFRDKETEILRKLSIMHRIVVSTGGGAVMRPINWKHMQNGISVWLDVPLEALAQRISAVGTKSRPLLHSDSSDAYRNTYKRLSNLFEERSEAYANANARVSLENIAVKLGYRDVSTLTPTAIAIEALDQIENYLKDEEGMSFGT
Angiosperm SK	>YMUO_scaffold_2006460
	KNKSQEIEPYLSGRCIYLVGMMGSGKTTVGKVLSQVLGYSFCDSDSLIEEEVNGTPVSDIFQLYGEGFFRDKETEILRKLSIMHRIVVSTGGGAVMRPINWKHMQNGISVWLDVPLEALAQRISAVGTKSRPLLHSDSSDAYRNTYKRLSNLFEERSEAYANANARVSLENIAVKLGYRDVSTLTPTAIAIEALDQIENYLKDEEGMSFGT
Angiosperm SK	>EQYT_scaffold_2058123
	QTKSQEVQPYLNGRCIYLVGMMGCGKTTVGKVLSQVLGYSFCDSDSLIEDDVNGTPVSDIFKLYGEGFFRDKETEALKRLSIMHRIVVSTGGGAVVRPVNWKYMQKGISVWIDVPLDALAQRISAVGTHSRPLLHDNSGDAYTSTYRRLSNLLEERSEAYANANARVSLENIAAKLGYRDVSALSPTAIAIEALDQIENHLQDEEGMAFGT
Angiosperm SK	>LHDP_scaffold_2008040
	QTKSQEVQPYLNGRCIYLVGMMGCGKTTVGKVLSQVLGYSFCDSDSLIEDDVNGTPVSDIFKLYGEGFFRDKETEALKRLSIMHRIVVSTGGGAVVRPVNWKYMQKGISVWIDVPLEALAQRISAVGTHSRPLLHDSSGDAYTSTYRRLSSLLEERSEAYANANARVSLENIAAKLGYRDVSALSPTAIAIEALDQIESHLQDEEGMAFGTL

## Sheet: Identifications
Tree Order	ID	Plant Group		Colours	LID	OneKP Project 4-letter Identifier		Lineage sorting
1	UHLI_scaffold_2016240	UHLI	10	#81EB8B	#FFFFFF	IWMW	1	Core Eudicots	2	#6CB2F8
2	RCBT_scaffold_2018451	RCBT	10	#81EB8B	#FFFFFF	AALA	1	Core Eudicots/Rosids	3	#6CB2F8
3	GOWD_scaffold_2018782	GOWD	10	#81EB8B	#FFFFFF	SWOH	1	Core Eudicots/Asterids	4	#6CB2F8
4	WOGB_scaffold_2094905	WOGB	10	#81EB8B	#FFFFFF	FAKD	1	Monocots	5	#E479F3
5	GRKU_scaffold_2075716	GRKU	10	#81EB8B	#FFFFFF	GRRW	1	Monocots/Commelinids	6	#E479F3
6	QKQO_scaffold_2007135	QKQO	10	#81EB8B	#949494	REOF	1	Conifers	7	#F5EA83
7	HRWG_scaffold_2014765	HRWG	10	#81EB8B	#FFFFFF	OBOJ	1	Monilophytes (Ferns)	9	#FB9C5B
8	PpSK1_XP_024392957.1	ZZZZ	10	#81EB8B	#FFFFFF	SIIK	1	Mosses	10	#81EB8B
9	YEPO_scaffold_2005850	YEPO	10	#81EB8B	#FFFFFF	VQFW	1	Liverworts	11	#A2E7EC
10	RDOO_scaffold_2006229	RDOO	10	#81EB8B	#FFFFFF	WFBF	1	Basalmost angiosperms	12	#FB5353
11	NGTD_scaffold_2099947	NGTD	10	#81EB8B	#FFFFFF	YHFG	1	Magnoliids	13	#FB5353
12	VMXJ_scaffold_2128326	VMXJ	10	#81EB8B	#FFFFFF	QTJY	1	Basal Eudicots	1	#FB5353
13	RGKI_scaffold_2063346	RGKI	10	#81EB8B	#FFFFFF	CCID	1
14	ZTHV_scaffold_2084520	ZTHV	10	#81EB8B	#FFFFFF	LVNW	1	LID absent
15	SZYG_scaffold_2001367	SZYG	10	#81EB8B	#FFFFFF	NMGG	1	#949494
16	HVBQ_scaffold_2131276	HVBQ	10	#81EB8B	#FFFFFF	AUGV	1
17	AWOI_scaffold_2005574	AWOI	10	#81EB8B	#FFFFFF	UDHA	1	LID present
18	KEFD_scaffold_2057603	KEFD	10	#81EB8B	#FFFFFF	XHKT	1	#FFFFFF
19	ZQRI_scaffold_2065499	ZQRI	10	#81EB8B	#FFFFFF	YDEH	1
20	VMXJ_scaffold_2012695	VMXJ	10	#81EB8B	#FFFFFF	GOQJ	1
21	RGKI_scaffold_2063341	RGKI	10	#81EB8B	#FFFFFF	SMZF	1
22	BPSG_scaffold_2021546	BPSG	10	#81EB8B	#FFFFFF	CCHG	1
23	NGTD_scaffold_2099911	NGTD	10	#81EB8B	#FFFFFF	BFMT	1
24	RDOO_scaffold_2117797	RDOO	10	#81EB8B	#FFFFFF	UNPT	1
25	ABCD_scaffold_2074616	ABCD	10	#81EB8B	#FFFFFF	NJKC	1
26	YWNF_scaffold_2050248	YWNF	10	#81EB8B	#FFFFFF	RKGT	1
27	JMXW_scaffold_2042633	JMXW	10	#81EB8B	#FFFFFF	TUHA	1
28	BGXB_scaffold_2079385	BGXB	10	#81EB8B	#FFFFFF	ERXG	1
29	ORKS_scaffold_2058468	ORKS	10	#81EB8B	#FFFFFF	RRID	1
30	WNGH_scaffold_2001358	WNGH	10	#81EB8B	#FFFFFF	TMWO	1
31	CMEQ_scaffold_2085134	CMEQ	10	#81EB8B	#FFFFFF	ZSNV	1
32	DHWX_scaffold_2002178	DHWX	10	#81EB8B	#FFFFFF	ACYX	1
33	LNSF_scaffold_2069334	LNSF	10	#81EB8B	#FFFFFF	GMAM	1
34	MIRS_scaffold_2087064	MIRS	10	#81EB8B	#FFFFFF	QZBA	1
35	JADL_scaffold_2048017	JADL	10	#81EB8B	#FFFFFF	IORZ	1
36	EEMJ_scaffold_2008448	EEMJ	10	#81EB8B	#FFFFFF	MVTX	1
37	TAVP_scaffold_2004732	TAVP	10	#81EB8B	#FFFFFF	FNXH	1
38	WSPM_scaffold_2046857	WSPM	10	#81EB8B	#FFFFFF	MLPX	1
39	QKQO_scaffold_2050659	QKQO	10	#81EB8B	#FFFFFF	JSVC	1
40	VBMM_scaffold_2053174	VBMM	10	#81EB8B	#FFFFFF	STDO	1
41	TMAJ_scaffold_2181692	TMAJ	10	#81EB8B	#FFFFFF	EPRK	1
42	ZACW_scaffold_2009660	ZACW	10	#81EB8B	#FFFFFF	BMRX	1
43	IGUH_scaffold_2014480	IGUH	10	#81EB8B	#FFFFFF	SUFP	1
44	UDUT_scaffold_2009544	UDUT	3	#6CB2F8	GntK	MIKW	1
45	ECTD_scaffold_2026291	ECTD	4	#6CB2F8	GntK	FPYZ	1
46	COBX_scaffold_2009208	COBX	4	#6CB2F8	GntK	KKCW	1
47	RDYY_scaffold_2069393	RDYY	5	#E479F3	GntK	ZGQD	1
48	WTDE_scaffold_2124434	WTDE	5	#E479F3	GntK	XMVD	1
49	YMES_scaffold_2012610	YMES	6	#E479F3	GntK	ZUHO	1
50	FGRF_scaffold_2014798	FGRF	5	#E479F3	GntK	GBVZ	1
51	XFJG_scaffold_2017018	XFJG	5	#E479F3	GntK	VGHH	1
52	HOKG_scaffold_2111593	HOKG	5	#E479F3	GntK	CYVA	1
53	LELS_scaffold_2019247	LELS	5	#E479F3	GntK	UPOG	1
54	BYPY_scaffold_2078029	BYPY	6	#E479F3	GntK	XMQO	1
55	BSTR_scaffold_2020240	BSTR	6	#E479F3	GntK	QUTB	1
56	CXSJ_scaffold_2021084	CXSJ	6	#E479F3	GntK	HAEU	1
57	WCOR_scaffold_2009562	WCOR	6	#E479F3	GntK	EHNF	1
58	SART_scaffold_2010903	SART	5	#E479F3	GntK	OKEF	1
59	KYNE_scaffold_2014946	KYNE	5	#E479F3	GntK	BJKT	2
60	TZNS_scaffold_2087344	TZNS	6	#E479F3	GntK	GJNX	2
61	YJUG_scaffold_2138779	YJUG	5	#E479F3	GntK	HZTS	2
62	MWYQ_scaffold_2073227	MWYQ	5	#E479F3	GntK	OPZX	2
63	GDKK_scaffold_2005369	GDKK	5	#E479F3	GntK	ZJDK	2
64	NHIX_scaffold_2011755	NHIX	5	#E479F3	GntK	QNIK	2
65	OVRB_scaffold_2007812	OVRB	5	#E479F3	GntK	TNVE	2
66	COCP_scaffold_2084136	COCP	5	#E479F3	GntK	BERS	2
67	DHPO_scaffold_2015693	DHPO	13	#FB5353	GntK	VKOE	2
68	NMGG_scaffold_2058422	NMGG	1	#FB5353	GntK	EMIG	2
69	ZGQD_scaffold_2053323	ZGQD	1	#FB5353	GntK	MEAH	2
70	AUGV_scaffold_2047424	AUGV	1	#FB5353	GntK	GBCQ	2
71	VYLQ_scaffold_2046575	VYLQ	13	#FB5353	GntK	JBGU	2
72	QDVW_scaffold_2060122	QDVW	13	#FB5353	GntK	XSSD	2
73	VZCI_scaffold_2012814	VZCI	12	#FB5353	GntK	WMLW	2
74	BSVG_scaffold_2074137	BSVG	13	#FB5353	GntK	CUTE	2
75	OBPL_scaffold_2005936	OBPL	13	#FB5353	GntK	WGET	2
76	XQWC_scaffold_2017201	XQWC	13	#FB5353	GntK	BDIW	2
77	WBOD_scaffold_2013937	WBOD	13	#FB5353	GntK	AKTA	2
78	WKSU_scaffold_2030593	WKSU	13	#FB5353	GntK	EPVF	2
79	MAQO_scaffold_2112517	MAQO	13	#FB5353	GntK	MUCT	2
80	YFZK_scaffold_2042008	YFZK	7	#F5EA83	GntK	PDXY	2
81	ACWS_scaffold_2067616	ACWS	7	#F5EA83	GntK	LBZM	2
82	RSCE_scaffold_2054329	RSCE	7	#F5EA83	GntK	SMMC	2
83	XTZO_scaffold_2060811	XTZO	7	#F5EA83	GntK	KTQI	2
84	OWFC_scaffold_2052494	OWFC	7	#F5EA83	GntK	ENCD	2
85	MHGD_scaffold_2071992	MHGD	7	#F5EA83	GntK	WGUG	2
86	BBDD_scaffold_2001390	BBDD	7	#F5EA83	GntK	VUIT	2
87	KLGF_scaffold_2012513	KLGF	7	#F5EA83	GntK	LUNL	2
88	CDFR_scaffold_2060032	CDFR	7	#F5EA83	GntK	OYST	2
89	HILW_scaffold_2110425	HILW	7	#F5EA83	GntK	DEMH	2
90	IZGN_scaffold_2010603	IZGN	7	#F5EA83	GntK	DBCE	2
91	QHBI_scaffold_2005422	QHBI	7	#F5EA83	GntK	FVXD	2
92	ROWR_scaffold_2009130	ROWR	7	#F5EA83	GntK	HSXO	2
93	UUJS_scaffold_2111467	UUJS	7	#F5EA83	GntK	CTYH	2
94	VGSX_scaffold_2010901	VGSX	7	#F5EA83	GntK	JLOV	2
95	SCEB_scaffold_2051445	SCEB	7	#F5EA83	GntK	CPKP	2
96	XLGK_scaffold_2055739	XLGK	7	#F5EA83	GntK	QAIR	2
97	BNDE_scaffold_2093829	BNDE	3	#6CB2F8	GntK	SKNL	2
98	FYSJ_scaffold_2014173	FYSJ	2	#6CB2F8	GntK	RXEN	2
99	WQUF_scaffold_2008371	WQUF	2	#6CB2F8	GntK	TJES	2
100	HURS_scaffold_2044215	HURS	2	#6CB2F8	GntK	OLES	2
101	BZMI_scaffold_2017912	BZMI	2	#6CB2F8	GntK	SHEZ	2
102	CUTE_scaffold_2012120	CUTE	2	#6CB2F8	GntK	FZQN	2
103	RXEN_scaffold_2018848	RXEN	2	#6CB2F8	GntK	RNBN	2
104	NJLF_scaffold_2055999	NJLF	3	#6CB2F8	GntK	CUVY	2
105	CKDK_scaffold_2092432	CKDK	3	#6CB2F8	GntK	UNSW	2
106	VHZV_scaffold_2018672	VHZV	3	#6CB2F8	GntK	HURS	2
107	TTRG_scaffold_2005710	TTRG	3	#6CB2F8	GntK	BZMI	2
108	HJMP_scaffold_2001602	HJMP	3	#6CB2F8	GntK	QASA	2
109	TVSH_scaffold_2068114	TVSH	3	#6CB2F8	GntK	OFWX	2
110	PEZP_scaffold_2015132	PEZP	3	#6CB2F8	GntK	WQUF	2
111	TOKV_scaffold_2004843	TOKV	2	#6CB2F8	GntK	JAFJ	2
112	ATFX_scaffold_2040498	ATFX	3	#6CB2F8	GntK	DVXD	2
113	JHCN_scaffold_2015904	JHCN	3	#6CB2F8	GntK	EGOS	2
114	WEQK_scaffold_2008844	WEQK	4	#6CB2F8	GntK	WHHY	2
115	EDBB_scaffold_2084333	EDBB	4	#6CB2F8	GntK	MBWM	2
116	JBYE_scaffold_2023012	JBYE	4	#6CB2F8	GntK	HUGU	2
117	QIKZ_scaffold_2033355	QIKZ	4	#6CB2F8	GntK	GDYP	2
118	CWYJ_scaffold_2064589	CWYJ	4	#6CB2F8	GntK	GQAV	2
119	CYVA_scaffold_2071011	CYVA	1	#FB5353	GntK	DZRA	2
120	JNKW_scaffold_2021162	JNKW	4	#6CB2F8	GntK	RUUB	2
121	DDRL_scaffold_2065962	DDRL	4	#6CB2F8	GntK	BKQU	2
122	CWLL_scaffold_2030367	CWLL	4	#6CB2F8	GntK	AZBL	2
123	KGJF_scaffold_2083890	KGJF	4	#6CB2F8	GntK	MRKX	2
124	DESP_scaffold_2014504	DESP	4	#6CB2F8	GntK	YNFJ	2
125	NUSE_scaffold_2004268	NUSE	4	#6CB2F8	GntK	SFKQ	2
126	EYKJ_scaffold_2061893	EYKJ	4	#6CB2F8	GntK	WOBD	2
127	OAGK_scaffold_2053777	OAGK	4	#6CB2F8	GntK	CGGO	2
128	DUNJ_scaffold_2017514	DUNJ	4	#6CB2F8	GntK	FYSJ	2
129	UBLN_scaffold_2079068	UBLN	4	#6CB2F8	GntK	CZJT	2
130	EXHX_scaffold_2053098	EXHX	4	#6CB2F8	GntK	QMUN	2
131	JZHZ_scaffold_2010562	JZHZ	4	#6CB2F8	GntK	LFQH	2
132	UQAZ_scaffold_2042086	UQAZ	4	#6CB2F8	GntK	VPCP	2
133	SZUO_scaffold_2058291	SZUO	4	#6CB2F8	GntK	TMMR	2
134	PTLU_scaffold_2024314	PTLU	3	#6CB2F8	GntK	CPLT	2
135	NEBM_scaffold_2017644	NEBM	3	#6CB2F8	GntK	BYNZ	2
136	TPEM_scaffold_2012405	TPEM	4	#6CB2F8	GntK	UQCB	2
137	IZLO_scaffold_2058951	IZLO	4	#6CB2F8	GntK	TRLB	2
138	IHPC_scaffold_2007811	IHPC	4	#6CB2F8	GntK	IWIS	2
139	QACK_scaffold_2021024	QACK	4	#6CB2F8	GntK	GCYL	2
140	QRNU_scaffold_2167230	QRNU	4	#6CB2F8	GntK	KDCH	2
141	GSZA_scaffold_2004868	GSZA	4	#6CB2F8	GntK	LKKX	2
142	FFFY_scaffold_2058145	FFFY	4	#6CB2F8	GntK	GIWN	2
143	VTOK_scaffold_2099296	VTOK	4	#6CB2F8	GntK	CVDF	2
144	PHOQ_scaffold_2094834	PHOQ	4	#6CB2F8	GntK	HTDC	2
145	MZLD_scaffold_2020976	MZLD	4	#6CB2F8	GntK	STKY	2
146	YZGX_scaffold_2026599	YZGX	4	#6CB2F8	GntK	XKPS	2
147	CPOC_scaffold_2106051	CPOC	4	#6CB2F8	GntK	VGVI	2
148	VXKB_scaffold_2009435	VXKB	4	#6CB2F8	GntK	RSPO	2
149	MKZR_scaffold_2016889	MKZR	4	#6CB2F8	GntK	BSEY	2
150	LQJY_scaffold_2016950	LQJY	4	#6CB2F8	GntK	XGFU	2
151	GHLP_scaffold_2053739	GHLP	4	#6CB2F8	GntK	QKMG	2
152	JNVS_scaffold_2047208	JNVS	4	#6CB2F8	GntK	YHXT	2
153	OSMU_scaffold_2075646	OSMU	4	#6CB2F8	GntK	DMKC	2
154	LWCK_scaffold_2073823	LWCK	4	#6CB2F8	GntK	HQRJ	2
155	IQJU_scaffold_2003949	IQJU	14	#F5B5DE	#949494	OMDH	2
156	TXVB_scaffold_2073430	TXVB	11	#A2E7EC	#949494	FWBF	2
157	HERT_scaffold_2042853	HERT	11	#A2E7EC	#949494	LMVB	2
158	TFYI_scaffold_2001398	TFYI	11	#A2E7EC	#949494	NUZN	2
159	MpSKL1_Mp6g03600	ZZZZ	11	#A2E7EC	#949494	ZJUL	2
160	ILBQ_scaffold_2043116	ILBQ	11	#A2E7EC	#949494	KWGC	2
161	WJLO_scaffold_2036288	WJLO	11	#A2E7EC	#FFFFFF	DRIL	2
162	ILBQ_scaffold_2044141	ILBQ	11	#A2E7EC	#FFFFFF	FYTP	2
163	HERT_scaffold_2044042	HERT	11	#A2E7EC	#FFFFFF	SYHW	2
164	TXVB_scaffold_2013902	TXVB	11	#A2E7EC	#FFFFFF	IUSR	2
165	TFYI_scaffold_2001747	TFYI	11	#A2E7EC	#FFFFFF	TOKV	2
166	IHWO_scaffold_2006512	IHWO	11	#A2E7EC	#FFFFFF	UWFU	2
167	HMHL_scaffold_2000158	HMHL	11	#A2E7EC	#FFFFFF	HTIP	2
168	MpSK_Mp3g21830	ZZZZ	11	#A2E7EC	#FFFFFF	FCBJ	2
169	JPYU_scaffold_2038213	JPYU	11	#A2E7EC	#FFFFFF	ERIA	2
170	NRWZ_scaffold_2006490	NRWZ	11	#A2E7EC	#FFFFFF	CIAC	2
171	NRWZ_scaffold_2095092	NRWZ	11	#A2E7EC	#949494	UHBY	2
172	YFGP_scaffold_2004032	YFGP	11	#A2E7EC	#FFFFFF	DAYQ	2
173	PIUF_scaffold_2004415	PIUF	11	#A2E7EC	#FFFFFF	OOVX	2
174	JHFI_scaffold_2018132	JHFI	11	#A2E7EC	#FFFFFF	CKKR	2
175	PIUF_scaffold_2004417	PIUF	11	#A2E7EC	#FFFFFF	SLOI	2
176	PIUF_scaffold_2004416	PIUF	11	#A2E7EC	#FFFFFF	YKFU	2
177	LGOW_scaffold_2103652	LGOW	11	#A2E7EC	#FFFFFF	CTSS	2
178	TGKW_scaffold_2139298	TGKW	11	#A2E7EC	#FFFFFF	BGZG	3
179	CHJJ_scaffold_2137605	CHJJ	11	#A2E7EC	#FFFFFF	SZPD	3
180	UUHD_scaffold_2010408	UUHD	11	#A2E7EC	#FFFFFF	BBBA	3
181	KRUQ_scaffold_2001359	KRUQ	11	#A2E7EC	#FFFFFF	VYGG	3
182	RTMU_scaffold_2000014	RTMU	11	#A2E7EC	#FFFFFF	PTLU	3
183	WZYK_scaffold_2091179	WZYK	11	#A2E7EC	#FFFFFF	VKGP	3
184	NWQC_scaffold_2005868	NWQC	11	#A2E7EC	#FFFFFF	YGCX	3
185	YBQN_scaffold_2129275	YBQN	11	#A2E7EC	#FFFFFF	HDWF	3
186	OFTV_scaffold_2013401	OFTV	11	#A2E7EC	#FFFFFF	FONV	3
187	IRBN_scaffold_2163510	IRBN	11	#A2E7EC	#FFFFFF	AJJE	3
188	LGOW_scaffold_2019127	LGOW	11	#A2E7EC	#FFFFFF	NIJU	3
189	HPXA_scaffold_2136157	HPXA	11	#A2E7EC	#FFFFFF	RJNQ	3
190	WZYK_scaffold_2016578	WZYK	11	#A2E7EC	#FFFFFF	JROW	3
191	RTMU_scaffold_2183917	RTMU	11	#A2E7EC	#FFFFFF	QEBC	3
192	YBQN_scaffold_2001834	YBQN	11	#A2E7EC	#FFFFFF	YMUO	3
193	OFTV_scaffold_2015496	OFTV	11	#A2E7EC	#FFFFFF	VUGF	3
194	IRBN_scaffold_2006137	IRBN	11	#A2E7EC	#FFFFFF	WWQZ	3
195	SKQD_scaffold_2077281	SKQD	10	#81EB8B	#FFFFFF	SWGX	3
196	SKQD_scaffold_2010032	SKQD	10	#81EB8B	#FFFFFF	FGDU	3
197	GOWD_scaffold_2083029	GOWD	10	#81EB8B	#FFFFFF	NEBM	3
198	RCBT_scaffold_2024226	RCBT	10	#81EB8B	#FFFFFF	AYMT	3
199	UHLI_scaffold_2001602	UHLI	10	#81EB8B	#FFFFFF	JLLY	3
200	WOGB_scaffold_2013606	WOGB	10	#81EB8B	#FFFFFF	FEDW	3
201	ZTHV_scaffold_2007579	ZTHV	10	#81EB8B	#949494	DSVQ	3
202	SZYG_scaffold_2007634	SZYG	10	#81EB8B	#949494	EXGW	3
203	HRWG_scaffold_2069325	HRWG	10	#81EB8B	#949494	FDBS	3
204	HVBQ_scaffold_2018449	HVBQ	10	#81EB8B	#949494	MLUJ	3
205	PpSKL1_XP_024377384.1	ZZZZ	10	#81EB8B	#949494	DWAP	3
206	YEPO_scaffold_2013724	YEPO	10	#81EB8B	#949494	REZJ	3
207	RGKI_scaffold_2000182	RGKI	10	#81EB8B	#949494	MJHP	3
208	ZQRI_scaffold_2003279	ZQRI	10	#81EB8B	#949494	GZUR	3
209	KEFD_scaffold_2008705	KEFD	10	#81EB8B	#949494	EBPG	3
210	RDOO_scaffold_2013385	RDOO	10	#81EB8B	#949494	HOOU	3
211	ABCD_scaffold_2002659	ABCD	10	#81EB8B	#949494	SEMK	3
212	NWQC_scaffold_2154027	NWQC	11	#A2E7EC	#949494	ICUS	3
213	NGTD_scaffold_2012947	NGTD	10	#81EB8B	#949494	FXJC	3
214	BPSG_scaffold_2016848	BPSG	10	#81EB8B	#949494	NQWS	3
215	FFPD_scaffold_2054670	FFPD	10	#81EB8B	#949494	TGOP	3
216	GRKU_scaffold_2018176	GRKU	10	#81EB8B	#949494	GVCB	3
217	XWHK_scaffold_2047328	XWHK	10	#81EB8B	#949494	HKMQ	3
218	JMXW_scaffold_2006027	JMXW	10	#81EB8B	#949494	KBRW	3
219	YWNF_scaffold_2048856	YWNF	10	#81EB8B	#949494	JKNQ	3
220	WNGH_scaffold_2001944	WNGH	10	#81EB8B	#949494	ECSL	3
221	BGXB_scaffold_2008594	BGXB	10	#81EB8B	#949494	LACT	3
222	ORKS_scaffold_2004188	ORKS	10	#81EB8B	#949494	LHDP	3
223	CMEQ_scaffold_2004014	CMEQ	10	#81EB8B	#949494	IIFB	3
224	QKQO_scaffold_2047687	QKQO	10	#81EB8B	#949494	JYOB	3
225	EEMJ_scaffold_2037757	EEMJ	10	#81EB8B	#949494	IDAU	3
226	MIRS_scaffold_2006484	MIRS	10	#81EB8B	#949494	XSNO	3
227	QMWB_scaffold_2057963	QMWB	10	#81EB8B	#949494	YHLF	3
228	TMAJ_scaffold_2178226	TMAJ	10	#81EB8B	#949494	DZLN	3
229	LNSF_scaffold_2004961	LNSF	10	#81EB8B	#949494	CJGZ	3
230	WSPM_scaffold_2003193	WSPM	10	#81EB8B	#949494	HPNZ	3
231	LNSF_scaffold_2004962	LNSF	10	#81EB8B	#949494	DIBI	3
232	VBMM_scaffold_2011107	VBMM	10	#81EB8B	#949494	AQXA	3
233	TAVP_scaffold_2015266	TAVP	10	#81EB8B	#949494	QBRF	3
234	JADL_scaffold_2045830	JADL	10	#81EB8B	#949494	ONZG	3
235	DHWX_scaffold_2012683	DHWX	10	#81EB8B	#949494	EWHG	3
236	ZACW_scaffold_2012167	ZACW	10	#81EB8B	#949494	TAHF	3
237	IGUH_scaffold_2017153	IGUH	10	#81EB8B	#949494	WPUV	3
238	CAPN_scaffold_2040175	CAPN	9	#FB9C5B	#FFFFFF	CHTD	3
239	JVSZ_scaffold_2001454	JVSZ	9	#FB9C5B	#FFFFFF	EQYT	3
240	JVSZ_scaffold_2010751	JVSZ	9	#FB9C5B	#FFFFFF	JMJV	3
241	CAPN_scaffold_2004676	CAPN	9	#FB9C5B	#FFFFFF	YIVZ	3
242	NHCM_scaffold_2011232	NHCM	9	#FB9C5B	#FFFFFF	KFAL	3
243	NHCM_scaffold_2014180	NHCM	9	#FB9C5B	#FFFFFF	SJAN	3
244	UXCS_scaffold_2012335	UXCS	9	#FB9C5B	#FFFFFF	RLZU	3
245	LHLE_scaffold_2007258	LHLE	9	#FB9C5B	#FFFFFF	UASK	3
246	YOWV_scaffold_2068224	YOWV	9	#FB9C5B	#FFFFFF	XZPP	3
247	RICC_scaffold_2064603	RICC	9	#FB9C5B	#FFFFFF	XZAQ	3
248	MTGC_scaffold_2001557	MTGC	9	#FB9C5B	#FFFFFF	GBGW	3
249	BMJR_scaffold_2061060	BMJR	9	#FB9C5B	#FFFFFF	AJBK	3
250	WCLG_scaffold_2007160	WCLG	9	#FB9C5B	#FFFFFF	ROLB	3
251	BMJR_scaffold_2015014	BMJR	9	#FB9C5B	#FFFFFF	UDUT	3
252	WQML_scaffold_2008297	WQML	9	#FB9C5B	#FFFFFF	KVAY	3
253	YCKE_scaffold_2008923	YCKE	9	#FB9C5B	#FFFFFF	ZHMB	3
254	XDDT_scaffold_2074356	XDDT	9	#FB9C5B	#FFFFFF	IHCQ	3
255	GSXD_scaffold_2008351	GSXD	9	#FB9C5B	#FFFFFF	MFEA	3
256	KIIX_scaffold_2087915	KIIX	9	#FB9C5B	#FFFFFF	OCTM	3
257	GANB_scaffold_2007938	GANB	9	#FB9C5B	#FFFFFF	AXAF	3
258	EWXK_scaffold_2018783	EWXK	9	#FB9C5B	#FFFFFF	NNGU	3
259	UWOD_scaffold_2139510	UWOD	9	#FB9C5B	#FFFFFF	SUAK	3
260	PNZO_scaffold_2152106	PNZO	9	#FB9C5B	#FFFFFF	RKLL	3
261	RICC_scaffold_2000964	RICC	9	#FB9C5B	#FFFFFF	RMWJ	3
262	HNDZ_scaffold_2023853	HNDZ	9	#FB9C5B	#FFFFFF	PEZP	3
263	WQML_scaffold_2013652	WQML	9	#FB9C5B	#FFFFFF	RKFX	3
264	POPJ_scaffold_2012955	POPJ	9	#FB9C5B	#FFFFFF	GEHT	3
265	DCDT_scaffold_2016888	DCDT	9	#FB9C5B	#FFFFFF	QZXQ	3
266	ZXJO_scaffold_2015510	ZXJO	9	#FB9C5B	#FFFFFF	KZED	3
267	YCKE_scaffold_2064348	YCKE	9	#FB9C5B	#FFFFFF	XOOE	3
268	GSXD_scaffold_2016782	GSXD	9	#FB9C5B	#FFFFFF	NXOH	3
269	VIBO_scaffold_2077680	VIBO	9	#FB9C5B	#FFFFFF	SLYR	3
270	UOMY_scaffold_2007755	UOMY	9	#FB9C5B	#FFFFFF	KNMB	3
271	QVMR_scaffold_2014307	QVMR	9	#FB9C5B	#FFFFFF	CMFF	3
272	ALVQ_scaffold_2012120	ALVQ	9	#FB9C5B	#FFFFFF	TTRG	3
273	EEAQ_scaffold_2088509	EEAQ	9	#FB9C5B	#FFFFFF	TVSH	3
274	QHVS_scaffold_2016174	QHVS	9	#FB9C5B	#FFFFFF	VLNB	3
275	WTJG_scaffold_2013193	WTJG	9	#FB9C5B	#FFFFFF	HJMP	3
276	MEKP_scaffold_2106946	MEKP	9	#FB9C5B	#FFFFFF	JTQQ	3
277	MEKP_scaffold_2014769	MEKP	9	#FB9C5B	#FFFFFF	ZUQW	3
278	QIAD_scaffold_2058121	QIAD	9	#FB9C5B	#FFFFFF	OAQS	3
279	PBUU_scaffold_2078623	PBUU	9	#FB9C5B	#949494	LXGM	3
280	CVEG_scaffold_2018875	CVEG	9	#FB9C5B	#949494	RIDD	3
281	KIIX_scaffold_2008344	KIIX	9	#FB9C5B	#949494	PFSA	3
282	EWXK_scaffold_2122022	EWXK	9	#FB9C5B	#FFFFFF	TJMB	3
283	UWOD_scaffold_2025384	UWOD	9	#FB9C5B	#FFFFFF	AKRH	3
284	PNZO_scaffold_2151245	PNZO	9	#FB9C5B	#FFFFFF	FPLR	3
285	GSXD_scaffold_2061398	GSXD	9	#FB9C5B	#949494	LQUX	3
286	SKYV_scaffold_2063790	SKYV	9	#FB9C5B	#949494	JETM	3
287	UJTT_scaffold_2024805	UJTT	9	#FB9C5B	#949494	ZSSR	3
288	FLTD_scaffold_2016314	FLTD	9	#FB9C5B	#949494	ATQZ	3
289	POPJ_scaffold_2023962	POPJ	9	#FB9C5B	#949494	MGBF	3
290	WQML_scaffold_2003133	WQML	9	#FB9C5B	#FFFFFF	MYMP	3
291	WCLG_scaffold_2064251	WCLG	9	#FB9C5B	#949494	VHZV	3
292	XDDT_scaffold_2015459	XDDT	9	#FB9C5B	#949494	ZCDJ	3
293	YCKE_scaffold_2060156	YCKE	9	#FB9C5B	#949494	OHAE	3
294	ZXJO_scaffold_2014818	ZXJO	9	#FB9C5B	#949494	OQHZ	3
295	DCDT_scaffold_2001760	DCDT	9	#FB9C5B	#949494	CWZU	3
296	YIXP_scaffold_2005815	YIXP	9	#FB9C5B	#FFFFFF	LWDA	3
297	NOKI_scaffold_2090100	NOKI	9	#FB9C5B	#FFFFFF	LNER	3
298	KJZG_scaffold_2060080	KJZG	9	#FB9C5B	#FFFFFF	SVVG	3
299	PSKY_scaffold_2011546	PSKY	9	#FB9C5B	#949494	HENI	3
300	NWWI_scaffold_2028407	NWWI	9	#FB9C5B	#949494	UZWG	3
301	OQWW_scaffold_2016512	OQWW	9	#FB9C5B	#949494	NHUA	3
302	ZQYU_scaffold_2112221	ZQYU	9	#FB9C5B	#FFFFFF	DXQW	3
303	ORJE_scaffold_2014274	ORJE	9	#FB9C5B	#FFFFFF	VWIP	3
304	YLJA_scaffold_2070539	YLJA	9	#FB9C5B	#FFFFFF	INSP	3
305	GYFU_scaffold_2023193	GYFU	9	#FB9C5B	#949494	TJLC	3
306	RICC_scaffold_2062708	RICC	9	#FB9C5B	#FFFFFF	NFXV	3
307	LHLE_scaffold_2011931	LHLE	9	#FB9C5B	#FFFFFF	ZBVT	3
308	HNDZ_scaffold_2030070	HNDZ	9	#FB9C5B	#FFFFFF	HBUQ	3
309	YOWV_scaffold_2066340	YOWV	9	#FB9C5B	#FFFFFF	FWCQ	3
310	XXHP_scaffold_2015448	XXHP	9	#FB9C5B	#FFFFFF	OSIP	3
311	WGTU_scaffold_2000473	WGTU	9	#FB9C5B	#949494	PAZJ	3
312	RFRB_scaffold_2001186	RFRB	9	#FB9C5B	#FFFFFF	XNLP	3
313	YQEC_scaffold_2072982	YQEC	9	#FB9C5B	#FFFFFF	VVPY	3
314	UFJN_scaffold_2013065	UFJN	9	#FB9C5B	#FFFFFF	PXYR	3
315	VITX_scaffold_2003863	VITX	9	#FB9C5B	#FFFFFF	VPDX	3
316	MROH_scaffold_2046961	MROH	9	#FB9C5B	#949494	LSLA	3
317	URCP_scaffold_2065200	URCP	9	#FB9C5B	#FFFFFF	BNDE	3
318	AFPO_scaffold_2072566	AFPO	9	#FB9C5B	#FFFFFF	MYVH	3
319	WLIC_scaffold_2018176	WLIC	7	#F5EA83	#949494	MJAV	3
320	GNQG_scaffold_2013128	GNQG	7	#F5EA83	#949494	OZJZ	3
321	SGTW_scaffold_2005965	SGTW	7	#F5EA83	#949494	OGSY	3
322	JZVE_scaffold_2037468	JZVE	7	#F5EA83	#949494	HNCF	3
323	JRNA_scaffold_2065379	JRNA	7	#F5EA83	#949494	BHYC	3
324	CDFR_scaffold_2062302	CDFR	7	#F5EA83	#949494	AEPI	3
325	YFZK_scaffold_2041681	YFZK	7	#F5EA83	#949494	AXPJ	3
326	EFMS_scaffold_2012542	EFMS	7	#F5EA83	#949494	KCPT	3
327	WYAJ_scaffold_2089596	WYAJ	7	#F5EA83	#949494	XWMS	3
328	GJTI_scaffold_2012548	GJTI	7	#F5EA83	#949494	LFII	3
329	QSNJ_scaffold_2065941	QSNJ	7	#F5EA83	#949494	OODC	3
330	CGDN_scaffold_2069915	CGDN	7	#F5EA83	#949494	VXOD	3
331	NRXL_scaffold_2063259	NRXL	7	#F5EA83	#949494	TXMP	3
332	HOUF_scaffold_2111133	HOUF	7	#F5EA83	#949494	XPBC	3
333	DSXO_scaffold_2014254	DSXO	7	#F5EA83	#949494	COAQ	3
334	IIOL_scaffold_2077970	IIOL	7	#F5EA83	#949494	TVCU	3
335	DZQM_scaffold_2011097	DZQM	7	#F5EA83	#949494	CKDK	3
336	MFTM_scaffold_2081193	MFTM	7	#F5EA83	#949494	EZZT	3
337	JBND_scaffold_2070942	JBND	7	#F5EA83	#949494	SIZE	3
338	IOVS_scaffold_2013014	IOVS	7	#F5EA83	#949494	YGAT	3
339	GAMH_scaffold_2054915	GAMH	7	#F5EA83	#949494	VNMY	3
340	AREG_scaffold_2011986	AREG	7	#F5EA83	#949494	RVGH	3
341	AWQB_scaffold_2009553	AWQB	7	#F5EA83	#949494	ZTLR	3
342	AQFM_scaffold_2079731	AQFM	7	#F5EA83	#949494	RPPC	3
343	VSRH_scaffold_2055316	VSRH	7	#F5EA83	#949494	INQX	3
344	JUWL_scaffold_2014969	JUWL	7	#F5EA83	#949494	IEPQ	3
345	NPRL_scaffold_2125273	NPRL	7	#F5EA83	#949494	GLVK	3
346	GGEA_scaffold_2067438	GGEA	7	#F5EA83	#949494	LFOG	3
347	WVWN_scaffold_2053155	WVWN	7	#F5EA83	#949494	TDTF	3
348	YZRI_scaffold_2088888	YZRI	13	#FB5353	#949494	KKDQ	3
349	YGCX_scaffold_2031237	YGCX	3	#6CB2F8	#949494	RZTJ	3
350	KBXS_scaffold_2086494	KBXS	5	#E479F3	#949494	LPGY	3
351	GJPF_scaffold_2063473	GJPF	5	#E479F3	#949494	NJLF	3
352	KYNE_scaffold_2008789	KYNE	5	#E479F3	#949494	YZVJ	3
353	JVBR_scaffold_2008320	JVBR	5	#E479F3	#949494	TIUZ	3
354	WTDE_scaffold_2003827	WTDE	5	#E479F3	#949494	THHD	3
355	JHUL_scaffold_2004691	JHUL	5	#E479F3	#949494	JHCN	3
356	PLBZ_scaffold_2029764	PLBZ	5	#E479F3	#949494	PDIE	3
357	ICNN_scaffold_2032091	ICNN	5	#E479F3	#949494	PMRP	3
358	KXSK_scaffold_2025295	KXSK	5	#E479F3	#949494	DGNP	3
359	FGRF_scaffold_2014732	FGRF	5	#E479F3	#949494	SFZX	3
360	MVRF_scaffold_2060856	MVRF	5	#E479F3	#949494	AQGE	3
361	RQZP_scaffold_2030327	RQZP	5	#E479F3	#949494	KYAD	3
362	TCYS_scaffold_2094630	TCYS	5	#E479F3	#949494	RBYC	3
363	UZXL_scaffold_2025641	UZXL	5	#E479F3	#949494	XVJB	3
364	HOKG_scaffold_2027143	HOKG	5	#E479F3	#949494	EDHN	3
365	FGDU_scaffold_2006756	FGDU	3	#6CB2F8	#949494	EILE	3
366	AJJE_scaffold_2013279	AJJE	3	#6CB2F8	#949494	WVEF	3
367	ICUS_scaffold_2013327	ICUS	3	#6CB2F8	#949494	ZHEE	3
368	YIVZ_scaffold_2079329	YIVZ	3	#6CB2F8	#949494	IANR	3
369	JMJV_scaffold_2004243	JMJV	3	#6CB2F8	#949494	QNOC	3
370	LHDP_scaffold_2044877	LHDP	3	#6CB2F8	#949494	DHAW	3
371	JYOB_scaffold_2009604	JYOB	3	#6CB2F8	#949494	NCVK	3
372	RVGH_scaffold_2005426	RVGH	3	#6CB2F8	#949494	TJQY	3
373	TVCU_scaffold_2010651	TVCU	3	#6CB2F8	#949494	VCIN	3
374	SWGX_scaffold_2013846	SWGX	3	#6CB2F8	#949494	BLVL	3
375	HELY_scaffold_2005653	HELY	3	#6CB2F8	#949494	EAVM	3
376	EZXQ_scaffold_2006948	EZXQ	3	#6CB2F8	#949494	QIEH	3
377	CSUV_scaffold_2004545	CSUV	3	#6CB2F8	#949494	SXCE	3
378	VMNH_scaffold_2087626	VMNH	3	#6CB2F8	#949494	ZPKK	3
379	IPWB_scaffold_2020713	IPWB	3	#6CB2F8	#949494	SQCF	3
380	AtSKL1_AT3G26900	ZZZZ	3	#6CB2F8	#949494	XFFT	3
381	TZWR_scaffold_2043886	TZWR	3	#6CB2F8	#949494	CQMG	3
382	YNFJ_scaffold_2175625	YNFJ	2	#6CB2F8	#949494	ACFP	3
383	DZRA_scaffold_2022745	DZRA	2	#6CB2F8	#949494	WKCY	3
384	XVJB_scaffold_2003745	XVJB	3	#6CB2F8	#949494	WWKL	3
385	EDHN_scaffold_2005856	EDHN	3	#6CB2F8	#949494	HYZL	3
386	ACFP_scaffold_2005256	ACFP	3	#6CB2F8	#949494	DZTK	3
387	TORX_scaffold_2100569	TORX	4	#6CB2F8	#949494	IPWB	3
388	QEHE_scaffold_2003957	QEHE	4	#6CB2F8	#949494	VMNH	3
389	MGVU_scaffold_2038502	MGVU	4	#6CB2F8	#949494	CSUV	3
390	MZOB_scaffold_2002516	MZOB	4	#6CB2F8	#949494	TZWR	3
391	IDGE_scaffold_2020482	IDGE	4	#6CB2F8	#949494	HABV	3
392	CSWE_scaffold_2001561	CSWE	4	#6CB2F8	#949494	UVQL	3
393	IWJG_scaffold_2004046	IWJG	4	#6CB2F8	#949494	BXBF	3
394	OSHQ_scaffold_2047768	OSHQ	13	#FB5353	#949494	GTSV	3
395	OKEF_scaffold_2007247	OKEF	1	#FB5353	#949494	LAPO	3
396	ZGQD_scaffold_2005884	ZGQD	1	#FB5353	#949494	LJQF	3
397	AUGV_scaffold_2051826	AUGV	1	#FB5353	#949494	QSKP	3
398	UDHA_scaffold_2097618	UDHA	1	#FB5353	#949494	HELY	3
399	XHKT_scaffold_2063429	XHKT	1	#FB5353	#949494	EZXQ	3
400	BFMT_scaffold_2022077	BFMT	1	#FB5353	#949494	ZLOA	3
401	CCHG_scaffold_2062282	CCHG	1	#FB5353	#949494	MBQU	3
402	YDEH_scaffold_2060419	YDEH	1	#FB5353	#949494	UPZX	3
403	GOQJ_scaffold_2061274	GOQJ	1	#FB5353	#949494	UAXP	3
404	QDVW_scaffold_2014826	QDVW	13	#FB5353	#949494	JOIS	3
405	PAWA_scaffold_2008155	PAWA	13	#FB5353	#949494	CRNC	3
406	OPDF_scaffold_2000005	OPDF	13	#FB5353	#949494	CZPV	3
407	XSZI_scaffold_2051953	XSZI	13	#FB5353	#949494	SWPE	3
408	MUNP_scaffold_2008591	MUNP	13	#FB5353	#949494	RTTY	3
409	FAKD_scaffold_2068405	FAKD	1	#FB5353	#949494	MYZV	3
410	VYLQ_scaffold_2010268	VYLQ	13	#FB5353	#949494	KPTE	3
411	OBPL_scaffold_2046243	OBPL	13	#FB5353	#949494	PKMO	3
412	WKSU_scaffold_2022602	WKSU	13	#FB5353	#949494	OLXF	3
413	IFCJ_scaffold_2002675	IFCJ	13	#FB5353	#949494	WYIG	3
414	DDEV_scaffold_2003091	DDEV	13	#FB5353	#949494	ZSAB	3
415	DHPO_scaffold_2018912	DHPO	13	#FB5353	#949494	ATFX	3
416	XQWC_scaffold_2018283	XQWC	13	#FB5353	#949494	WMUK	3
417	WBOD_scaffold_2017682	WBOD	13	#FB5353	#949494	PUDI	3
418	BSVG_scaffold_2077118	BSVG	13	#FB5353	#949494	QJXB	3
419	BCGB_scaffold_2009924	BCGB	13	#FB5353	#949494	AWJM	3
420	WIGA_scaffold_2098724	WIGA	13	#FB5353	#949494	YUOM	3
421	ABSS_scaffold_2074094	ABSS	13	#FB5353	#949494	WAXR	3
422	WPHN_scaffold_2010154	WPHN	13	#FB5353	#949494	JSZD	3
423	FALI_scaffold_2121713	FALI	13	#FB5353	#949494	FCCA	3
424	KRJP_scaffold_2019312	KRJP	13	#FB5353	#949494	BCAA	3
425	WAIL_scaffold_2016861	WAIL	13	#FB5353	#949494	UVDC	3
426	MAQO_scaffold_2117924	MAQO	13	#FB5353	#949494	CAIX	3
427	WLIC_scaffold_2117519	WLIC	7	#F5EA83	#FFFFFF	VCCF	3
428	XZUY_scaffold_2011516	XZUY	7	#F5EA83	#FFFFFF	OBTI	3
429	GNQG_scaffold_2085668	GNQG	7	#F5EA83	#FFFFFF	UHJR	3
430	KAWQ_scaffold_2055798	KAWQ	7	#F5EA83	#FFFFFF	PGKL	3
431	GGEA_scaffold_2067986	GGEA	7	#F5EA83	#FFFFFF	HBHB	3
432	AQFM_scaffold_2014778	AQFM	7	#F5EA83	#FFFFFF	VFFP	3
433	JUWL_scaffold_2008281	JUWL	7	#F5EA83	#FFFFFF	IKFD	3
434	GAMH_scaffold_2007128	GAMH	7	#F5EA83	#FFFFFF	QICX	3
435	AREG_scaffold_2007359	AREG	7	#F5EA83	#FFFFFF	BFJL	4
436	VSRH_scaffold_2057524	VSRH	7	#F5EA83	#FFFFFF	XONJ	4
437	AWQB_scaffold_2055322	AWQB	7	#F5EA83	#FFFFFF	VUSY	4
438	WVWN_scaffold_2054772	WVWN	7	#F5EA83	#FFFFFF	UZNH	4
439	IOVS_scaffold_2057031	IOVS	7	#F5EA83	#FFFFFF	QURC	4
440	NPRL_scaffold_2009617	NPRL	7	#F5EA83	#FFFFFF	ZETY	4
441	IIOL_scaffold_2078186	IIOL	7	#F5EA83	#FFFFFF	BTZX	4
442	DZQM_scaffold_2055075	DZQM	7	#F5EA83	#FFFFFF	OTAN	4
443	MFTM_scaffold_2010537	MFTM	7	#F5EA83	#FFFFFF	VTLJ	4
444	JBND_scaffold_2072625	JBND	7	#F5EA83	#FFFFFF	QAUE	4
445	YFZK_scaffold_2011512	YFZK	7	#F5EA83	#FFFFFF	JEXA	4
446	RSCE_scaffold_2057674	RSCE	7	#F5EA83	#FFFFFF	YZGX	4
447	XTZO_scaffold_2065477	XTZO	7	#F5EA83	#FFFFFF	ADHK	4
448	MIXZ_scaffold_2006559	MIXZ	7	#F5EA83	#FFFFFF	UFHF	4
449	ACWS_scaffold_2068531	ACWS	7	#F5EA83	#FFFFFF	KVFU	4
450	FMWZ_scaffold_2057105	FMWZ	7	#F5EA83	#FFFFFF	WXVX	4
451	OWFC_scaffold_2008138	OWFC	7	#F5EA83	#FFFFFF	AVJK	4
452	JRNA_scaffold_2013850	JRNA	7	#F5EA83	#FFFFFF	PPPZ	4
453	JZVE_scaffold_2007531	JZVE	7	#F5EA83	#FFFFFF	SERM	4
454	BBDD_scaffold_2076464	BBDD	7	#F5EA83	#FFFFFF	LRTN	4
455	ZQWM_scaffold_2089652	ZQWM	7	#F5EA83	#FFFFFF	YSRZ	4
456	CDFR_scaffold_2061197	CDFR	7	#F5EA83	#FFFFFF	DTOA	4
457	QCGM_scaffold_2009861	QCGM	7	#F5EA83	#FFFFFF	BNTL	4
458	HILW_scaffold_2014801	HILW	7	#F5EA83	#FFFFFF	DAAD	4
459	KLGF_scaffold_2092584	KLGF	7	#F5EA83	#FFFFFF	ODDO	4
460	EGLZ_scaffold_2005947	EGLZ	7	#F5EA83	#FFFFFF	NGRR	4
461	MHGD_scaffold_2072500	MHGD	7	#F5EA83	#FFFFFF	WVMY	4
462	UUJS_scaffold_2010773	UUJS	7	#F5EA83	#FFFFFF	FNEN	4
463	SCEB_scaffold_2053202	SCEB	7	#F5EA83	#FFFFFF	OJCW	4
464	VGSX_scaffold_2070915	VGSX	7	#F5EA83	#FFFFFF	HUSX	4
465	XLGK_scaffold_2056783	XLGK	7	#F5EA83	#FFFFFF	WRPP	4
466	IZGN_scaffold_2073123	IZGN	7	#F5EA83	#FFFFFF	BEFC	4
467	ROWR_scaffold_2060993	ROWR	7	#F5EA83	#FFFFFF	OXYP	4
468	QHBI_scaffold_2002771	QHBI	7	#F5EA83	#FFFFFF	AXBO	4
469	EFMS_scaffold_2012049	EFMS	7	#F5EA83	#FFFFFF	JPDJ	4
470	IAJW_scaffold_2150994	IAJW	7	#F5EA83	#FFFFFF	PTFA	4
471	HQOM_scaffold_2136123	HQOM	7	#F5EA83	#FFFFFF	VJSJ	4
472	WYAJ_scaffold_2001026	WYAJ	7	#F5EA83	#FFFFFF	NJJO	4
473	GJTI_scaffold_2012613	GJTI	7	#F5EA83	#FFFFFF	JWEY	4
474	ZYAX_scaffold_2009663	ZYAX	7	#F5EA83	#FFFFFF	EIGQ	4
475	WWSS_scaffold_2043874	WWSS	7	#F5EA83	#FFFFFF	RGMN	4
476	YLPM_scaffold_2008662	YLPM	7	#F5EA83	#FFFFFF	OUER	4
477	BTTS_scaffold_2005305	BTTS	7	#F5EA83	#FFFFFF	XKVX	4
478	XIRK_scaffold_2064131	XIRK	7	#F5EA83	#FFFFFF	IPPG	4
479	OUOI_scaffold_2052506	OUOI	7	#F5EA83	#FFFFFF	ABEH	4
480	ESYX_scaffold_2089144	ESYX	7	#F5EA83	#FFFFFF	NIGS	4
481	NRXL_scaffold_2009421	NRXL	7	#F5EA83	#FFFFFF	MZOB	4
482	HBGV_scaffold_2003001	HBGV	7	#F5EA83	#FFFFFF	IDGE	4
483	QSNJ_scaffold_2067209	QSNJ	7	#F5EA83	#FFFFFF	DIHD	4
484	DSXO_scaffold_2009023	DSXO	7	#F5EA83	#FFFFFF	IWJG	4
485	FHST_scaffold_2065051	FHST	7	#F5EA83	#FFFFFF	CSWE	4
486	HOUF_scaffold_2112309	HOUF	7	#F5EA83	#FFFFFF	EMAL	4
487	OXGJ_scaffold_2046962	OXGJ	7	#F5EA83	#FFFFFF	DKFZ	4
488	FRPM_scaffold_2013747	FRPM	7	#F5EA83	#FFFFFF	YQIJ	4
489	XMGP_scaffold_2014355	XMGP	7	#F5EA83	#FFFFFF	SMUR	4
490	BUWV_scaffold_2006960	BUWV	7	#F5EA83	#FFFFFF	HANM	4
491	CGDN_scaffold_2071719	CGDN	7	#F5EA83	#FFFFFF	QZZU	4
492	XQSG_scaffold_2012004	XQSG	7	#F5EA83	#FFFFFF	SZUO	4
493	QNGJ_scaffold_2012915	QNGJ	7	#F5EA83	#FFFFFF	GIPR	4
494	UEVI_scaffold_2061249	UEVI	7	#F5EA83	#FFFFFF	PVGM	4
495	AIGO_scaffold_2070336	AIGO	7	#F5EA83	#FFFFFF	MGVU	4
496	ETCJ_scaffold_2064033	ETCJ	7	#F5EA83	#FFFFFF	UOYN	4
497	VFYZ_scaffold_2004951	VFYZ	7	#F5EA83	#FFFFFF	JCLQ	4
498	NKIN_scaffold_2009809	NKIN	7	#F5EA83	#FFFFFF	UFQC	4
499	GKCZ_scaffold_2007790	GKCZ	7	#F5EA83	#FFFFFF	QEHE	4
500	OVIJ_scaffold_2012981	OVIJ	7	#F5EA83	#FFFFFF	YADI	4
501	YYPE_scaffold_2012092	YYPE	7	#F5EA83	#FFFFFF	DSUV	4
502	AUDE_scaffold_2061313	AUDE	7	#F5EA83	#FFFFFF	EDEQ	4
503	IFLI_scaffold_2009041	IFLI	7	#F5EA83	#FFFFFF	JGYZ	4
504	RMMV_scaffold_2006552	RMMV	7	#F5EA83	#FFFFFF	HGSM	4
505	JDQB_scaffold_2071276	JDQB	7	#F5EA83	#FFFFFF	KPUM	4
506	SGTW_scaffold_2038663	SGTW	7	#F5EA83	#FFFFFF	ECTD	4
507	XZUY_scaffold_2049744	XZUY	7	#F5EA83	#FFFFFF	GGJD	4
508	WLIC_scaffold_2019921	WLIC	7	#F5EA83	#FFFFFF	BQEQ	4
509	KAWQ_scaffold_2055291	KAWQ	7	#F5EA83	#FFFFFF	JOPH	4
510	GGEA_scaffold_2006359	GGEA	7	#F5EA83	#FFFFFF	ULGV	4
511	GAMH_scaffold_2053825	GAMH	7	#F5EA83	#FFFFFF	WQRD	4
512	VSRH_scaffold_2011157	VSRH	7	#F5EA83	#FFFFFF	PCNH	4
513	MFTM_scaffold_2080219	MFTM	7	#F5EA83	#FFFFFF	DNQA	4
514	JBND_scaffold_2070971	JBND	7	#F5EA83	#FFFFFF	WEAC	4
515	WVWN_scaffold_2052046	WVWN	7	#F5EA83	#FFFFFF	AYIY	4
516	IOVS_scaffold_2010582	IOVS	7	#F5EA83	#FFFFFF	PCGJ	4
517	RSCE_scaffold_2057436	RSCE	7	#F5EA83	#FFFFFF	NBMW	4
518	XTZO_scaffold_2064511	XTZO	7	#F5EA83	#FFFFFF	TKEK	4
519	MIXZ_scaffold_2075613	MIXZ	7	#F5EA83	#FFFFFF	UTQR	4
520	ACWS_scaffold_2069533	ACWS	7	#F5EA83	#FFFFFF	SVQC	4
521	JZVE_scaffold_2007415	JZVE	7	#F5EA83	#FFFFFF	QKEI	4
522	JRNA_scaffold_2007524	JRNA	7	#F5EA83	#FFFFFF	GDZS	4
523	OWFC_scaffold_2054567	OWFC	7	#F5EA83	#FFFFFF	DCCI	4
524	ZQWM_scaffold_2089153	ZQWM	7	#F5EA83	#FFFFFF	DTNC	4
525	CDFR_scaffold_2008367	CDFR	7	#F5EA83	#FFFFFF	RWKR	4
526	KLGF_scaffold_2013767	KLGF	7	#F5EA83	#FFFFFF	FDMM	4
527	EGLZ_scaffold_2010066	EGLZ	7	#F5EA83	#FFFFFF	EQDA	4
528	QCGM_scaffold_2009636	QCGM	7	#F5EA83	#FFFFFF	PUCW	4
529	IZGN_scaffold_2012000	IZGN	7	#F5EA83	#FFFFFF	ATYL	4
530	ROWR_scaffold_2061051	ROWR	7	#F5EA83	#FFFFFF	SNNC	4
531	QHBI_scaffold_2057514	QHBI	7	#F5EA83	#FFFFFF	DYFF	4
532	FMWZ_scaffold_2012819	FMWZ	7	#F5EA83	#FFFFFF	FYUH	4
533	SCEB_scaffold_2002542	SCEB	7	#F5EA83	#FFFFFF	BAHE	4
534	XLGK_scaffold_2011510	XLGK	7	#F5EA83	#FFFFFF	DMLT	4
535	VGSX_scaffold_2069069	VGSX	7	#F5EA83	#FFFFFF	IYDF	4
536	YFZK_scaffold_2044138	YFZK	7	#F5EA83	#FFFFFF	LRRR	4
537	ZYAX_scaffold_2001030	ZYAX	7	#F5EA83	#FFFFFF	GETL	4
538	WWSS_scaffold_2004527	WWSS	7	#F5EA83	#FFFFFF	WHNV	4
539	WYAJ_scaffold_2006600	WYAJ	7	#F5EA83	#FFFFFF	FUMQ	4
540	GJTI_scaffold_2059794	GJTI	7	#F5EA83	#FFFFFF	UCNM	4
541	IAJW_scaffold_2150137	IAJW	7	#F5EA83	#FFFFFF	EAAA	4
542	HQOM_scaffold_2001386	HQOM	7	#F5EA83	#FFFFFF	TAGM	4
543	EFMS_scaffold_2013767	EFMS	7	#F5EA83	#FFFFFF	PHCE	4
544	IFLI_scaffold_2143652	IFLI	7	#F5EA83	#FFFFFF	RTNA	4
545	RMMV_scaffold_2056795	RMMV	7	#F5EA83	#FFFFFF	XMBA	4
546	JDQB_scaffold_2070255	JDQB	7	#F5EA83	#FFFFFF	GNPX	4
547	GKCZ_scaffold_2016302	GKCZ	7	#F5EA83	#FFFFFF	HRUR	4
548	AUDE_scaffold_2006503	AUDE	7	#F5EA83	#FFFFFF	MXFG	4
549	ETCJ_scaffold_2062913	ETCJ	7	#F5EA83	#FFFFFF	JCMU	4
550	YYPE_scaffold_2011766	YYPE	7	#F5EA83	#FFFFFF	TORX	4
551	OVIJ_scaffold_2011093	OVIJ	7	#F5EA83	#FFFFFF	KTAR	4
552	OXGJ_scaffold_2046133	OXGJ	7	#F5EA83	#FFFFFF	MZLD	4
553	FHST_scaffold_2010191	FHST	7	#F5EA83	#FFFFFF	UEEN	4
554	HOUF_scaffold_2006487	HOUF	7	#F5EA83	#FFFFFF	FAMO	4
555	DSXO_scaffold_2006501	DSXO	7	#F5EA83	#FFFFFF	WUZV	4
556	NRXL_scaffold_2063652	NRXL	7	#F5EA83	#FFFFFF	ZVFS	4
557	OUOI_scaffold_2051564	OUOI	7	#F5EA83	#FFFFFF	PHOQ	4
558	ESYX_scaffold_2012375	ESYX	7	#F5EA83	#FFFFFF	VTOK	4
559	QSNJ_scaffold_2008537	QSNJ	7	#F5EA83	#FFFFFF	XMOG	4
560	XIRK_scaffold_2063572	XIRK	7	#F5EA83	#FFFFFF	URZI	4
561	CGDN_scaffold_2071090	CGDN	7	#F5EA83	#FFFFFF	UMUL	4
562	XQSG_scaffold_2007883	XQSG	7	#F5EA83	#FFFFFF	ZRIN	4
563	BUWV_scaffold_2009335	BUWV	7	#F5EA83	#FFFFFF	OWAS	4
564	QNGJ_scaffold_2072207	QNGJ	7	#F5EA83	#FFFFFF	GNRI	4
565	FRPM_scaffold_2006241	FRPM	7	#F5EA83	#FFFFFF	DCVZ	4
566	XQSG_scaffold_2007884	XQSG	7	#F5EA83	#FFFFFF	YKZB	4
567	AIGO_scaffold_2008389	AIGO	7	#F5EA83	#FFFFFF	PTBJ	4
568	VFYZ_scaffold_2010817	VFYZ	7	#F5EA83	#FFFFFF	TPUT	4
569	NKIN_scaffold_2050137	NKIN	7	#F5EA83	#FFFFFF	EBOL	4
570	WAIL_scaffold_2018086	WAIL	13	#FB5353	#FFFFFF	YRHD	4
571	PZRT_scaffold_2015533	PZRT	12	#FB5353	#FFFFFF	CLRW	4
572	URDJ_scaffold_2034669	URDJ	12	#FB5353	#FFFFFF	EDXZ	4
573	YMES_scaffold_2010763	YMES	6	#E479F3	#FFFFFF	GAKQ	4
574	MTII_scaffold_2008790	MTII	5	#E479F3	#FFFFFF	CWLL	4
575	PAWA_scaffold_2009370	PAWA	13	#FB5353	#FFFFFF	SIBR	4
576	QDVW_scaffold_2062674	QDVW	13	#FB5353	#FFFFFF	XXYA	4
577	WZFE_scaffold_2010008	WZFE	13	#FB5353	#FFFFFF	EJBY	4
578	OSHQ_scaffold_2009550	OSHQ	13	#FB5353	#FFFFFF	XRLM	4
579	OKEF_scaffold_2010980	OKEF	1	#FB5353	#FFFFFF	GRFT	4
580	OKEF_scaffold_2010981	OKEF	1	#FB5353	#FFFFFF	COBX	4
581	FZJL_scaffold_2166773	FZJL	12	#FB5353	#FFFFFF	PSHB	4
582	WZFE_scaffold_2019136	WZFE	13	#FB5353	#FFFFFF	GCFE	4
583	IFCJ_scaffold_2114906	IFCJ	13	#FB5353	#FFFFFF	MQIV	4
584	DDEV_scaffold_2005582	DDEV	13	#FB5353	#FFFFFF	CPOC	4
585	OPDF_scaffold_2037153	OPDF	13	#FB5353	#FFFFFF	VXKB	4
586	MUNP_scaffold_2008305	MUNP	13	#FB5353	#FFFFFF	SDXI	4
587	OVRB_scaffold_2021668	OVRB	5	#E479F3	#FFFFFF	QSLH	4
588	NHIX_scaffold_2000717	NHIX	5	#E479F3	#FFFFFF	NHAG	4
589	OBPL_scaffold_2007288	OBPL	13	#FB5353	#FFFFFF	ERWT	4
590	YZRI_scaffold_2089368	YZRI	13	#FB5353	#FFFFFF	ALUC	4
591	XQWC_scaffold_2162062	XQWC	13	#FB5353	#FFFFFF	EMBR	4
592	WBOD_scaffold_2024213	WBOD	13	#FB5353	#FFFFFF	NAUM	4
593	NPND_scaffold_2011527	NPND	13	#FB5353	#FFFFFF	OQBM	4
594	KBXS_scaffold_2015421	KBXS	5	#E479F3	#FFFFFF	IZNU	4
595	GJPF_scaffold_2004255	GJPF	5	#E479F3	#FFFFFF	AHRN	4
596	OYLU_scaffold_2094832	OYLU	6	#E479F3	#FFFFFF	KTWL	4
597	JQCX_scaffold_2016945	JQCX	6	#E479F3	#FFFFFF	BOLZ	4
598	TZNS_scaffold_2006736	TZNS	6	#E479F3	#FFFFFF	DLJZ	4
599	TNWF_scaffold_2023007	TNWF	6	#E479F3	#FFFFFF	GHLP	4
600	KNKV_scaffold_2000534	KNKV	6	#E479F3	#FFFFFF	LQJY	4
601	VVVV_scaffold_2008490	VVVV	5	#E479F3	#FFFFFF	LWCK	4
602	VBHQ_scaffold_2037514	VBHQ	5	#E479F3	#FFFFFF	JNVS	4
603	SILJ_scaffold_2082505	SILJ	5	#E479F3	#FFFFFF	OSMU	4
604	SILJ_scaffold_2018791	SILJ	5	#E479F3	#FFFFFF	UGJI	4
605	QOXT_scaffold_2166397	QOXT	5	#E479F3	#FFFFFF	DLAI	4
606	CIEA_scaffold_2053256	CIEA	6	#E479F3	#FFFFFF	NMDZ	4
607	PWSG_scaffold_2008514	PWSG	6	#E479F3	#FFFFFF	MKZR	4
608	XPAF_scaffold_2057712	XPAF	6	#E479F3	#FFFFFF	AIOU	4
609	WBIB_scaffold_2007909	WBIB	6	#E479F3	#FFFFFF	CLNU	4
610	WXNT_scaffold_2008696	WXNT	6	#E479F3	#FFFFFF	CLMX	4
611	YXNR_scaffold_2003130	YXNR	6	#E479F3	#FFFFFF	TPEM	4
612	TIJL_scaffold_2020245	TIJL	6	#E479F3	#FFFFFF	TQKZ	4
613	CXSJ_scaffold_2019764	CXSJ	6	#E479F3	#FFFFFF	CWYJ	4
614	HATH_scaffold_2000285	HATH	6	#E479F3	#FFFFFF	EITK	4
615	ROEI_scaffold_2020104	ROEI	6	#E479F3	#949494	JBYE	4
616	YPIC_scaffold_2010964	YPIC	6	#E479F3	#FFFFFF	EDBB	4
617	ZMGN_scaffold_2085732	ZMGN	6	#E479F3	#FFFFFF	OINM	4
618	XUAB_scaffold_2004266	XUAB	6	#E479F3	#FFFFFF	MVSE	4
619	NNOK_scaffold_2065020	NNOK	6	#E479F3	#FFFFFF	QIKZ	4
620	VGHH_scaffold_2049905	VGHH	1	#FB5353	#FFFFFF	WEQK	4
621	GRRW_scaffold_2012755	GRRW	1	#FB5353	#FFFFFF	AJFN	4
622	SIIK_scaffold_2004183	SIIK	1	#FB5353	#FFFFFF	SBZH	4
623	REOF_scaffold_2010314	REOF	1	#FB5353	#FFFFFF	NTEO	4
624	OBOJ_scaffold_2013166	OBOJ	1	#FB5353	#FFFFFF	SALZ	4
625	GBVZ_scaffold_2015934	GBVZ	1	#FB5353	#FFFFFF	DFYF	4
626	ZUHO_scaffold_2022256	ZUHO	1	#FB5353	#949494	ASMV	4
627	ZUHO_scaffold_2141351	ZUHO	1	#FB5353	#FFFFFF	SXML	4
628	UPOG_scaffold_2007725	UPOG	1	#FB5353	#FFFFFF	QACK	4
629	FONV_scaffold_2086319	FONV	3	#6CB2F8	#FFFFFF	GIOY	4
630	IWMW_scaffold_2006461	IWMW	1	#FB5353	#FFFFFF	WSYE	4
631	CCID_scaffold_2010738	CCID	1	#FB5353	#FFFFFF	NUSE	4
632	YHFG_scaffold_2012978	YHFG	1	#FB5353	#FFFFFF	UBLN	4
633	CCID_scaffold_2004720	CCID	1	#FB5353	#FFFFFF	AFQQ	4
634	CCID_scaffold_2012939	CCID	1	#FB5353	#FFFFFF	DUQG	4
635	YHFG_scaffold_2013351	YHFG	1	#FB5353	#FFFFFF	OAGK	4
636	WFBF_scaffold_2042930	WFBF	1	#FB5353	#FFFFFF	TEZA	4
637	QTJY_scaffold_2060864	QTJY	1	#FB5353	#FFFFFF	EYKJ	4
638	VQFW_scaffold_2005960	VQFW	1	#FB5353	#FFFFFF	DUNJ	4
639	SWOH_scaffold_2056047	SWOH	1	#FB5353	#FFFFFF	DESP	4
640	NMGG_scaffold_2005653	NMGG	1	#FB5353	#FFFFFF	XRCX	4
641	ZGQD_scaffold_2054747	ZGQD	1	#FB5353	#FFFFFF	UQAZ	4
642	UDHA_scaffold_2027208	UDHA	1	#FB5353	#FFFFFF	EXHX	4
643	AUGV_scaffold_2001287	AUGV	1	#FB5353	#FFFFFF	ZNZC	4
644	CCHG_scaffold_2009432	CCHG	1	#FB5353	#FFFFFF	QBGG	4
645	GOQJ_scaffold_2003598	GOQJ	1	#FB5353	#FFFFFF	LMXP	4
646	SMZF_scaffold_2009076	SMZF	1	#FB5353	#FFFFFF	IPUI	4
647	BFMT_scaffold_2004123	BFMT	1	#FB5353	#FFFFFF	DSWR	4
648	YDEH_scaffold_2007852	YDEH	1	#FB5353	#FFFFFF	KJBH	4
649	TMWO_scaffold_2022917	TMWO	1	#FB5353	#FFFFFF	QXWF	4
650	ZSNV_scaffold_2019225	ZSNV	1	#FB5353	#FFFFFF	NVSO	4
651	KKCW_scaffold_2003610	KKCW	1	#FB5353	#FFFFFF	GFVW	4
652	RRID_scaffold_2016231	RRID	1	#FB5353	#FFFFFF	RZSW	4
653	KKCW_scaffold_2003609	KKCW	1	#FB5353	#FFFFFF	JZHZ	4
654	MLPX_scaffold_2012999	MLPX	1	#FB5353	#FFFFFF	HXDV	4
655	MIKW_scaffold_2009174	MIKW	1	#FB5353	#FFFFFF	UYED	4
656	OBPL_scaffold_2007287	OBPL	13	#FB5353	#FFFFFF	HRVY	4
657	XQWC_scaffold_2162749	XQWC	13	#FB5353	#FFFFFF	RLCS	4
658	WBOD_scaffold_2000468	WBOD	13	#FB5353	#FFFFFF	HXCD	4
659	DHPO_scaffold_2076892	DHPO	13	#FB5353	#FFFFFF	DDRL	4
660	YZRI_scaffold_2089913	YZRI	13	#FB5353	#FFFFFF	BMSE	4
661	ULGV_scaffold_2013431	ULGV	4	#6CB2F8	#FFFFFF	FUPX	4
662	WQUF_scaffold_2023244	WQUF	2	#6CB2F8	#FFFFFF	KGJF	4
663	FYSJ_scaffold_2001065	FYSJ	2	#6CB2F8	#FFFFFF	KFZY	4
664	PKMO_scaffold_2005589	PKMO	3	#6CB2F8	#FFFFFF	ZGDS	4
665	CIAC_scaffold_2000116	CIAC	2	#6CB2F8	#FFFFFF	MMJI	4
666	CKKR_scaffold_2011944	CKKR	2	#6CB2F8	#FFFFFF	CFRN	4
667	DAYQ_scaffold_2001367	DAYQ	2	#6CB2F8	#FFFFFF	JNKW	4
668	CTSS_scaffold_2044045	CTSS	2	#6CB2F8	#FFFFFF	GUMF	4
669	QUTB_scaffold_2075679	QUTB	1	#FB5353	#FFFFFF	DOVJ	4
670	VUSY_scaffold_2021441	VUSY	4	#6CB2F8	#FFFFFF	IZLO	4
671	BFJL_scaffold_2193903	BFJL	4	#6CB2F8	#FFFFFF	IHPC	4
672	NUZN_scaffold_2059045	NUZN	2	#6CB2F8	#FFFFFF	HUQC	4
673	BGZG_scaffold_2010279	BGZG	3	#6CB2F8	#FFFFFF	IXVJ	4
674	THHD_scaffold_2056329	THHD	3	#6CB2F8	#FFFFFF	AUIP	4
675	LWDA_scaffold_2015251	LWDA	3	#6CB2F8	#FFFFFF	FXGI	4
676	CWZU_scaffold_2010766	CWZU	3	#6CB2F8	#FFFFFF	HLJG	4
677	SVVG_scaffold_2070887	SVVG	3	#6CB2F8	#FFFFFF	SNBI	4
678	UZWG_scaffold_2004387	UZWG	3	#6CB2F8	#FFFFFF	QRNU	4
679	NHUA_scaffold_2074950	NHUA	3	#6CB2F8	#FFFFFF	GSZA	4
680	FAKD_scaffold_2016367	FAKD	1	#FB5353	#FFFFFF	CAQZ	4
681	BSVG_scaffold_2015213	BSVG	13	#FB5353	#FFFFFF	JTRM	4
682	KRJP_scaffold_2097683	KRJP	13	#FB5353	#FFFFFF	FFFY	4
683	VYLQ_scaffold_2001840	VYLQ	13	#FB5353	#FFFFFF	MTII	5
684	WIGA_scaffold_2008454	WIGA	13	#FB5353	#FFFFFF	DWZT	5
685	ABSS_scaffold_2011952	ABSS	13	#FB5353	#FFFFFF	MFIN	5
686	YNFJ_scaffold_2034681	YNFJ	2	#6CB2F8	#FFFFFF	COCP	5
687	WOBD_scaffold_2008064	WOBD	2	#6CB2F8	#FFFFFF	BYQM	5
688	WQUF_scaffold_2022178	WQUF	2	#6CB2F8	#FFFFFF	OCWZ	5
689	WPYJ_scaffold_2009895	WPYJ	13	#FB5353	#FFFFFF	VVVV	5
690	CVDF_scaffold_2102512	CVDF	2	#6CB2F8	#FFFFFF	DGXS	5
691	HUGU_scaffold_2013286	HUGU	2	#6CB2F8	#FFFFFF	VBHQ	5
692	GDYP_scaffold_2015314	GDYP	2	#6CB2F8	#FFFFFF	SILJ	5
693	JAFJ_scaffold_2023065	JAFJ	2	#6CB2F8	#FFFFFF	QOXT	5
694	EGOS_scaffold_2005725	EGOS	2	#6CB2F8	#FFFFFF	NHIX	5
695	DVXD_scaffold_2009372	DVXD	2	#6CB2F8	#FFFFFF	OVRB	5
696	HUGU_scaffold_2007608	HUGU	2	#6CB2F8	#FFFFFF	SFCT	5
697	GDYP_scaffold_2013393	GDYP	2	#6CB2F8	#FFFFFF	GDKK	5
698	WHHY_scaffold_2017181	WHHY	2	#6CB2F8	#FFFFFF	THEW	5
699	MBWM_scaffold_2088614	MBWM	2	#6CB2F8	#FFFFFF	AFLV	5
700	BJKT_scaffold_2065672	BJKT	2	#6CB2F8	#FFFFFF	OOSO	5
701	SFKQ_scaffold_2089905	SFKQ	2	#6CB2F8	#FFFFFF	MWYQ	5
702	AZBL_scaffold_2131316	AZBL	2	#6CB2F8	#FFFFFF	PRFO	5
703	TNVE_scaffold_2002603	TNVE	2	#6CB2F8	#FFFFFF	KXSK	5
704	QNIK_scaffold_2018571	QNIK	2	#6CB2F8	#FFFFFF	YBML	5
705	OFWX_scaffold_2013603	OFWX	2	#6CB2F8	#FFFFFF	ICNN	5
706	MRKX_scaffold_2005904	MRKX	2	#6CB2F8	#FFFFFF	PLBZ	5
707	MRKX_scaffold_2005905	MRKX	2	#6CB2F8	#FFFFFF	CMCY	5
708	BKQU_scaffold_2099783	BKQU	2	#6CB2F8	#FFFFFF	GJPF	5
709	LKKX_scaffold_2077943	LKKX	2	#6CB2F8	#FFFFFF	KBXS	5
710	CPKP_scaffold_2020348	CPKP	2	#6CB2F8	#FFFFFF	LDME	5
711	TRLB_scaffold_2005530	TRLB	2	#6CB2F8	#FFFFFF	XEUV	5
712	CZJT_scaffold_2008785	CZJT	2	#6CB2F8	#FFFFFF	IQYY	5
713	IWIS_scaffold_2009997	IWIS	2	#6CB2F8	#FFFFFF	DMIN	5
714	GCYL_scaffold_2006625	GCYL	2	#6CB2F8	#FFFFFF	JDTY	5
715	QMUN_scaffold_2003582	QMUN	2	#6CB2F8	#FFFFFF	ZKPF	5
716	LFQH_scaffold_2003321	LFQH	2	#6CB2F8	#FFFFFF	DPFW	5
717	KVAY_scaffold_2014123	KVAY	3	#6CB2F8	#FFFFFF	FGRF	5
718	XGFU_scaffold_2014370	XGFU	2	#6CB2F8	#FFFFFF	XFJG	5
719	RSPO_scaffold_2011990	RSPO	2	#6CB2F8	#FFFFFF	RCUX	5
720	TVCU_scaffold_2010274	TVCU	3	#6CB2F8	#FFFFFF	UZXL	5
721	CKDK_scaffold_2092977	CKDK	3	#6CB2F8	#FFFFFF	JVBR	5
722	AtSK1_At2g21940	ZZZZ	3	#6CB2F8	#FFFFFF	EMJJ	5
723	AtSK2_At4g39540	ZZZZ	3	#6CB2F8	#FFFFFF	FCEL	5
724	ACFP_scaffold_2030883	ACFP	3	#6CB2F8	#FFFFFF	BLAJ	5
725	WVEF_scaffold_2000235	WVEF	3	#6CB2F8	#FFFFFF	JHUL	5
726	EILE_scaffold_2008373	EILE	3	#6CB2F8	#FFFFFF	KOFB	5
727	KYAD_scaffold_2004103	KYAD	3	#6CB2F8	#FFFFFF	SVTS	5
728	DGNP_scaffold_2001884	DGNP	3	#6CB2F8	#FFFFFF	YJUG	5
729	PDIE_scaffold_2006487	PDIE	3	#6CB2F8	#FFFFFF	LTZF	5
730	SFZX_scaffold_2040476	SFZX	3	#6CB2F8	#FFFFFF	MUMD	5
731	PMRP_scaffold_2005503	PMRP	3	#6CB2F8	#FFFFFF	VTUS	5
732	PEZP_scaffold_2011362	PEZP	3	#6CB2F8	#FFFFFF	MTHW	5
733	ZCDJ_scaffold_2004693	ZCDJ	3	#6CB2F8	#FFFFFF	THDM	5
734	ATQZ_scaffold_2007410	ATQZ	3	#6CB2F8	#FFFFFF	XZME	5
735	RKFX_scaffold_2047404	RKFX	3	#6CB2F8	#FFFFFF	CNTZ	5
736	ZSSR_scaffold_2019794	ZSSR	3	#6CB2F8	#FFFFFF	JSAG	5
737	QZXQ_scaffold_2092838	QZXQ	3	#6CB2F8	#FFFFFF	LELS	5
738	GEHT_scaffold_2057574	GEHT	3	#6CB2F8	#FFFFFF	MVRF	5
739	PEZP_scaffold_2016287	PEZP	3	#6CB2F8	#FFFFFF	HOKG	5
740	JTQQ_scaffold_2071172	JTQQ	3	#6CB2F8	#FFFFFF	LSJW	5
741	TVSH_scaffold_2010939	TVSH	3	#6CB2F8	#FFFFFF	ONBE	5
742	TJMB_scaffold_2020826	TJMB	3	#6CB2F8	#FFFFFF	RQZP	5
743	AKRH_scaffold_2031397	AKRH	3	#6CB2F8	#FFFFFF	TCYS	5
744	LQUX_scaffold_2014175	LQUX	3	#6CB2F8	#FFFFFF	KYNE	5
745	ZUQW_scaffold_2005861	ZUQW	3	#6CB2F8	#FFFFFF	RDYY	5
746	FPLR_scaffold_2011025	FPLR	3	#6CB2F8	#FFFFFF	IXEM	5
747	TJQY_scaffold_2007579	TJQY	3	#6CB2F8	#FFFFFF	WTDE	5
748	XFFT_scaffold_2051317	XFFT	3	#6CB2F8	#FFFFFF	SART	5
749	YGAT_scaffold_2046169	YGAT	3	#6CB2F8	#FFFFFF	QGLJ	6
750	FCCA_scaffold_2013550	FCCA	3	#6CB2F8	#FFFFFF	NSPR	6
751	VNMY_scaffold_2012913	VNMY	3	#6CB2F8	#FFFFFF	HXJE	6
752	XPBC_scaffold_2142111	XPBC	3	#6CB2F8	#FFFFFF	HWUP	6
753	XNLP_scaffold_2014239	XNLP	3	#6CB2F8	#FFFFFF	YMES	6
754	VVPY_scaffold_2005676	VVPY	3	#6CB2F8	#FFFFFF	TZNS	6
755	SWGX_scaffold_2010540	SWGX	3	#6CB2F8	#FFFFFF	KNKV	6
756	SWGX_scaffold_2010539	SWGX	3	#6CB2F8	#FFFFFF	TNWF	6
757	FGDU_scaffold_2004786	FGDU	3	#6CB2F8	#FFFFFF	LSKK	6
758	AYMT_scaffold_2117048	AYMT	3	#6CB2F8	#FFFFFF	JNUB	6
759	LHDP_scaffold_2008040	LHDP	3	#6CB2F8	#FFFFFF	UOEL	6
760	EQYT_scaffold_2058123	EQYT	3	#6CB2F8	#FFFFFF	JQCX	6
761	QEBC_scaffold_2003119	QEBC	3	#6CB2F8	#FFFFFF	OYLU	6
762	YMUO_scaffold_2006460	YMUO	3	#6CB2F8	#FFFFFF	BDJQ	6
763	VUGF_scaffold_2008954	VUGF	3	#6CB2F8	#FFFFFF	BYPY	6
						PWSG	6
						WBIB	6
						XPAF	6
						WXNT	6
						CIEA	6
						RMVB	6
						IADP	6
						YPIC	6
						YXNR	6
						SOHV	6
						ROEI	6
						ZENX	6
						VQYB	6
						ZMGN	6
						BPKH	6
						BXAY	6
						NNOK	6
						XUAB	6
						WCOR	6
						XBKS	6
						HATH	6
						RCAH	6
						TIJL	6
						OMXG	6
						CXSJ	6
						PZAP	6
						YLWW	6
						BSTR	6
						PPQR	6
						BRUD	6
						SGTW	7
						VDAO	7
						GTHK	7
						TOXE	7
						XZUY	7
						KAWQ	7
						WLIC	7
						GNQG	7
						MIXZ	7
						XTZO	7
						ACWS	7
						RSCE	7
						WYAJ	7
						GJTI	7
						IAJW	7
						XIRK	7
						YYPE	7
						IFLI	7
						RMMV	7
						FRPM	7
						AIGO	7
						DSXO	7
						HOUF	7
						OUOI	7
						ESYX	7
						QNGJ	7
						GKCZ	7
						UEVI	7
						OXGJ	7
						XMGP	7
						NRXL	7
						XQSG	7
						JDQB	7
						OVIJ	7
						ETCJ	7
						BUWV	7
						HBGV	7
						QFAE	7
						QSNJ	7
						FHST	7
						CGDN	7
						VFYZ	7
						NKIN	7
						AUDE	7
						VSRH	7
						NPRL	7
						GGEA	7
						JUWL	7
						WVWN	7
						AREG	7
						AWQB	7
						IIOL	7
						DZQM	7
						JBND	7
						MFTM	7
						AQFM	7
						IOVS	7
						GAMH	7
						HILW	7
						FMWZ	7
						IZGN	7
						QHBI	7
						ROWR	7
						OWFC	7
						ZQWM	7
						CDFR	7
						MHGD	7
						BBDD	7
						UUJS	7
						JZVE	7
						JRNA	7
						SCEB	7
						XLGK	7
						EGLZ	7
						VGSX	7
						QCGM	7
						KLGF	7
						YFZK	7
						BTTS	7
						YLPM	7
						WWSS	7
						ZYAX	7
						EFMS	7
						HQOM	7
						GAON	8
						GKAG	8
						NYBX	8
						CBAE	8
						ZZEI	8
						GTUO	8
						ULKT	8
						PQTO	8
						ENQF	8
						UPMJ	8
						XNXF	8
						WAFT	8
						PKOX	8
						PYHZ	8
						LGDQ	8
						JKAA	8
						ABIJ	8
						ZYCD	8
						ZZOL	8
						KUXM	8
						ZFGK	8
						KJYC	8
						CAPN	9
						JVSZ	9
						NHCM	9
						UXCS	9
						UGNK	9
						DFHO	9
						BEGM	9
						WTJG	9
						QHVS	9
						EEAQ	9
						QVMR	9
						ALVQ	9
						PNZO	9
						GANB	9
						EWXK	9
						XDVM	9
						MEKP	9
						TWFZ	9
						QIAD	9
						TRPJ	9
						BIVQ	9
						RFMZ	9
						YKSS	9
						UOMY	9
						VIBO	9
						UWOD	9
						IXLH	9
						GYFU	9
						YLJA	9
						CJNT	9
						ZQYU	9
						UJWU	9
						ORJE	9
						OQWW	9
						NWWI	9
						JBLI	9
						FQGQ	9
						RFRB	9
						WGTU	9
						PSKY	9
						KJZG	9
						OCZL	9
						MROH	9
						YJJY	9
						YQEC	9
						HTFH	9
						VITX	9
						AFPO	9
						URCP	9
						FCHS	9
						UFJN	9
						HNDZ	9
						LHLE	9
						XXHP	9
						RICC	9
						YOWV	9
						HEGQ	9
						MTGC	9
						WCLG	9
						BMJR	9
						DCDT	9
						WQML	9
						ZXJO	9
						POPJ	9
						FLTD	9
						UJTT	9
						YCKE	9
						XDDT	9
						GSXD	9
						SKYV	9
						NDUV	9
						PIVW	9
						NOKI	9
						YIXP	9
						BMIF	9
						VVRN	9
						CVEG	9
						KIIX	9
						CQPW	9
						PBUU	9
						WOGB	10
						ORKS	10
						BGXB	10
						JMXW	10
						WNGH	10
						VBMM	10
						QMWB	10
						ABCD	10
						RDOO	10
						BPSG	10
						HRWG	10
						NGTD	10
						VMXJ	10
						RGKI	10
						FFPD	10
						AWOI	10
						KEFD	10
						XWHK	10
						YEPO	10
						YWNF	10
						WSPM	10
						ZACW	10
						LNSF	10
						QKQO	10
						EEMJ	10
						JADL	10
						IGUH	10
						TAVP	10
						MIRS	10
						DHWX	10
						TMAJ	10
						CMEQ	10
						SZYG	10
						ZTHV	10
						GRKU	10
						GOWD	10
						RCBT	10
						UHLI	10
						SKQD	10
						HVBQ	10
						ZQRI	10
						FANS	14
						ANON	14
						IQJU	14
						TWUW	14
						BSNI	14
						FAJB	14
						WCZB	14
						RXRQ	14
						WEEQ	14
						ZFRE	14
						DXOU	14
						TCBC	14
						UCRN	14
						AKXB	14
						AEXY	11
						YBQN	11
						WZYK	11
						RTMU	11
						CHJJ	11
						IRBN	11
						OFTV	11
						HPXA	11
						LGOW	11
						UUHD	11
						NWQC	11
						TGKW	11
						JPYU	11
						TFYI	11
						HMHL	11
						IHWO	11
						ILBQ	11
						TXVB	11
						TFDQ	11
						WJLO	11
						NRWZ	11
						YFGP	11
						PIUF	11
						JHFI	11
						YPSN	11
						KRUQ	11
						BNCU	11
						HERT	11
						FITN	11
						URDJ	12
						WTKZ	12
						PZRT	12
						ROAP	12
						VZCI	12
						NWMY	12
						FZJL	12
						NPND	13
						DDEV	13
						IFCJ	13
						WKSU	13
						WAIL	13
						FALI	13
						WPHN	13
						MAQO	13
						BSVG	13
						BCGB	13
						ABSS	13
						KAYP	13
						WIGA	13
						VYLQ	13
						KRJP	13
						YZRI	13
						PSJT	13
						DHPO	13
						XQWC	13
						WBOD	13
						OBPL	13
						PAWA	13
						QDVW	13
						MUNP	13
						XSZI	13
						OPDF	13
						CSSK	13
						WPYJ	13
						OSHQ	13
						WZFE	13
						ZZZZ	0
