# Supplementary material for: Shikimate Kinase-Like 1 Participates in an Ancient and Conserved Role Contributing to Chloroplast Biogenesis in Land Plants
Source: Mol Biol Evol. 2025 Jun 2;42(6):msaf129. doi: 10.1093/molbev/msaf129 (PMC12203367; doi:10.1093/molbev/msaf129)
Supplement: msaf129_Supplementary_Data [file msaf129_supplementary_data.zip › Supplemental Table 3.xlsx]

## Sheet: DNA Sequences
		Sequence List #1			Sequence List #2			Sequence List #3			Sequence List #4
Plant Lineage	SKL1 / SK	SKL1 and SK		SKL1 / SK	SKL1		SKL1 / SK	Representative SK and SKL1		SKL1 / SK	Representative SKL1
Liverwort	Liverwort SKL1	>NRWZ*scaffold*2095092*SKL1	0	Liverwort SKL1	>NRWZ*scaffold*2095092*SKL1	0	Liverwort SKL1	>NRWZ*scaffold*2095092*SKL1	0	Liverwort SKL1	>NRWZ*scaffold*2095092*SKL1	0			0
Moss	Liverwort SKL1	aagcgagttgccgatggagtcggccgtgacctgcgaggcacttgcatctttttagtaggcatgatggggacggggaagaatgctgtcgggaaagacctggctgaatcactgggatactacttttttgacagtgacaagctcgttgaggatgccgctggtggaataggcagagatcaaatgttgcgagaggggcgagaagaagagtttcgaaatgcggagtctgaggttctcatgcagctctcgtcgatgggtcgcttagtggtggcgactggtgatggagcagtagtgaatctcagaaactggggatacttaaggcatggcattactgtctggttggatgtgcctgtggaggaactagctaaacgattggtagaagaacaagattcgcgagagatggcc…	0	Liverwort SKL1	aagcgagttgccgatggagtcggccgtgacctgcgaggcacttgcatctttttagtaggcatgatggggacggggaagaatgctgtcgggaaagacctggctgaatcactgggatactacttttttgacagtgacaagctcgttgaggatgccgctggtggaataggcagagatcaaatgttgcgagaggggcgagaagaagagtttcgaaatgcggagtctgaggttctcatgcagctctcgtcgatgggtcgcttagtggtggcgactggtgatggagcagtagtgaatctcagaaactggggatacttaaggcatggcattactgtctggttggatgtgcctgtggaggaactagctaaacgattggtagaagaacaagattcgcgagagatggcc…	0	Liverwort SKL1	aagcgagttgccgatggagtcggccgtgacctgcgaggcacttgcatctttttagtaggcatgatggggacggggaagaatgctgtcgggaaagacctggctgaatcactgggatactacttttttgacagtgacaagctcgttgaggatgccgctggtggaataggcagagatcaaatgttgcgagaggggcgagaagaagagtttcgaaatgcggagtctgaggttctcatgcagctctcgtcgatgggtcgcttagtggtggcgactggtgatggagcagtagtgaatctcagaaactggggatacttaaggcatggcattactgtctggttggatgtgcctgtggaggaactagctaaacgattggtagaagaacaagattcgcgagagatggcc…	0	Liverwort SKL1	aagcgagttgccgatggagtcggccgtgacctgcgaggcacttgcatctttttagtaggcatgatggggacggggaagaatgctgtcgggaaagacctggctgaatcactgggatactacttttttgacagtgacaagctcgttgaggatgccgctggtggaataggcagagatcaaatgttgcgagaggggcgagaagaagagtttcgaaatgcggagtctgaggttctcatgcagctctcgtcgatgggtcgcttagtggtggcgactggtgatggagcagtagtgaatctcagaaactggggatacttaaggcatggcattactgtctggttggatgtgcctgtggaggaactagctaaacgattggtagaagaacaagattcgcgagagatggcc…	0			0
Fern	Liverwort SKL1	>TFYI*scaffold*2001398*SKL1	0	Liverwort SKL1	>TFYI*scaffold*2001398*SKL1	0	Liverwort SKL1	>TFYI*scaffold*2001398*SKL1	0	Liverwort SKL1	>TFYI*scaffold*2001398*SKL1	0			0
Conifer	Liverwort SKL1	aagaagagagcagcagatgttgcaccgcacttgtcaggaagcagcatttttctcgtgggcatgtcgagaagtggcaaaaccacagtgggcaaacatctctctgaggcactcggttacttcttctttgacagcaaggaattggtcgaagaggctgccggtgggaatgtaagtgagatgattgaggaagaattccaggatgctgaaactgaagttctaatgcaactctctcccatggttcgtctagtcgtggccacaggggaaggtgccgtagtaaggccgcgaaactggggctatttgaggacaggagtcacggtatggcttgatgtgcctgtagattctctggccaaaagaagtgcggattccgagtcggctcttgaggaggtcctggaggattcgaga…	0	Liverwort SKL1	aagaagagagcagcagatgttgcaccgcacttgtcaggaagcagcatttttctcgtgggcatgtcgagaagtggcaaaaccacagtgggcaaacatctctctgaggcactcggttacttcttctttgacagcaaggaattggtcgaagaggctgccggtgggaatgtaagtgagatgattgaggaagaattccaggatgctgaaactgaagttctaatgcaactctctcccatggttcgtctagtcgtggccacaggggaaggtgccgtagtaaggccgcgaaactggggctatttgaggacaggagtcacggtatggcttgatgtgcctgtagattctctggccaaaagaagtgcggattccgagtcggctcttgaggaggtcctggaggattcgaga…	0	Liverwort SKL1	aagaagagagcagcagatgttgcaccgcacttgtcaggaagcagcatttttctcgtgggcatgtcgagaagtggcaaaaccacagtgggcaaacatctctctgaggcactcggttacttcttctttgacagcaaggaattggtcgaagaggctgccggtgggaatgtaagtgagatgattgaggaagaattccaggatgctgaaactgaagttctaatgcaactctctcccatggttcgtctagtcgtggccacaggggaaggtgccgtagtaaggccgcgaaactggggctatttgaggacaggagtcacggtatggcttgatgtgcctgtagattctctggccaaaagaagtgcggattccgagtcggctcttgaggaggtcctggaggattcgaga…	0	Liverwort SKL1	aagaagagagcagcagatgttgcaccgcacttgtcaggaagcagcatttttctcgtgggcatgtcgagaagtggcaaaaccacagtgggcaaacatctctctgaggcactcggttacttcttctttgacagcaaggaattggtcgaagaggctgccggtgggaatgtaagtgagatgattgaggaagaattccaggatgctgaaactgaagttctaatgcaactctctcccatggttcgtctagtcgtggccacaggggaaggtgccgtagtaaggccgcgaaactggggctatttgaggacaggagtcacggtatggcttgatgtgcctgtagattctctggccaaaagaagtgcggattccgagtcggctcttgaggaggtcctggaggattcgaga…	0			0
Monocot	Liverwort SKL1	>MpSKL1*SKL1	0	Liverwort SKL1	>MpSKL1*SKL1	0	Liverwort SKL1	>MpSKL1*SKL1	0	Liverwort SKL1	>MpSKL1*SKL1	0			0
Basal Angiosperm	Liverwort SKL1	aagaagaaggccgcggatttagcgcctcatttgtcagggagcagcattttcctcgtgggtatgtcgagaacggacaagtccaccgtgggcaagcacctctcgcaggctctcgggtactacttcttcgacagcatggaattggtggagacggctgccggagacgccgtgcgggagatgatcgagcaagagcttctggatgctgagacggaagttctcatgcagctgtctcccatggttcgtctggtcgttgccacgggagaaggtgccgtagtcagtccgcggaactggagctatttgaggactggagtcaccgtctggatcgatgtgcccgcggatcatctgattcaaaccatcgcagaatccgagccgcctccggagctggtggatgatacgagaaaa…	0	Liverwort SKL1	aagaagaaggccgcggatttagcgcctcatttgtcagggagcagcattttcctcgtgggtatgtcgagaacggacaagtccaccgtgggcaagcacctctcgcaggctctcgggtactacttcttcgacagcatggaattggtggagacggctgccggagacgccgtgcgggagatgatcgagcaagagcttctggatgctgagacggaagttctcatgcagctgtctcccatggttcgtctggtcgttgccacgggagaaggtgccgtagtcagtccgcggaactggagctatttgaggactggagtcaccgtctggatcgatgtgcccgcggatcatctgattcaaaccatcgcagaatccgagccgcctccggagctggtggatgatacgagaaaa…	0	Liverwort SKL1	aagaagaaggccgcggatttagcgcctcatttgtcagggagcagcattttcctcgtgggtatgtcgagaacggacaagtccaccgtgggcaagcacctctcgcaggctctcgggtactacttcttcgacagcatggaattggtggagacggctgccggagacgccgtgcgggagatgatcgagcaagagcttctggatgctgagacggaagttctcatgcagctgtctcccatggttcgtctggtcgttgccacgggagaaggtgccgtagtcagtccgcggaactggagctatttgaggactggagtcaccgtctggatcgatgtgcccgcggatcatctgattcaaaccatcgcagaatccgagccgcctccggagctggtggatgatacgagaaaa…	0	Liverwort SKL1	aagaagaaggccgcggatttagcgcctcatttgtcagggagcagcattttcctcgtgggtatgtcgagaacggacaagtccaccgtgggcaagcacctctcgcaggctctcgggtactacttcttcgacagcatggaattggtggagacggctgccggagacgccgtgcgggagatgatcgagcaagagcttctggatgctgagacggaagttctcatgcagctgtctcccatggttcgtctggtcgttgccacgggagaaggtgccgtagtcagtccgcggaactggagctatttgaggactggagtcaccgtctggatcgatgtgcccgcggatcatctgattcaaaccatcgcagaatccgagccgcctccggagctggtggatgatacgagaaaa…	0			0
Eudicot	Liverwort SKL1	>TXVB*scaffold*2073430*SKL1	0	Liverwort SKL1	>TXVB*scaffold*2073430*SKL1	0	Liverwort SKL1	>TXVB*scaffold*2073430*SKL1	0	Liverwort SKL1	>TXVB*scaffold*2073430*SKL1	0			0
	Liverwort SKL1	aagaaaaaagctgcagatgtggctccgtttctgtcaggaagtagtgtttttcttgtgggtatgtccagaagtggcaaaaccacggtgggaaaaaccttgtctgagtcactggggtactatttttttgacagtaagcagctggtggaagctgctgcaggtgagacgatatctgaaatggtggaggatgaattgcagagcgctgagactgaggtgctcatgcagctgtctcctttggttcgtttggtggttgccactggagattctgctgtaacaagcaccagaaactggagttatttgaggaatggagttacggtgtggctggatgtgcctgtcgaatccctggctaaaagaatcgctgaggactcggatgctgctggttatgagaaggctgtggagaac…	0	Liverwort SKL1	aagaaaaaagctgcagatgtggctccgtttctgtcaggaagtagtgtttttcttgtgggtatgtccagaagtggcaaaaccacggtgggaaaaaccttgtctgagtcactggggtactatttttttgacagtaagcagctggtggaagctgctgcaggtgagacgatatctgaaatggtggaggatgaattgcagagcgctgagactgaggtgctcatgcagctgtctcctttggttcgtttggtggttgccactggagattctgctgtaacaagcaccagaaactggagttatttgaggaatggagttacggtgtggctggatgtgcctgtcgaatccctggctaaaagaatcgctgaggactcggatgctgctggttatgagaaggctgtggagaac…	0	Liverwort SKL1	aagaaaaaagctgcagatgtggctccgtttctgtcaggaagtagtgtttttcttgtgggtatgtccagaagtggcaaaaccacggtgggaaaaaccttgtctgagtcactggggtactatttttttgacagtaagcagctggtggaagctgctgcaggtgagacgatatctgaaatggtggaggatgaattgcagagcgctgagactgaggtgctcatgcagctgtctcctttggttcgtttggtggttgccactggagattctgctgtaacaagcaccagaaactggagttatttgaggaatggagttacggtgtggctggatgtgcctgtcgaatccctggctaaaagaatcgctgaggactcggatgctgctggttatgagaaggctgtggagaac…	0	Liverwort SKL1	aagaaaaaagctgcagatgtggctccgtttctgtcaggaagtagtgtttttcttgtgggtatgtccagaagtggcaaaaccacggtgggaaaaaccttgtctgagtcactggggtactatttttttgacagtaagcagctggtggaagctgctgcaggtgagacgatatctgaaatggtggaggatgaattgcagagcgctgagactgaggtgctcatgcagctgtctcctttggttcgtttggtggttgccactggagattctgctgtaacaagcaccagaaactggagttatttgaggaatggagttacggtgtggctggatgtgcctgtcgaatccctggctaaaagaatcgctgaggactcggatgctgctggttatgagaaggctgtggagaac…	0			0
	Liverwort SKL1	>IHWO*scaffold*2067704*SKL1	0	Liverwort SKL1	>IHWO*scaffold*2067704*SKL1	0	Liverwort SKL1	>IHWO*scaffold*2067704*SKL1	0	Liverwort SKL1	>IHWO*scaffold*2067704*SKL1	0			0
	Liverwort SKL1	aagaagaaagccgcggacttggcgcctcatttgtcagggagcagcattttcctcgtgggcatgtcgagaacggacaaatccacggtgggcaagcacctctctcaggcacttggttactacttcttcgacagcatggaattggtggaaacggctgccggagacgccatgcgggagatgatcgaggaagaacttttgaatgctgagacggaagttctcatgcagctctctcccatggttcgtctggtcgttgccacaggagaaggtgccgtagtcaggccgcggaactggggctatttgaggaccggagttaccgtatggattgatttgcccctggatcatctgattcaaagaatcgcacagtccggtccccctccggagttgctagaggatacgagaaaa…	0	Liverwort SKL1	aagaagaaagccgcggacttggcgcctcatttgtcagggagcagcattttcctcgtgggcatgtcgagaacggacaaatccacggtgggcaagcacctctctcaggcacttggttactacttcttcgacagcatggaattggtggaaacggctgccggagacgccatgcgggagatgatcgaggaagaacttttgaatgctgagacggaagttctcatgcagctctctcccatggttcgtctggtcgttgccacaggagaaggtgccgtagtcaggccgcggaactggggctatttgaggaccggagttaccgtatggattgatttgcccctggatcatctgattcaaagaatcgcacagtccggtccccctccggagttgctagaggatacgagaaaa…	0	Liverwort SKL1	aagaagaaagccgcggacttggcgcctcatttgtcagggagcagcattttcctcgtgggcatgtcgagaacggacaaatccacggtgggcaagcacctctctcaggcacttggttactacttcttcgacagcatggaattggtggaaacggctgccggagacgccatgcgggagatgatcgaggaagaacttttgaatgctgagacggaagttctcatgcagctctctcccatggttcgtctggtcgttgccacaggagaaggtgccgtagtcaggccgcggaactggggctatttgaggaccggagttaccgtatggattgatttgcccctggatcatctgattcaaagaatcgcacagtccggtccccctccggagttgctagaggatacgagaaaa…	0	Liverwort SKL1	aagaagaaagccgcggacttggcgcctcatttgtcagggagcagcattttcctcgtgggcatgtcgagaacggacaaatccacggtgggcaagcacctctctcaggcacttggttactacttcttcgacagcatggaattggtggaaacggctgccggagacgccatgcgggagatgatcgaggaagaacttttgaatgctgagacggaagttctcatgcagctctctcccatggttcgtctggtcgttgccacaggagaaggtgccgtagtcaggccgcggaactggggctatttgaggaccggagttaccgtatggattgatttgcccctggatcatctgattcaaagaatcgcacagtccggtccccctccggagttgctagaggatacgagaaaa…	0			0
	Liverwort SKL1	>ILBQ*scaffold*2043116*SKL1	0	Liverwort SKL1	>ILBQ*scaffold*2043116*SKL1	0	Liverwort SKL1	>ILBQ*scaffold*2043116*SKL1	0	Liverwort SKL1	>ILBQ*scaffold*2043116*SKL1	0			0
	Liverwort SKL1	aggaagaaagcatcggatatttcatcacatctgcaaggaagcagcatttttctcgtgggcatgtcgaagagtgggaagagcacggtgggcagatgtttatccgaggcactggggtattacttttttgattcgcagcaattagtggagcaggctgcaggtgatcaatttcgcgaaatggtagatgaagaagtcgaaaacgctgagaccgaagttctgatgcagctctctcctctggttcggctgatcgtcgccacaggggaacgagctgttacaaagccacgaaactggggttacctcagacatggagtgacagtatggcttcattggcctgtggattcgttggtccaaagaatgaggacagattcggagtcggctcctgacaaagtactggagaacacg…	0	Liverwort SKL1	aggaagaaagcatcggatatttcatcacatctgcaaggaagcagcatttttctcgtgggcatgtcgaagagtgggaagagcacggtgggcagatgtttatccgaggcactggggtattacttttttgattcgcagcaattagtggagcaggctgcaggtgatcaatttcgcgaaatggtagatgaagaagtcgaaaacgctgagaccgaagttctgatgcagctctctcctctggttcggctgatcgtcgccacaggggaacgagctgttacaaagccacgaaactggggttacctcagacatggagtgacagtatggcttcattggcctgtggattcgttggtccaaagaatgaggacagattcggagtcggctcctgacaaagtactggagaacacg…	0	Liverwort SKL1	aggaagaaagcatcggatatttcatcacatctgcaaggaagcagcatttttctcgtgggcatgtcgaagagtgggaagagcacggtgggcagatgtttatccgaggcactggggtattacttttttgattcgcagcaattagtggagcaggctgcaggtgatcaatttcgcgaaatggtagatgaagaagtcgaaaacgctgagaccgaagttctgatgcagctctctcctctggttcggctgatcgtcgccacaggggaacgagctgttacaaagccacgaaactggggttacctcagacatggagtgacagtatggcttcattggcctgtggattcgttggtccaaagaatgaggacagattcggagtcggctcctgacaaagtactggagaacacg…	0	Liverwort SKL1	aggaagaaagcatcggatatttcatcacatctgcaaggaagcagcatttttctcgtgggcatgtcgaagagtgggaagagcacggtgggcagatgtttatccgaggcactggggtattacttttttgattcgcagcaattagtggagcaggctgcaggtgatcaatttcgcgaaatggtagatgaagaagtcgaaaacgctgagaccgaagttctgatgcagctctctcctctggttcggctgatcgtcgccacaggggaacgagctgttacaaagccacgaaactggggttacctcagacatggagtgacagtatggcttcattggcctgtggattcgttggtccaaagaatgaggacagattcggagtcggctcctgacaaagtactggagaacacg…	0			0
	Liverwort SKL1	>JPYU*scaffold*2036280*SKL1	0	Liverwort SKL1	>JPYU*scaffold*2036280*SKL1	0	Liverwort SKL1	>JPYU*scaffold*2036280*SKL1	0	Liverwort SKL1	>JPYU*scaffold*2036280*SKL1	0			0
	Liverwort SKL1	atcgagcaagagcttctggatgctgagacggaagttctcatgcagctgtctcccatggttcgtctggtcgttgccacgggagaaggtgccgtagtcagtccgcggaactggggctatttgaggactggagtcaccgtctggatcgatgtgcctgcggatcatctgattcaaaccatcgcagaatccgagccccctccggagcttgtggaggatacgagaaaaatgctgagagcgagagcagagtactacgctaatgctgatgtcactgtctccatcgaggagcttgcagccaagaagaacatcgatgatttggcgtcactcactgctcccatggtcgctcttcacgttctcgaagagatcgataga	0	Liverwort SKL1	atcgagcaagagcttctggatgctgagacggaagttctcatgcagctgtctcccatggttcgtctggtcgttgccacgggagaaggtgccgtagtcagtccgcggaactggggctatttgaggactggagtcaccgtctggatcgatgtgcctgcggatcatctgattcaaaccatcgcagaatccgagccccctccggagcttgtggaggatacgagaaaaatgctgagagcgagagcagagtactacgctaatgctgatgtcactgtctccatcgaggagcttgcagccaagaagaacatcgatgatttggcgtcactcactgctcccatggtcgctcttcacgttctcgaagagatcgataga	0	Liverwort SKL1	atcgagcaagagcttctggatgctgagacggaagttctcatgcagctgtctcccatggttcgtctggtcgttgccacgggagaaggtgccgtagtcagtccgcggaactggggctatttgaggactggagtcaccgtctggatcgatgtgcctgcggatcatctgattcaaaccatcgcagaatccgagccccctccggagcttgtggaggatacgagaaaaatgctgagagcgagagcagagtactacgctaatgctgatgtcactgtctccatcgaggagcttgcagccaagaagaacatcgatgatttggcgtcactcactgctcccatggtcgctcttcacgttctcgaagagatcgataga	0	Liverwort SKL1	atcgagcaagagcttctggatgctgagacggaagttctcatgcagctgtctcccatggttcgtctggtcgttgccacgggagaaggtgccgtagtcagtccgcggaactggggctatttgaggactggagtcaccgtctggatcgatgtgcctgcggatcatctgattcaaaccatcgcagaatccgagccccctccggagcttgtggaggatacgagaaaaatgctgagagcgagagcagagtactacgctaatgctgatgtcactgtctccatcgaggagcttgcagccaagaagaacatcgatgatttggcgtcactcactgctcccatggtcgctcttcacgttctcgaagagatcgataga	0			0
	Liverwort SKL1	>WJLO*scaffold*2032118*SKL1	0	Liverwort SKL1	>WJLO*scaffold*2032118*SKL1	0	Liverwort SKL1	>WJLO*scaffold*2032118*SKL1	0	Liverwort SKL1	>WJLO*scaffold*2032118*SKL1	0			0
	Liverwort SKL1	cctatggttcggctcatcgttgccacaggagaacgtgctgtaacaaggacacgaaactggggctatctgagaactggggtgtcagtctggattgattggccggtggattcactggtccaaagaatgacagattctgaatcttctcctgagaacctcctggagaacacgaggaaagctctacaagaaagagctggattctacgccaacgctgatgctgtagtttcgatcgagaagataacagcgctgaaagatattgaagacctaaattctcttacagctcccatggttgctttccacgtcctcgacgagatagataac	0	Liverwort SKL1	cctatggttcggctcatcgttgccacaggagaacgtgctgtaacaaggacacgaaactggggctatctgagaactggggtgtcagtctggattgattggccggtggattcactggtccaaagaatgacagattctgaatcttctcctgagaacctcctggagaacacgaggaaagctctacaagaaagagctggattctacgccaacgctgatgctgtagtttcgatcgagaagataacagcgctgaaagatattgaagacctaaattctcttacagctcccatggttgctttccacgtcctcgacgagatagataac	0	Liverwort SKL1	cctatggttcggctcatcgttgccacaggagaacgtgctgtaacaaggacacgaaactggggctatctgagaactggggtgtcagtctggattgattggccggtggattcactggtccaaagaatgacagattctgaatcttctcctgagaacctcctggagaacacgaggaaagctctacaagaaagagctggattctacgccaacgctgatgctgtagtttcgatcgagaagataacagcgctgaaagatattgaagacctaaattctcttacagctcccatggttgctttccacgtcctcgacgagatagataac	0	Liverwort SKL1	cctatggttcggctcatcgttgccacaggagaacgtgctgtaacaaggacacgaaactggggctatctgagaactggggtgtcagtctggattgattggccggtggattcactggtccaaagaatgacagattctgaatcttctcctgagaacctcctggagaacacgaggaaagctctacaagaaagagctggattctacgccaacgctgatgctgtagtttcgatcgagaagataacagcgctgaaagatattgaagacctaaattctcttacagctcccatggttgctttccacgtcctcgacgagatagataac	0			0
	Liverwort SKL1	>HERT*scaffold*2042853*SKL1	0	Liverwort SKL1	>HERT*scaffold*2042853*SKL1	0	Liverwort SKL1	>HERT*scaffold*2042853*SKL1	0	Liverwort SKL1	>HERT*scaffold*2042853*SKL1	0			0
	Liverwort SKL1	aaaaatagagctgcggagttggcaccttacttgtcaggaagcagcattttcctagtgggaatgccgaggagtggaaaagtagaggtgggtaggcagctctctgaggcacttggctactatttcttcgacagcgtacagctcgtggaagctgcagcaggcgacggcatggcccagatgctggacgaggagctccaagacgctgagaccgaagttctgatgcagctgtctcctctggtccgtctcgttgttgccacaggggaacgagctgttgagagaccacgcaattggggctacctgcggaatggaatcaccgtatggctcgacgtacctgtggattcgctggcaaggggagtggggaactcggaatctgttgaggagctgacaagatatctgcaagag…	0	Liverwort SKL1	aaaaatagagctgcggagttggcaccttacttgtcaggaagcagcattttcctagtgggaatgccgaggagtggaaaagtagaggtgggtaggcagctctctgaggcacttggctactatttcttcgacagcgtacagctcgtggaagctgcagcaggcgacggcatggcccagatgctggacgaggagctccaagacgctgagaccgaagttctgatgcagctgtctcctctggtccgtctcgttgttgccacaggggaacgagctgttgagagaccacgcaattggggctacctgcggaatggaatcaccgtatggctcgacgtacctgtggattcgctggcaaggggagtggggaactcggaatctgttgaggagctgacaagatatctgcaagag…	0	Liverwort SKL1	aaaaatagagctgcggagttggcaccttacttgtcaggaagcagcattttcctagtgggaatgccgaggagtggaaaagtagaggtgggtaggcagctctctgaggcacttggctactatttcttcgacagcgtacagctcgtggaagctgcagcaggcgacggcatggcccagatgctggacgaggagctccaagacgctgagaccgaagttctgatgcagctgtctcctctggtccgtctcgttgttgccacaggggaacgagctgttgagagaccacgcaattggggctacctgcggaatggaatcaccgtatggctcgacgtacctgtggattcgctggcaaggggagtggggaactcggaatctgttgaggagctgacaagatatctgcaagag…	0	Liverwort SKL1	aaaaatagagctgcggagttggcaccttacttgtcaggaagcagcattttcctagtgggaatgccgaggagtggaaaagtagaggtgggtaggcagctctctgaggcacttggctactatttcttcgacagcgtacagctcgtggaagctgcagcaggcgacggcatggcccagatgctggacgaggagctccaagacgctgagaccgaagttctgatgcagctgtctcctctggtccgtctcgttgttgccacaggggaacgagctgttgagagaccacgcaattggggctacctgcggaatggaatcaccgtatggctcgacgtacctgtggattcgctggcaaggggagtggggaactcggaatctgttgaggagctgacaagatatctgcaagag…	0			0
	Liverwort SK	>IRBN*scaffold*2163510*SK	0	Moss SKL1	>HVBQ*scaffold*2018449*SKL1	0	Liverwort SK	>NRWZ*scaffold*2006490*SK	0	Moss SKL1s	>HVBQ*scaffold*2018449*SKL1	0			0
	Liverwort SK	aagcgaaagggagcagcacttaacaacgatctgagaggcacttccatcttcctagtcgggatgatgggcagtggcaagagcactgttggcaaacacgtctccgacgcccttggttatcatttcttcgacagtgacaagctcgtggaggatgctgctggagttacaatcaagcaaatgttccgagatgggaaagaggaggaatttcgcaatgcagagtcggaggtaattatgcaactttcatcccagctttccttggtggtggccacgggcggtggagcggtagtgagaccccaaaactgggcctacttgagacaggtgatcactgtatggctcgacgtaccattggaagcccttgccgaacgagtggttgctgtcggttgcgaatctcgtcctctcttg…	0	Moss SKL1	caggagaaagcaaaagagattcttgaagacctgaacggaacctgcatttaccttattggtatgattggtaatgagaaagccaatattggcagaaccttggcccaagcccttggctactacttttttgaaagtgatgaccttgtagtacaggcagcagatggcgatacagatatcttcaatgacgaggagggttttagagatgctgagactgaggtgctgaggcaactctctgccatgggtcgcttggttgttgccntggtgaggtccgaaaattggggtttactgcatcatggcattgttgtttggattgacatgccactgcaatctgtcactgtgcgcactatgtcaccaccacttataccttctaactgtgcagatgatgaggttctagcagaggtc…	0	Liverwort SK	aagcgaaaagccgatggcattgttagtgaccttcgaggcacttgcatcttcctagtaggcatgatgggaagtggcaaaactaccgtggggaaataccttgcggacacattaggatattatttcttcgacagtgacaaactcgttgaggatgccgccggtgggacgaccgtggcccagatgtggagggagggacgtgaagaagaatttcgaaacgctgaggctgaggttctaatgcagctctcttcaatgggtcgcttggtggttgccacgggtggtggagcggtagtaaggccccaaaactggggcgctatgcgacatggcatcaccgtctggttggatgtacctgtggagactctcgctagacgagtggtagctgtgggctgtgaatctcgccctctg…	0	Moss SKL1s	caggagaaagcaaaagagattcttgaagacctgaacggaacctgcatttaccttattggtatgattggtaatgagaaagccaatattggcagaaccttggcccaagcccttggctactacttttttgaaagtgatgaccttgtagtacaggcagcagatggcgatacagatatcttcaatgacgaggagggttttagagatgctgagactgaggtgctgaggcaactctctgccatgggtcgcttggttgttgccntggtgaggtccgaaaattggggtttactgcatcatggcattgttgtttggattgacatgccactgcaatctgtcactgtgcgcactatgtcaccaccacttataccttctaactgtgcagatgatgaggttctagcagaggtc…	0			0
	Liverwort SK	>OFTV*scaffold*2013401*SK	0	Moss SKL1	>HRWG*scaffold*2069325*SKL1	0	Liverwort SK	>TFYI*scaffold*2001747*SK	0	Moss SKL1s	>PpSKL1*SKL1	0			0
	Liverwort SK	aagcgaaagggagcagcgcttaacaaggatatcagaggcacttccatcttcctagtcggcatgatgggcagtggcaagagcactgtgggcaaacacgtctcagatgcccttggttatcatttcttcgacagtgacaaactcgtcgaggatgctgctggcgttactataaagcaaatgttccgagatggaaaagaggaggaatttcgtaatgcagagtcggaggtaattatgcaactttcgtcacagctttgcttggtggtcgccacaggcgggggagcggtagtaagaccgcaaaactggggttacttgagacagggcatcactgtatggctcgacgtgccattggaagcccttgccgaacgagtggtagctgtaggctgcgaatctcgccctctcttg…	0	Moss SKL1	caggaaaaagcagaagaaatatctgaagacttgaacggaacgtgcatctaccttatcggcatgatgggcagtgagaaaaataccattggccaaattttggctcaagccctggggtactattactttgatagcaatgacctcgtagagcaggcagcaggtggagatgcagacttgtatgagggcgaggagggctacagagacgctgagactgaggtgctaaggcaactttctgccatgggtcgcctagttgttgctaccggagcaggctctgttgtgaggtcagaaaactgggggtatttaaggcatggtatcattgtctggattgatgtgcccgtagaagctgtggccaaggacaccaaatcacgacaacgactagctaccaatagaacagatgacgag…	0	Liverwort SK	aaaaaagcagcgctcgttgtacaacaattagcaggctgctgcattttcctcgtgggaatgatgggaagtgggaaaaccacagtcggaaaacatgtatctgacgccttaaaatattttttctttgacagtgacaaactcgtcgaagagtccgcaggcaaaactgtagctgaattattccgctgtggcagagaggaggagtttcgaaacgcggagtcagaggtcctcgagcaactatcctccatggttcggttggttgtcgctaccggaggtggtgctgtcattcggccccagaattggggttccatgaaacatgggattaccgtctggctggatgtgccagttgactcgttggctgaaagggtggttgcagtcggttgccactcacgtccacttttgggt…	0	Moss SKL1s	aaggaaaaggcagatgaactgcgagatgaactgcagggaacctgcatatttcttatcggtatgatggacaatggaaaagcttccgtagggaagatgttagcgaaagagctcggctactacttttttgacagcaacgacctagtacaacaggcggcagatggagaagaaatatctgaaaacgaggagggctatagagaggccgagactgaagtgctcaaacaactgtcttcgatgggtcgcttggtcgttgccacaggggctggtactgtactaaatacagaaaactggggttatctaaggcatggtatagttgtgtggattgatatcccggtggagactgtagccaaggatgccaagactcgacaacttctagttccaaacagttcagatgatgaggct…	0			0
	Liverwort SK	>YBQN*scaffold*2129275*SK	0	Moss SKL1	>PpSKL1*SKL1	0	Liverwort SK	>MpSK*SK	0	Moss SKL1s	>HRWG*scaffold*2069325*SKL1	0			0
	Liverwort SK	aagcgaaagggggcagcgatcggcaaggatctccgaggcacctgcatcttcctagtcgggatgatgggcagtggcaagagcaccgtgggcaaattcgttgcagatgctattggttatcaatttttcgacagtgacagtctcatcgaggatgctaccggcgttactatcaagcagatgttccgagatgggaaagaggaggaatttcgcaatgcagagtcggaggtaatcatgcaactttcaacaaggcttcgtttggtggtcgccacgggtggtggagcggtagtgagaccccagaactggggttacttgagacacgggatcactgtatggcttgacgtgccactggaagcccttgctgaacgagtggttgctgtaggctgtgaatctcgccctcttttg…	0	Moss SKL1	aaggaaaaggcagatgaactgcgagatgaactgcagggaacctgcatatttcttatcggtatgatggacaatggaaaagcttccgtagggaagatgttagcgaaagagctcggctactacttttttgacagcaacgacctagtacaacaggcggcagatggagaagaaatatctgaaaacgaggagggctatagagaggccgagactgaagtgctcaaacaactgtcttcgatgggtcgcttggtcgttgccacaggggctggtactgtactaaatacagaaaactggggttatctaaggcatggtatagttgtgtggattgatatcccggtggagactgtagccaaggatgccaagactcgacaacttctagttccaaacagttcagatgatgaggct…	0	Liverwort SK	aagaaaaaagcagcgctcgttgtacagcaattagcaggcagctgcattttcctcgttggcatgatgggtagtgggaaaaccactgtaggtaaacatgtcagcgaggccctcggatactacttcttcgacagtgacaaactagtcgaagaatcgaggggcaaaaccgtcgcggagatgttccggtacggtagagaggaggaatttaggaacgccgagtctgaggtcctggagcagctatcgtccatggttcggcttgttgttgctaccggcggtggcgcagttgttcggcccgagaattggagctatcttagacacggaataaccgtgtggttggacgtgccggtggattcgttagctgaaagggtggtcgcagtcggatgccattcacgtcctcttttg…	0	Moss SKL1s	caggaaaaagcagaagaaatatctgaagacttgaacggaacgtgcatctaccttatcggcatgatgggcagtgagaaaaataccattggccaaattttggctcaagccctggggtactattactttgatagcaatgacctcgtagagcaggcagcaggtggagatgcagacttgtatgagggcgaggagggctacagagacgctgagactgaggtgctaaggcaactttctgccatgggtcgcctagttgttgctaccggagcaggctctgttgtgaggtcagaaaactgggggtatttaaggcatggtatcattgtctggattgatgtgcccgtagaagctgtggccaaggacaccaaatcacgacaacgactagctaccaatagaacagatgacgag…	0			0
	Liverwort SK	>NWQC*scaffold*2005868*SK	0	Moss SKL1	>YEPO*scaffold*2013724*SKL1	0	Liverwort SK	>TXVB*scaffold*2013902*SK	0	Moss SKL1s	>YEPO*scaffold*2013724*SKL1	0			0
	Liverwort SK	aagaaaaaggcggctgcgattcacaaggatctcagcggctcttgcatcttcctcgtcggtatgatgggtagcggcaagaccactgtgggcaagcgcgtcgcagacgctctgggctacaatttctgtgacagtgacaaattcgtggaggattccaccggcgaaacggtcaagcaaatgttcgcggatgggagagaagaggaattccgcaatgctgagtcagaggcgatcatgcagctttcctcgcgtgtgcgcttggtggtcgccacaggtggcggagtggtagtcagacctcaaaattggggttacttgagacagggcatcaccatatggctcgacgtgccagtggaggctcttgccgagcgtgtggtcgctgtaggctgtgaatctcgccctcttctg…	0	Moss SKL1	aaggaaaaggcagatgaactgcgagatgaactgcagggaacctgcatatttcttatcggtatgatggacaatggaaaagcttccgtagggaagatgttagcgaaagaacttggctactacttttttgacagcaacgaactagtacaacaggcggcagatggagaagaaatatctgaaaacgaggagggctatagagaggccgagactgaagtgctcaaacaactgtcttcggtgggtcgcttggtcgttgccacaggggctggtactgtagtaaatacagaaaactggggttatctaaggcatggtatagttgtgtggattgatatgccggtggagtctgtagccaaggatgccaagactcgacaacttctagttcccaacggttcagatgatgaggct…	0	Liverwort SK	agcgctcgtggtacagaaattggcagggagctgtattttccttgtgntgtgggaatgatgggcagtggtaaaactacggttgggaaacatgtatccgaagcccttggatacttttttttcgacagcgataagcttgtcgaagaggctgctggcggtacgaccgtcgcagagatgttccgtgcagggcgggaagaagagtttcgaaacgctgagacagaggttctccagcaactttcgtctatggttcgattggtggttgcaacaggaggtggtgctgtagtgcgaccccaaaattggggttacttgaggcatggaatcacggtctggctagacgttccagtagattccttggcagaaagagtagtggcggttggttgtcactcacgtcctctgctgggt…	0	Moss SKL1s	aaggaaaaggcagatgaactgcgagatgaactgcagggaacctgcatatttcttatcggtatgatggacaatggaaaagcttccgtagggaagatgttagcgaaagaacttggctactacttttttgacagcaacgaactagtacaacaggcggcagatggagaagaaatatctgaaaacgaggagggctatagagaggccgagactgaagtgctcaaacaactgtcttcggtgggtcgcttggtcgttgccacaggggctggtactgtagtaaatacagaaaactggggttatctaaggcatggtatagttgtgtggattgatatgccggtggagtctgtagccaaggatgccaagactcgacaacttctagttcccaacggttcagatgatgaggct…	0			0
	Liverwort SK	>WZYK*scaffold*2091179*SK	0	Moss SKL1	>KEFD*scaffold*2008705*SKL1	0	Liverwort SK	>IHWO*scaffold*2006512*SK	0	Moss SKL1s	>ORKS*scaffold*2004188*SKL1	0			0
	Liverwort SK	aagaagaaggcagcggctgtccacgaggatctcagaggcacttgcatcttcctagttggcatgatggccagtggaaagagcactgtgggcaaatacgtcgcagatgcactgagttatgagttctgtgacagtgacaagcttgtggaggattcagccggcgaaactgtgaagcaaatgttccgggatgggagagaggaagaattccgcaacgcggagtcggaggcaatcatgcaactttcctcgcgggttcgcttggttgttgccacgggtggcggagccgtagtcagaccccaaaattggggttacttgagacagggtatctcggtatggctcgacgtgccattggaggctctcgccgagcgagtggtagctgtgggctgtgaatctcggcctcttctt…	0	Moss SKL1	aaggaaaaggcagatgaattgcgagatgaccttcacggaacctgcatttttcttattggtctgatggacagtggaaaagcttccattgggggggtgttggcgaaagaactgggctactacttttttgacagcaatgacctagtgcagcaggcagcaggtgggacagagatatccgctgacgaggagggctacagagaggctgaggctgaagtgctcaaacagctttctgccgtcggtcgcctgatcgttactaccggggctggtactgtggccaactcagaaaattggggttttctgaggcatggtatagttgtgtgggttgacatgccggtggagactgtagccaaggacaccaagacccgacaacttctagttcccaacagttcagatgatgaggtt…	0	Liverwort SK	aagaaaaaagcagcgctcgttgtacagcaattagcaggcagctgcattttcctcgttggcatgatgggtagtgggaaaaccactgtcggaaaacatgtcagtgaggcccttgggtactacttcttcgacagtgacaaactagtcgaagaatcaagaggcaaaaccgttgcggaaatgttccgatgtggcagggaagaggagtttcggaacgccgaatctgaggtcctcgagcaactatcctccatggttcggctagttgttgctaccggcggtggggcagtcgttcgaccccagaattggagctatttaagacacggaataaccgtgtggttggacgtgccggtggattcgttagctgaaagggtggtagctgtcgggtgccattcacgtcctctcttg…	0	Moss SKL1s	aaggtaaaggcagatgaattgcaagatgacctgcatggaacctgcatttttcttattggtctgatggacagtggaaaagcttccatagggaagactttagccaaagaactgggttactatttttttgacagcaatgacttagtacaacaggctgcaggtgggacagaaatatctgaagacgaggagggctacagagaggctgagactgaagtgcttaaacagctttctgccgtcggtcgcttggtcgtttctacaggggccggtacagtggtgaaatcagaaaactggggttttctgaggcatggtatcgttgtttgggttgatatgccgctagagactgtagccacttgtacaaagactcgacaactactggttccgaactgtgcagatgatgaggct…	0			0
	Liverwort SK	>RTMU*scaffold*2000014*SK	0	Moss SKL1	>ABCD*scaffold*2002659*SKL1	0	Liverwort SK	>ILBQ*scaffold*2044141*SK	0	Moss SKL1s	>TAVP*scaffold*2015266*SKL1	0			0
	Liverwort SK	aagaggaaagcagcagcaattcacaacgatctcaaaggcacttccatcttcctagttgggatgatgggcagcggcaagaccacggtgggcaaacatgtagccgaggccctgggctatcttttctgggacagtgacaacgtcgtggaggatacaaccggagttacaatcaagcaaatgttcaaggaagggagggaggaagaattccgcaatgcagagtcggaagtaatcatggagctgtcgtcaagggttcgcgtggtggtctccacgggtggtggggcggtcgtgagaccccaaaactggggatatttaagacagggcatcactgtatggctggacgtgccattggaggcccttgctgcacgagtggtagctgtaggctgtgaatctcgccctctcttg…	0	Moss SKL1	atggacaaggcaaatgaattgcgagatgacctgcatggaacctgcatttttcttattggtctaatggacagtgggaaagtttcaattgggaagatgctagcaaaagaactaggttactactattttgacagtaatgacctagtacaacaggcagcgggtagagccggaatagctgaagacgaggatggctacagagatgctgagacggaagtgctcaaacagttatctgccgtgggtcgcttggtcgtttctactggcgctggtactgtggccaaatcagaaaactggggtttcctgaggcatggtatagttatttggattgacatgccgctcgagactgtggtcatggatacaaagactcggcaactactagttcccaactgtactgatgatgaggct…	0	Liverwort SK	cagaacaaaggagcgctagttgtgcagcaacttgaaggcgcctgcattttcttggttggaatgatgggcagcggtaaaaccacagtgggaaggggtgtgtccgaggccctgggatattttttctttgacagcgataagctcgtcgaagaggcggcgggcggaacaactgtggccgaaatgtttcgagcggggcgagaggaggactttcgcaacgcggagacggaagttctagagcaactatccaccatgtctcggctggttgtcgctacgggaggtggtgctgtcattcgaccccaaaattggggttttatgggacatggaattaccgtttggcttgatgtcccattagacatcttagcgcggagggtcgttgcagttgggtgccattcacgcccactg…	0	Moss SKL1s	atggaaaaggcagatgaattgcgagatgacctgcaaggaacctgcatttttctgattggtctgatggacagtggtaaaactgctatagggaagacattagccaaagaactgggttactacttttttgacagcaatgacttggtacaacaggccgcaggtgggacagacttatcggaagatgaagagggctacagagaggctgagacggaagttctgaaacagctttctgccgtgggacgcttggtcgtttctacaggagctggtaccgtggcgaaatcagaaaactggggtaatctgaggcatggtatagttgtttgggttgatatgccagtagagacagtagccaattgtgccaagactcgccaactgctggttcccaactgtgcagacggtgacgag…	0			0
	Liverwort SK	>WZYK*scaffold*2016578*SK	0	Moss SKL1	>RDOO*scaffold*2013385*SKL1	0	Liverwort SK	>JPYU*scaffold*2038213*SK	0	Moss SKL1s	>JMXW*scaffold*2006027*SKL1	0			0
	Liverwort SK	aagaagaaggcagacttgatcgtcaaggatctcagaggcgcttgcatcttcctcgtagggatgatgggtagtggcaagacaaccgtaggcaagtacatagcagatgccctgggttattatttctttgacagtgacaaactcgtggaggatgctgctggcgggatgactgtccagcagatgttccgggaaggaaatgaagaagaattccgcaatgcagagagcgaagtgctgatgcagctttcgtcaatgggtcgcttggtggttgctacgggtggtggagcggtagtgagaccccagaactggggatacttgagacatggtatcactgtatggctggatgtaccgatggaggcccttgccagacgagtggttgcagtaggttgtgagtctcgccctctt…	0	Moss SKL1	atggacaaggcaaatgaattgcgagatgacctgcatggaacctgcatttttcttattggtctaatggacagtgggaaaatttctattgggaagatgctagcaaaagaactaggttactactattttgacagtaatgacctagtacaacaggcagcgggtaaagccgaaatagctgaagacgaggatggctacagagatgctgagacggaagtgcttaaacagttatctgccgtgggtcgcttggtcgtttctactggcgctggtactgtggccaaatcagaaaactggggtttcctgaggcatggtatagttatttggattgacatgccgctcgagactgtggtcatggatacaaagactcgg	0	Liverwort SK	aagaaaaaagcagcgctcgttgtacagcaattagcaggcagctgcattttcctcgttggcatgatgggtagtgggaaaaccactgtcggtaaacatgtcagcgaggccctcggatactacttcttcgacagtgacaaactagttgaagaatcgagaggcaaaaccgtcgcggagatgttccggtgtggcagagaggaggaatttaggaacgccgaatctgaggttctggagcagctatcctccatggttcggctagttgttgctaccggcggtggggcagttgttcgacccgagaattggagctatctaagacacggaataaccgtgtggttggacgtgccggtggattcgttagctgaaagggtggtcgcagtcgggtgccattcacgtcctcttttg…	0	Moss SKL1s	atggaaaaggctgatgaactgcgagatgacctgcatggaacgtgcatttatcttattggtcttatgaacagtgacagaattcaggttgggaaagcattagccaaggaactggggtactacttctttgacagcaatgacctagtgcaacaagccgcaggagcggtcgaattatccgaagatgaggagggctacagagaggctgagacggaggtgctcaaacagctctctgctgtgggtcgcttagtcgtttcaacaggggcgggtactgtggcgaaatcagaaaactggggatttctaaggcatggtatagtgatttgggtcgacatgccactggagactgtagccaattgtgcaacaactcggcaactactggttcccaattgtgcagatgacaatgag…	0			0
	Liverwort SK	>RTMU*scaffold*2183917*SK	0	Moss SKL1	>GRKU*scaffold*2018176*SKL1	0	Liverwort SK	>WJLO*scaffold*2036288*SK	0	Moss SKL1s	>IGUH*scaffold*2017153*SKL1	0			0
	Liverwort SK	aagaagaaggccgacgcaattgtcagggatcttagaggcacttgcatcttcctcgtagggatgatgggtagtggcaagacaactgtaggcaaatacatagcagatgccctgggttattatttctttgacagtgacaagctcgtagaggatgctgctggcgggataactgtccagcaaatgtttcgggaagggaacgaagaagaatttcggaatgcagagtcagaggtactcatgcagctttcgtcgatgggtcgtttggtggtggccacgggtggaggagctgtggtgagaccccaaaactggggatacttgcgacatggcatcactgtttggcttgatgtgccggtggatgctctggccagacgagtggttgctgtaggttgtgaatctcgccctctt…	0	Moss SKL1	atgaacaaggcagatgaattgcgagatgacctgcacggaacctgcatttttcttattggtgtaatggatagtggcaaagctgccattgggaagacgctagccaaagaactgggttactactttttcgacagcaatgacctagtacaacaggcagcaggtggggccgagatttccgaatccgaggatggctacagtgaggctgagactgaagtgctgaaacaattatctgctgtgggccgcttgatcgtttctacaggagctggtacggtagctaaatcggtaaattggggttttcttagacatggtatagtgatctggattgacatgccggtggagacggttgccaaggatgccaagactcggcaactgctggttcccgattgcgcagatgatgatgag…	0	Liverwort SK	aagaagaaaggcgcttgccttgtgcaacccctagaaggcacctgcatatatttatgcgggatgatgggcagtggtaaatccactgtcggaaggggcgtaagtgaagctctcggatatatattcttcgacagcgataaattggtcgaagaagcggcaggcggcacaactatcgcagaaatgttccgtgcggggagagaagaggagtttcgggacgccgaaacggatgttctagagcaactctccaccatgtcacatctggttgtagccactggcggtggtgctgtgattcgccccgaaaattgggactcgatgagacacggaatcacggtctggctggatgttcctttggaatgtctggccaggagagtggtggcagtcggttgccactcgcgtccacta…	0	Moss SKL1s	gatgaattgcgagatgacctgcaaggaacctgcatttttttgattggtctgatggacagtggtaaaactgctatagggaagacattagccaaagaactgggttactacttttttgacagcaatgacttagtacaacaggccgcaggtgggacagacctatcggaagacgaagagggctacagagaggctgagacggaagttctgaaacagctttctgccgtggggcgcttggtcgtttctacaggggctagtactgtggcgaaaccagaaaactggggtaatctgaggcatggtatagttgtttgggttgatatgccgctagagactgtagcgaattgcgcaaagactcgacaactgctggttcccaactgtgcagacggtgacgaggctctagtgaaa…	0			0
	Liverwort SK	>YBQN*scaffold*2001834*SK	0	Moss SKL1	>RGKI*scaffold*2000182*SKL1	0	Liverwort SK	>HERT*scaffold*2044042*SK	0	Moss SKL1s	>JADL*scaffold*2045830*SKL1	0			0
	Liverwort SK	aagcaaaaggcggaatcgattgtcagggatctcagaggcacttgcatcttcctcgtagggatgatgggtagtggcaagacaactgtagggaagtacatagcagattccctgggttattatttctttgacagtgacaaactcgtggaggatgctgctggcggggtgactgtccaacagatgttccgagaaggaaatgaggaaaaatttcgtaatgcagagtctgaggtactcatgcagctttcagccttgggtcgcttggtggttgccacgggtggtggagcagtagtgagacctcaaaactggggatacttgagacatggcatcaccgtatggttggatgtaccggtggacgcccttgccagacgagttgtcgctgttggttgtgaatcccgccctctt…	0	Moss SKL1	atggacaaggcaggtgaagtgcgggatgacctgcaaggaacgtgcatttttcttattggtctaatggacagtgggagagcttccattgggaggacgctagccaaggaattgggttactacttttttgacagcaatgacctagtacaacaggcagcagatggtgccgatatatatgaggacgatgagggctacagggaggctgagactgaagtgcttaaacagctatctgccatgggtcgcttagtcgttgcaacgggggctggtactgtggctaaaccagagaactggggttttctgagacatggtatagttatttggattcacatgccggtggaggctgtagcgaaggatacaaagactcggcaattactggttcctaactgtggagatgatgaggct…	0	Liverwort SK	aagaaaaaagcagagctcgttgtgcaacgactagcaggcagctgcatatttctcgtgggcatgatgggctctgggaagaccacagtggggaagtacgtctccgaagctctaaactactacttttttgacagtgataaactcgtggaagaagctgctgggggcaccaccgtcgcagacatgtttcgttcaggcagagaggaggagtttaggaatgctgaaacagaagttcttatgcaactctcctctatggttcgtctggttgtggccactggtggtggtgctgtcattcgccctcaaaattggggctatttgagacatggaatcactgtgtggctggacgtgcctttggactcgttggccaagagggtggtggcagttggctgccactcacgtccactt…	0	Moss SKL1s	atggaaaaagcagatgaattgcgagatgacctgcaaggaacctgcatttttctgattggtctgatggacagtggtaaaactgctataggaaagacattagccaaagaactgggttactacttttttgacagcaatgacttagtacaacaggccgcaggtgggacagacttatcggaagacgaagagggctacagagaggctgagacggaagttctgaaacagctttctgccgtggggcgcttggtcgtttctacaggggctggtactgtggcgaaaccagagaactggggtaatctgaggcatggtatagttgtttggattgatatgccggtagagactgtagccaattgtgctaagactcgacaactgctggttcccaactgtgcagacggtgacgag…	0			0
	Liverwort SK	>IRBN*scaffold*2006137*SK	0	Moss SKL1	>NGTD*scaffold*2012947*SKL1	0	Moss SKL1s	>HVBQ*scaffold*2018449*SKL1	0	Moss SKL1s	>CMEQ*scaffold*2004014*SKL1	0			0
	Liverwort SK	agtgacaaactcgtggaggatgctgctggcgggatttctgtccagcagattttccgagaaggaaatgaggaagagtttcgtaatgcagagtccgaggtactcatgcagctttcttccatgggccgcttggtggttgccacgggaggtggagcggtggtgagaacgcaaaactggggatacttgagacacgggatcactgtatggttggatgtgccggtcgaggcccttgccagacgtgtggttgctgttggttgtgaatcccgccctcttttgggacaaacttcgccagagactgcataccatcaggctctaaactgcctggagactctatttgaagaaagaattggttattacaaaaatgccgatgccgctgtttcagtcgcaggactggcagccgtg…	0	Moss SKL1	atggataaggcagatgaattgcgggatcacctgcagggaacctgcatttttcttgttggtctaatggacagtggaaaagtttccattgggaagatgctagccaaagaactgggtcactaccattttgacatcaatgagctagtacaacaggcagcaggtggggccgaagtacctgaatacgaggagggctacaatgacgctgagactgaagtgcttaaacagctgtctgccgtgggtcgcttggtcgtttctacgggggctagtactgtggctaaatcggagaattggggtcttctgagacatggtatagttgtttggattgacatgccgctggagaccgttgccaaggatacaaagactcggcaactgctagtccccaactgtgcagatgatgagact…	0	Moss SKL1s	caggagaaagcaaaagagattcttgaagacctgaacggaacctgcatttaccttattggtatgattggtaatgagaaagccaatattggcagaaccttggcccaagcccttggctactacttttttgaaagtgatgaccttgtagtacaggcagcagatggcgatacagatatcttcaatgacgaggagggttttagagatgctgagactgaggtgctgaggcaactctctgccatgggtcgcttggttgttgccntggtgaggtccgaaaattggggtttactgcatcatggcattgttgtttggattgacatgccactgcaatctgtcactgtgcgcactatgtcaccaccacttataccttctaactgtgcagatgatgaggttctagcagaggtc…	0	Moss SKL1s	acggaaaaggctgatgaattgcgagatgatctgcaaggaacctgcatttttctgattggtctgatggacagcggtagaaccgccatagggaaggcgttagccaaagaactgggctactacttttttgacagcaatgacttagtacaacaggtcgccggtgggacagaaatctcagaagacgagaagggttacagggaggctgagttggaagtgctgaaacagctttctgctgtgggtcgcttggtcgtttctacaggagctggtaccgtggcaaaatcagaaaactggggttttctgaggcacggtatagttgtatggattgatatgccgctagagattgtagccagttgtacaaagactcgacaacttctggttcccacttgtgcagacgatgaggtt…	0			0
	Liverwort SK	>OFTV*scaffold*2015496*SK	0	Moss SKL1	>BPSG*scaffold*2016848*SKL1	0	Moss SKL1s	>PpSKL1*SKL1	0	Moss SKL1s	>BPSG*scaffold*2016848*SKL1	0			0
	Liverwort SK	aagcaaaaggcggacgcgattgtcagagatctgagaggctcttgcatcttcctcgtagggatgatgggtagtggcaagacaactgtagggaagtacatagcagattccctgggttattatttctttgacagtgacaaactcgtggaggatgctgctggcgggatttctgtccagcagattttccgagaaggaaatgaggaagaatttcgtaatgcagagtccgaggtactcatgcagctttcttccatgggccgcttggtggttgccacggggggtggagcggtggtgaaaccgcaaaactggggatacttgagacatgggattactgtatggttggatgtgccggtggaggcccttgccagaagagtggttgctgttggttgtgaatcccgccctctt…	0	Moss SKL1	atggaaaaggcaaatgaattgcgagatgacatgcagggaacctgcatttttcttataggtctgatggacagtgggagagtttccattgggaagatgctagccaaagaactgggttactacttttttgacagcaatgacctagtacagcaggctgcaggtgggactgaaatatctgaagacgaggagggctacagagaggcagagactgaagtgcttaaggagctatctgccgtgggtcgcttggtcgtttctacgggggctggtactgtggctaaatcagagaactggggttacctgaggcatggtatagttgtttggattgacatgccgctggagactgtagctaaggatacgaagactcggcaactactagtgcccaactgtgcagatgatgaggct…	0	Moss SKL1s	aaggaaaaggcagatgaactgcgagatgaactgcagggaacctgcatatttcttatcggtatgatggacaatggaaaagcttccgtagggaagatgttagcgaaagagctcggctactacttttttgacagcaacgacctagtacaacaggcggcagatggagaagaaatatctgaaaacgaggagggctatagagaggccgagactgaagtgctcaaacaactgtcttcgatgggtcgcttggtcgttgccacaggggctggtactgtactaaatacagaaaactggggttatctaaggcatggtatagttgtgtggattgatatcccggtggagactgtagccaaggatgccaagactcgacaacttctagttccaaacagttcagatgatgaggct…	0	Moss SKL1s	atggaaaaggcaaatgaattgcgagatgacatgcagggaacctgcatttttcttataggtctgatggacagtgggagagtttccattgggaagatgctagccaaagaactgggttactacttttttgacagcaatgacctagtacagcaggctgcaggtgggactgaaatatctgaagacgaggagggctacagagaggcagagactgaagtgcttaaggagctatctgccgtgggtcgcttggtcgtttctacgggggctggtactgtggctaaatcagagaactggggttacctgaggcatggtatagttgtttggattgacatgccgctggagactgtagctaaggatacgaagactcggcaactactagtgcccaactgtgcagatgatgaggct…	0			0
	Liverwort SK	>LGOW*scaffold*2019127*SK	0	Moss SKL1	>ZQRI*scaffold*2003279*SKL1	0	Moss SKL1s	>HRWG*scaffold*2069325*SKL1	0	Fern SKL1s	>POPJ*scaffold*2023962*SKL1	0			0
	Liverwort SK	aagaaaaaggctgaggcaactgttagcgacctcagaggcacttgcatcttcctagtgggtatgatgggtagcggtaagaccactgtcggcaaatatgtcgcacaagccctggggtattatttctttgacagtgacaaattggttgaggatgctgccggtggaataactgtttcccaaatgttccgcgaagggaaggaggaagaatttcgaaatgcagagtcagaggtacttatgcagctttcgtccatgggtcgattggtagttgcgacaggaggtggagccgtggtcaggccgcagaactggggttacttgagacatggcatcacggtctggctcaatgtgccattggaggctcttgctagacgagtggtagctgtaggttgtgaatctcggcctctg…	0	Moss SKL1	aaggataaggcagatgaattgcgagatgacctgcacggaacctgcatttttcttatcggtctgatggacagtgggaaagcttcaattgggacggtgctagccaaagaactgggttactacttttttgacagcaatgacctagtacaacaggcggcaggtggaacagcaatatctgaagacgaggagggctacagagaggctgagtccgaagtgcttaaacagctttctgccgtgggtcgattagtcgtcgctactggggctggtactgtggctaaatcagaaaactggggttatctgaggcatggtatagtaatctggatcgatatgccactggagtctgtagccaagtgtacaatgactcgacaactattagttcctaattctgcagaggaagaggct…	0	Moss SKL1s	caggaaaaagcagaagaaatatctgaagacttgaacggaacgtgcatctaccttatcggcatgatgggcagtgagaaaaataccattggccaaattttggctcaagccctggggtactattactttgatagcaatgacctcgtagagcaggcagcaggtggagatgcagacttgtatgagggcgaggagggctacagagacgctgagactgaggtgctaaggcaactttctgccatgggtcgcctagttgttgctaccggagcaggctctgttgtgaggtcagaaaactgggggtatttaaggcatggtatcattgtctggattgatgtgcccgtagaagctgtggccaaggacaccaaatcacgacaacgactagctaccaatagaacagatgacgag…	0	Fern SKL1s	aagaaaggtagtgaaattgcaaatgagctaaggggaacttgcatttatcttgtaggtatgatggggagtgggaagagtacaattggccaggccttagctgaagctgtaggctatcacttttttgatagtaataaggttattgaaaaagctgatggacgaacggtctctcaaatgattgaacaagaggatgagaacagcttcagagatgctgagacagaagtgctgaagcaactctcatgcatggggcgtttggtggttgcaactggtgatggtatagtcttacggccaatgaattggagctacatgaggcatggtgtcactgtgtggcttgatgtgcctgtcgaggctttggcaaatcgagttcttaatgctggtgaaatgtcattgccgatgttaggt…	0			0
	Liverwort SK	>LGOW*scaffold*2103652*SK	0	Moss SKL1	>ORKS*scaffold*2004188*SKL1	0	Moss SKL1s	>YEPO*scaffold*2013724*SKL1	0	Fern SKL1s	>GSXD*scaffold*2061398*SKL1	0			0
	Liverwort SK	aaggagaaggcagaattgattgttagtgaccccggaggcactcgcatcttcctagtagggatgatgggtagcggtaagacaactgtaggcaagtatgtcgcagaagccctgggttatcaattttttgacagtgacaaactggttgaggatgctgctggcggaatgactgtttcccagatgtttcgtgagagaaaagaggaagaatttcgcagtgcagagtcagaggttctgatgcagctttcgacgatgggtcgcttggtagttgctactggtggtggagcggtgattaggccccaaaactggggttacatgagacatggtatcacggtctggctagatgtgccagtggaggcccttgccaaacgagtggtagccgtaggttgtgaatctcgtcctctt…	0	Moss SKL1	aaggtaaaggcagatgaattgcaagatgacctgcatggaacctgcatttttcttattggtctgatggacagtggaaaagcttccatagggaagactttagccaaagaactgggttactatttttttgacagcaatgacttagtacaacaggctgcaggtgggacagaaatatctgaagacgaggagggctacagagaggctgagactgaagtgcttaaacagctttctgccgtcggtcgcttggtcgtttctacaggggccggtacagtggtgaaatcagaaaactggggttttctgaggcatggtatcgttgtttgggttgatatgccgctagagactgtagccacttgtacaaagactcgacaactactggttccgaactgtgcagatgatgaggct…	0	Moss SKL1s	aaggaaaaggcagatgaactgcgagatgaactgcagggaacctgcatatttcttatcggtatgatggacaatggaaaagcttccgtagggaagatgttagcgaaagaacttggctactacttttttgacagcaacgaactagtacaacaggcggcagatggagaagaaatatctgaaaacgaggagggctatagagaggccgagactgaagtgctcaaacaactgtcttcggtgggtcgcttggtcgttgccacaggggctggtactgtagtaaatacagaaaactggggttatctaaggcatggtatagttgtgtggattgatatgccggtggagtctgtagccaaggatgccaagactcgacaacttctagttcccaacggttcagatgatgaggct…	0	Fern SKL1s	aagaagagaggtagcgaaattgcaaatgatttaagggggacgtgcatatttcttgttggtatgatgggaagtggaaagagtgcaatcggcgagaccctggctgaagctgtaggctatcacttttttgatagtgataagctcatcgaaaaagctgctggtggtggacgaactgtgtctcaattgatggaagaggaggatgagaaaagctttcgagatgttgagactgaggtgctcaagcaactctcatgcatggggcgtttggtggtcgccactggggatggagttgtcttgcgaccaatgaattggagctacttgaggcgtggtgtcacagtctggcttgatgtacctgtcgaggctttggcgaaccgagtcgttgatgctggtgaaaagtcacggcca…	0			0
	Liverwort SK	>HPXA*scaffold*2136157*SK	0	Moss SKL1	>YWNF*scaffold*2048856*SKL1	0	Moss SKL1s	>ORKS*scaffold*2004188*SKL1	0	Fern SKL1s	>XDDT*scaffold*2015459*SKL1	0			0
	Liverwort SK	aagaacaaggcggaagctatcgtaaacgacctgagaggcacttgcatcttcctagtagggatgatgggctgtggcaagaccacggtggccaaatacgttgcagaagcactaggctattacttctttgacagtgaccagcttgttgaggatgctgccggtggaataacggtggcccagatgttccgggaagggagcgaggaagaatttcgcaatgcagagacggaggtactcatgcagctttcatccatgggtcgcttagtagttgctacgggcggtggagcagtcgtgaggcctcaaaactggggatacttgaggcatggcataactgtttggctggatgtgccattggaggcccttgcgaaacgcgtggtagctgtaggttgtgagtctcgccctctt…	0	Moss SKL1	aaggaaaaggcagatgaattgcgagatgacctgcacggcacctgcatttttcttattggtctgatggacagtgggaaagctgccatagggaagacattagccaaagaactgggttactacttttttgacagcaatgaattagtacagcaggccgcaggtgggacacaagtatctgaagacgaggagggctaccgggaggctgagactgaagtgctcaaacagctttctgccgtgggtcgcttagtcgtttccacgggggctggtactgtggcgaaatcggaaaactggggttttctgaggcatggtatagttgtttgggttgacatgccgctagagactgtagccaattgtacaaagactcgacaactactggctcccaactgtgcagaggatgaggct…	0	Moss SKL1s	aaggtaaaggcagatgaattgcaagatgacctgcatggaacctgcatttttcttattggtctgatggacagtggaaaagcttccatagggaagactttagccaaagaactgggttactatttttttgacagcaatgacttagtacaacaggctgcaggtgggacagaaatatctgaagacgaggagggctacagagaggctgagactgaagtgcttaaacagctttctgccgtcggtcgcttggtcgtttctacaggggccggtacagtggtgaaatcagaaaactggggttttctgaggcatggtatcgttgtttgggttgatatgccgctagagactgtagccacttgtacaaagactcgacaactactggttccgaactgtgcagatgatgaggct…	0	Fern SKL1s	aagaagagaggtagcgaaattgcaaatgatttaaggggaacgtgcatatttcttgttggtatgatgggaagtggaaagaatgcaatcggcgagaccctggccgaagctgtaggctaccacttttttgatagtgataagctcatcgaaaaagctgctggtggtggacgaactgtgtctcaattgatggaacaggaggatgagaaaagctttagagatgttgagactgaagtgctcaagcaactctcatgcatggggcggttggtggttgccactggggatggagtagtcttgcgaccaatgaattggagctacttgaggcatggtgtcacagtctggcttgatgtgcctgttgaggctttggcgaaccgagttgttgatgctggtgaaaagtcacagcca…	0			0
	Liverwort SK	>KRUQ*scaffold*2001359*SK	0	Moss SKL1	>JMXW*scaffold*2006027*SKL1	0	Moss SKL1s	>TAVP*scaffold*2015266*SKL1	0	Fern SKL1s	>WCLG*scaffold*2064251*SKL1	0			0
	Liverwort SK	aagagagaagcagaaagtgtcgtaaacgatctcagaggggcatgcatcttcctagtcggaatgatgggcagtggcaagacgacggtgggcaaatacgtcgcagaagcactgggttatatgttttttgacagtgacaaactggtcgaagatgctgccggcatatccgttgcccagatgttccgggaggggaaagaggtcgaatttcgcaatgcagagacagagactctcatgcagctttcgtcgaggggtcgtttggtggttgctactggtggcggagcggtagttcggccccaaaactgggggtacttgagacatggcatcaccgtctggctagatgtaccagtggaggaccttgccagacgggtggtagctgtaggttgcgaatctcgccctctcttg…	0	Moss SKL1	atggaaaaggctgatgaactgcgagatgacctgcatggaacgtgcatttatcttattggtcttatgaacagtgacagaattcaggttgggaaagcattagccaaggaactggggtactacttctttgacagcaatgacctagtgcaacaagccgcaggagcggtcgaattatccgaagatgaggagggctacagagaggctgagacggaggtgctcaaacagctctctgctgtgggtcgcttagtcgtttcaacaggggcgggtactgtggcgaaatcagaaaactggggatttctaaggcatggtatagtgatttgggtcgacatgccactggagactgtagccaattgtgcaacaactcggcaactactggttcccaattgtgcagatgacaatgag…	0	Moss SKL1s	atggaaaaggcagatgaattgcgagatgacctgcaaggaacctgcatttttctgattggtctgatggacagtggtaaaactgctatagggaagacattagccaaagaactgggttactacttttttgacagcaatgacttggtacaacaggccgcaggtgggacagacttatcggaagatgaagagggctacagagaggctgagacggaagttctgaaacagctttctgccgtgggacgcttggtcgtttctacaggagctggtaccgtggcgaaatcagaaaactggggtaatctgaggcatggtatagttgtttgggttgatatgccagtagagacagtagccaattgtgccaagactcgccaactgctggttcccaactgtgcagacggtgacgag…	0	Fern SKL1s	aagaagagaggtagtgaaatcgcaaaagatttaaggggaacttgcatatatcttgttggtatgatgggaagtgggaagagtacaatcggccagaccctggctgaagctgtaggctaccactttttcgatagtgataagctcatcgaaaaagctgctggtgatggacgaactgtctctcaattgatggaagcggaggatgagaaaagcttcagagatgttgagacagaagtgctgaagcaactctcatgcatggggcgtttggtggttgccactggtgatggtatagttttgcgaccaataaattggagttacttgaggtatggtgtctgtgtttggcttgatgtgcctgttgagactttggcaaaccgagttggtgaaaagtcacagccagtgttaggc…	0			0
	Liverwort SK	>UUHD*scaffold*2010408*SK	0	Moss SKL1	>XWHK*scaffold*2047328*SKL1	0	Moss SKL1s	>JMXW*scaffold*2006027*SKL1	0	Fern SKL1s	>ZXJO*scaffold*2014818*SKL1	0			0
	Liverwort SK	atgagcagtgacagactggtcgaagatgctgccgggggtgtaaccgttgcccagatgttccaggaggggaaagaggacgaatttcgcaatgcggagacagagactctcatgcagctttcgtcgaggggtcgcttggtggttgcaactggtggcggagcggtaattcggccccaaaactgggggtacttgaggcatggcatcaccgtctggctagatgtaccagtggaggaccttgccagacgggtggtagctgtaggttgcgaatctcgtcctctcttggggcaacagagagggcaaatgtcccccgaggctgcttacaatgaggctttgaactgcctctcaagtctctatgaggagagagagggttattataaaaatgcggacgcagttgtttcagta…	0	Moss SKL1	atggaaaaggctgatgaactgcgagatgatctgcatggaacgtgcatttttcttattggtctgatgaacagtgagaaggtttccataggcaagacgttagccaaggaactgggttactacttttttgacagcaatgacctagtacaacaagccgcaggcggggtagaattatccgaagatgaggagggctacagagaggctgagatggaagtgctgaaacaactctcggccgtgggtcgcctagtcgtttctacaggggctggtactgtggcgaagtcagaaaactggggttttctgagacatggtatagtgatttgggttgatatgccgctagagactgtagccaaatgtgcaacgactcgacaattattggttcccaactgtgcagatgatgatgag…	0	Moss SKL1s	atggaaaaggctgatgaactgcgagatgacctgcatggaacgtgcatttatcttattggtcttatgaacagtgacagaattcaggttgggaaagcattagccaaggaactggggtactacttctttgacagcaatgacctagtgcaacaagccgcaggagcggtcgaattatccgaagatgaggagggctacagagaggctgagacggaggtgctcaaacagctctctgctgtgggtcgcttagtcgtttcaacaggggcgggtactgtggcgaaatcagaaaactggggatttctaaggcatggtatagtgatttgggtcgacatgccactggagactgtagccaattgtgcaacaactcggcaactactggttcccaattgtgcagatgacaatgag…	0	Fern SKL1s	aagaagaggggtactgaaattgcaagtgatttaaggggaacatgcatatttcttgttggtatgatggggagtggcaagagtgcaatcggtgagacccttgctgaagctataggctaccacttttttgatagcgataagctcatcgaaagagctgctggtggtggacgaactgtctctcaattgcaggaagaggaggatgagaagagctttagagatgtagagactgaagtgcttaagcaactttcatgcatggggcgtttggtggttgctactggggatggagtagtcttgcgaccaatgaattggagctacttgaggcatggtgtcacagtctggcttgatgtgcctgttgaggctttggtgaaccaggttgttgatgctggcgaaaagtcatggcca…	0			0
	Liverwort SK	>TGKW*scaffold*2139298*SK	0	Moss SKL1	>BGXB*scaffold*2008594*SKL1	0	Moss SKL1s	>IGUH*scaffold*2017153*SKL1	0	Fern SKL1s	>YCKE*scaffold*2060156*SKL1	0			0
	Liverwort SK	aagaagagggcagacaagatcagggatgacctcaaaggcgcttcgatcttcctagtagggatgatgggcagtggcaagaccaccgtcggcaagcacgtggccgaggctcttggctacatgttttttgatagtgatagcctggtcgaaaaagcagctggcgtcactgtggcgcaaatgtttagagaagggcgggaggaggaatttcgcaatgctgagtccgaaactatcatgcagctctcctcgcactgtcgcctggtggttgccaccggtggtggagccgtagttcgcccccaaaattggggctacttgaggcatggcgtcaccgtctggctggacgtaccggtggaggacctggccagacgagtcgtagccgtaggttgtgattctcgtccacttttg…	0	Moss SKL1	aaggaaaaggcagatgatttgcgagatgacctgcatggaacctgcatatttcttattggtctgatggacagtgggagggtttccatagggaagacattagcgaaagaactgggttactacttttttgacagcaatgacttagtacaacaagctgcaggtgggacagaaatatctgaagatgaggagggctacagagaggctgagacggaagtgcttcaacagctttctgccgtgggtcgcttggtcgtttccacgggggctggtactgtggcgaaatcagaaaactggggttttctgaggcatggtatagttgtttgggttgatatgccgctagagactgtagccaattgtccaacgactcgacaactactgattcccaactgtgaaaatgatgatgag…	0	Moss SKL1s	gatgaattgcgagatgacctgcaaggaacctgcatttttttgattggtctgatggacagtggtaaaactgctatagggaagacattagccaaagaactgggttactacttttttgacagcaatgacttagtacaacaggccgcaggtgggacagacctatcggaagacgaagagggctacagagaggctgagacggaagttctgaaacagctttctgccgtggggcgcttggtcgtttctacaggggctagtactgtggcgaaaccagaaaactggggtaatctgaggcatggtatagttgtttgggttgatatgccgctagagactgtagcgaattgcgcaaagactcgacaactgctggttcccaactgtgcagacggtgacgaggctctagtgaaa…	0	Fern SKL1s	cagaagagaggtcgcgaaattgcaagtaatctaaaaggaacatgcgtatatcttgttggtatgatgggtagtggtaagagtgcaatcggtgagactctggctgaagctgtaggctaccacttttttgatagtgataagctcatcgaaaaagctgctggtggtggacgaactgtctctcaattgatggaagaggagggagagaaaagctttagagatgtagagactgaagttctcaagcaactctcatgcatggggcgtttggtggttgccactggggatggaatagtcttgcgaccaatgaattggagctacttgaggcatggggtcaccgtctggcttgatgtgcctgtcgaggctttggcgaaccgagttgttgatgctggtggaaagtcatggcca…	0			0
	Liverwort SK	>CHJJ*scaffold*2137605*SK	0	Moss SKL1	>WNGH*scaffold*2001944*SKL1	0	Moss SKL1s	>JADL*scaffold*2045830*SKL1	0	Fern SKL1s	>WGTU*scaffold*2000473*SKL1	0			0
	Liverwort SK	aagaagaaggcagaaaacattaagaacgacctcaaaggcgcgtccatcttcctagtcgggatgatgggcagtggcaagaccaccgtcggcaagcacgtggccgaggctctgggctactatttcttcgacagtgacaagctggtcgaagaagctgctggagtaacggtagcccagatgttccgagagggaaatgaagaggaatttcgaaatgctgagtcggagactatcatgcagctctcctcacactgtcgcctggtggttgccacgggtggtggagccgtagttcgaccccaaaattggggctacttgaggcatggcgtcaccgtctggctggacgtacccgttgaagacctcgccagacgagtcgtagccgtaggttgtgattctcgtccactcttg…	0	Moss SKL1	atggaaaaggcagatgaattgcgagatgacctgcaaggaacctgcatttttcttattggtctgatggacagtggtaaaactgccatagggaagaccttggccaaagaactgggttactacttttttgacagcaatgacttagtacaacaggccgcaggtgggacagagatatcggaagacgaggagggctacagagaggctgagacggaagtgctgaaacagctttctgccgtgggtcgcttggtcgtttctacgggggctggtactgtggcgaaatcagaaaactggggttttctgaggcatggtatagttgtttgggttgatatgccgctagagactgtagccaattgtacgaagactcgagaactattggttcccaactgtgcagatgatgatgag…	0	Moss SKL1s	atggaaaaagcagatgaattgcgagatgacctgcaaggaacctgcatttttctgattggtctgatggacagtggtaaaactgctataggaaagacattagccaaagaactgggttactacttttttgacagcaatgacttagtacaacaggccgcaggtgggacagacttatcggaagacgaagagggctacagagaggctgagacggaagttctgaaacagctttctgccgtggggcgcttggtcgtttctacaggggctggtactgtggcgaaaccagagaactggggtaatctgaggcatggtatagttgtttggattgatatgccggtagagactgtagccaattgtgctaagactcgacaactgctggttcccaactgtgcagacggtgacgag…	0	Fern SKL1s	aagaagagaggcagtgagctagtggatgacttaagggggacctgcatatatcttgtaggtatgatgggaagtgggaaaagcacgattggccaagccctggctgaagctttaggctatttcttttttgatagtgataagcttattgaggaagctgctggtggaacaaatctctctcagctgattgacgaggaggatgaagaaagctttagagatgctgagactgaagtgctgaagcagctttcatgcatgggccgattggttgttgcaactggtggcggtatggttttacgaccaatgaattggagctacttgaggcatggtgtcaccgtctggctggatgtgcctgtagatgctttggcgaaacgaattgttgaggctggtgtagagtcacgaccctcg…	0			0
	Liverwort SK	>PIUF*scaffold*2004417*SK	0	Moss SKL1	>CMEQ*scaffold*2004014*SKL1	0	Moss SKL1s	>CMEQ*scaffold*2004014*SKL1	0	Fern SKL1s	>NWWI*scaffold*2028407*SKL1	0			0
	Liverwort SK	aaggagactgcagatgcaatccgttatgatctcaaaggctcgtgcatcttccttgtggggatgatgggcagtggtaagagcacggtcggcaaatatcttgctgaggctctggcctatcagttctttgacagtgacaaactggtggagcaagctgccggtgggttaactgttgcccaaatgttccggaccgggatggaagaggaatttcgcaatgcagagactgaagtgctcatgcaactttcttctatgggtcgcttggttgtagccaccggtggtggggctgtagtaagaactcaaaattggggttacatgaggcatggtattaccatatggctggatgtgccattggaggcacttgccagtagagttgtagctgtaggttgcgaatcacgacccctt…	0	Moss SKL1	acggaaaaggctgatgaattgcgagatgatctgcaaggaacctgcatttttctgattggtctgatggacagcggtagaaccgccatagggaaggcgttagccaaagaactgggctactacttttttgacagcaatgacttagtacaacaggtcgccggtgggacagaaatctcagaagacgagaagggttacagggaggctgagttggaagtgctgaaacagctttctgctgtgggtcgcttggtcgtttctacaggagctggtaccgtggcaaaatcagaaaactggggttttctgaggcacggtatagttgtatggattgatatgccgctagagattgtagccagttgtacaaagactcgacaacttctggttcccacttgtgcagacgatgaggtt…	0	Moss SKL1s	acggaaaaggctgatgaattgcgagatgatctgcaaggaacctgcatttttctgattggtctgatggacagcggtagaaccgccatagggaaggcgttagccaaagaactgggctactacttttttgacagcaatgacttagtacaacaggtcgccggtgggacagaaatctcagaagacgagaagggttacagggaggctgagttggaagtgctgaaacagctttctgctgtgggtcgcttggtcgtttctacaggagctggtaccgtggcaaaatcagaaaactggggttttctgaggcacggtatagttgtatggattgatatgccgctagagattgtagccagttgtacaaagactcgacaacttctggttcccacttgtgcagacgatgaggtt…	0	Fern SKL1s	aagaagagagggagcgagttagtggatgacttaaggggaacctgcatatatcttgtaggtatgatgggaagtgggaagagcacagttgcccaaactctggccgaagctttaggctatttcttttttgatagtgataaggttattgaggaagctgccgggggcacgaggttttctcaatcaattgaagaggaggatgaggatagctttagagatgccgagactgaagtgctgaagcagctctcgtgcatgggccgcctggttgttgcaactggtggcggtatggttttacgtccaataaactggagctaccttaggcatggtgtcactgtatggctggatgttcctgtagatgctttagcaaaacgagttgctaaggctggtgtagagtcgcgatccttg…	0			0
	Liverwort SK	>JHFI*scaffold*2018132*SK	0	Moss SKL1	>DHWX*scaffold*2012683*SKL1	0	Moss SKL1s	>BPSG*scaffold*2016848*SKL1	0	Fern SKL1s	>RFRB*scaffold*2004114*SKL1	0			0
	Liverwort SK	aaggagaatgcagatgccatccgaagtgaactcaaaggctcgtgcatctatctagtagggatgatgggcagtggcaagagcaccgtcggcaaattccttgccgaaggtctgggctatcaattctttgacagtgacaaactagtggagcaagctgccggcggggtgactgttgcgcaaatgttccgatctgggagggaggaggaatttcgcaacgcggagaccgaagtactcatgcagctttcgtgcatgggacgcttggtggtggcgactggtggcggagcagtagtaagacctcaaaattggggttacatgagacacgggattactatatggctggatgtgccattggaggca	0	Moss SKL1	atggagaaggcagatgaattgcgagatgacctgcaaggaacctgcatttttctgattggtctgatggacagtggtaaaactgctatagggaagactttagccaaagaactgggttactactattttgacagcaatgacttagtacagcaggccgcaggtgggacagatttatcggaagatgaagagggctacagagaggctgagacggaagttctgaaacagctttctgccgtggggcgcttgattgtctctacaggggctggtactgtagcgaaagcagaaaactggggtaatctgaggcatggtatagtggtgtgggttgatatgccgctagagactgtagccaattgcgcgaagactcgacaagtgctggttcccaactgtgcagacgatgatgag…	0	Moss SKL1s	atggaaaaggcaaatgaattgcgagatgacatgcagggaacctgcatttttcttataggtctgatggacagtgggagagtttccattgggaagatgctagccaaagaactgggttactacttttttgacagcaatgacctagtacagcaggctgcaggtgggactgaaatatctgaagacgaggagggctacagagaggcagagactgaagtgcttaaggagctatctgccgtgggtcgcttggtcgtttctacgggggctggtactgtggctaaatcagagaactggggttacctgaggcatggtatagttgtttggattgacatgccgctggagactgtagctaaggatacgaagactcggcaactactagtgcccaactgtgcagatgatgaggct…	0	Fern SKL1s	aagaatagagggagtgaaatagcgtcagacttgagaggcacatgcatttaccttgttggcatgatggggagtggaaagacgacaattggcaagctgttggcggaagccttgggttaccactttgttgatagtgacaaggttattgaggaggtggcaggtggagtctca---gttgcccaacttttcaagcaacgagacgaagaaagttttagagacacagagacagaggttttgaagcaattgtcatgcaatggacgattggttgtagcaactggtggtggtattgttatccgccctgtgaactggagctacttgagatatggtgtaacggtgtggctggatgtgccactagaggctttagcagagagaatagttgctgtcggc---------acacat…	0			0
	Liverwort SK	>PIUF*scaffold*2004415*SK	0	Moss SKL1	>TAVP*scaffold*2015266*SKL1	0	Moss SKs	>PpSK1*SK	0	Conifer SKL1s	>CGDN*scaffold*2069915*SKL1	0			0
	Liverwort SK	aaggagaatgcggatgcgatccgaagtgaactcaaaggctcgtgcatctacctagtagggatgatgggcagtggcaagagcaccgttggcaaattcctggccgaaggtctgggctatcaattcttggacagtgacaaactagtggagcaagctgccggcggggtgactgttgcgcaaatgttccgatctgggagggaggaggaatttcgcaacgcggagaccgaagtcctaatgcagctttcgtgcatgggacgcttggtagtggctactggtggcggagcagtagtaagacctcaaaattggggttacatgagacacgggattacaatatggctggatgtgccattggaggcacttgccagtagagttgtagccgtagncgtaggttgtgattcgcgt…	0	Moss SKL1	atggaaaaggcagatgaattgcgagatgacctgcaaggaacctgcatttttctgattggtctgatggacagtggtaaaactgctatagggaagacattagccaaagaactgggttactacttttttgacagcaatgacttggtacaacaggccgcaggtgggacagacttatcggaagatgaagagggctacagagaggctgagacggaagttctgaaacagctttctgccgtgggacgcttggtcgtttctacaggagctggtaccgtggcgaaatcagaaaactggggtaatctgaggcatggtatagttgtttgggttgatatgccagtagagacagtagccaattgtgccaagactcgccaactgctggttcccaactgtgcagacggtgacgag…	0	Moss SKs	acagatttgggtcaggaagtggctcggttgaataataataagaatatcttcctggttgggatgatgggttgtggaaagtcgaccgttgggaagattctggctgatgcccttggctacaagtatcgtgacagtgacgacgagatcgaaaagattgaaggtggtcttgctgtaaaggaaatctttcgcctgaagggcgagactcaattcaggaagactgagtctgatgctctacggaaactctgtgaaaagaaggacttggtggttgccactggtggtggtgctgtaatttacgacgctaactgggaatatttgggcaatggcattactgtttggttggacgtcccagtaaaggttttggcaaaacgggtaactgctgtcgggactgggtcgcgtccactc…	0	Conifer SKL1s	gagagaaacggaagagtgattgcttctaacttgaagggaacatgcttgttcattgttggaatgacatctagtataaagtcagctgtggcaaagaaaatatctgaagttcttgggtattacttatttgacagtgagaatctagtagagcaggcatcaggtgaatcatctgctgcttggaaacttaaagaagaagatgaggaaggatttagagattctgagagtgaagtattgcgacaattatcttcaatgacccgtctagttgtttcaactggtgatggtgctgtagttcgttccagcaatttgggctatatgagaaatggaatcataatatggctggatatacctttggaggcattggcaaaggaaatgggggcagaaagggttgaaacccaaggccat…	0			0
	Liverwort SK	>NRWZ*scaffold*2006490*SK	0	Moss SKL1	>QKQO*scaffold*2047687*SKL1	0	Moss SKs	>HRWG*scaffold*2014765*SK	0	Conifer SKL1s	>QSNJ*scaffold*2065941*SKL1	0			0
	Liverwort SK	aagcgaaaagccgatggcattgttagtgaccttcgaggcacttgcatcttcctagtaggcatgatgggaagtggcaaaactaccgtggggaaataccttgcggacacattaggatattatttcttcgacagtgacaaactcgttgaggatgccgccggtgggacgaccgtggcccagatgtggagggagggacgtgaagaagaatttcgaaacgctgaggctgaggttctaatgcagctctcttcaatgggtcgcttggtggttgccacgggtggtggagcggtagtaaggccccaaaactggggcgctatgcgacatggcatcaccgtctggttggatgtacctgtggagactctcgctagacgagtggtagctgtgggctgtgaatctcgccctctg…	0	Moss SKL1	atggaaaaggcagatgaattgcgagatcacctgcaaggaacctgcatttttctgattggtctgatggacagtagtaaaactgctgtagggaaggcattagccaaagaactgggatactacttttttgacagcaatgacttagtacaagaggccgcaggtgggacagacttatcggaagacgaagagggctatagagaggctgagacggaagttctgaaacagctttctgccgtggggcgcttggtcgtttctacaggggctggtactgtggcgaaatcagaaaactggggtaatctgaggcatggtatagttgtttgggttgatatgccgctagagattgtagccagttgtgcaaagactcgacaactgctggttcccaactgtgcagacggtgacgag…	0	Moss SKs	gaaataaagggtctggaagtggcagatttgacgaaagggaaatcgatctttctcattgggatgatggcttcaggaaagtcgacagtggggcggattgtagccaaggcccttgaatatgacttttatgatagtgatgatgtggttgagagttacgccggagtatccgtgaaagaaatttttctgaagatgcaagaggatggttttagaaatcttgagactcgtgcattatgtaaactatcaggggagaaaggtttggtggtcgctactggtggtggtgcagttgtacgcgaccataattgggcctacttgcagcggggaatcactctttggctggatgtacctgtagcggatcttgcgaagcgtgtaactgcagttggcaccgagtcacgacctcttctg…	0	Conifer SKL1s	gagagaaacggaagagtgattgcttccagcttgaagggatcatgcttattcattgttggaatgacgactagtataaaatcaactgtggcaaagaaaatatctgaagttctagggtattacttctttgacagtgagaagctggtggagcaggcatcaggagagtcagctgctgttaggaaactgaaagaagaagatgaggaaggatttagagattctgagagtgaagtactgcggcaattatcttccatgactcgtctagttgtctcgactggtgatggtgctgtaattcgttccagcaatttgggctatatgagaaatgggatcataatatggctggatatacctttcgaggcattggcaaaggaaatggtggcagaaagagttgaaacgcaaggtcat…	0			0
	Liverwort SK	>YFGP*scaffold*2004032*SK	0	Moss SKL1	>IGUH*scaffold*2017153*SKL1	0	Moss SKs	>YEPO*scaffold*2005850*SK	0	Conifer SKL1s	>EFMS*scaffold*2012542*SKL1	0			0
	Liverwort SK	aagagaaaagcgcgcgctatcggtaaggacctgagaggcacatgcatcttccttgtaggaatgatgggtagtggcaaatccactgtcggcgaacacattgccgaagccctggattactatttcttcgacagcgacaagctggtcgaggaagcagccgggggcaccactgttgcgcagatgttccgcgccgggaaagaagaagagtttcgtaatgcagagaccgaagttcttatgcaactttcttctatgggtcgtctcgtggttgctactggaggcggagcggtaataagaccccaaaattgggggtacatgaggcatggcatcacagtctggctggatgttcctctggaggcacttgcgaaacgagtggtcgcggttggttgtgaatctcgccctctc…	0	Moss SKL1	gatgaattgcgagatgacctgcaaggaacctgcatttttttgattggtctgatggacagtggtaaaactgctatagggaagacattagccaaagaactgggttactacttttttgacagcaatgacttagtacaacaggccgcaggtgggacagacctatcggaagacgaagagggctacagagaggctgagacggaagttctgaaacagctttctgccgtggggcgcttggtcgtttctacaggggctagtactgtggcgaaaccagaaaactggggtaatctgaggcatggtatagttgtttgggttgatatgccgctagagactgtagcgaattgcgcaaagactcgacaactgctggttcccaactgtgcagacggtgacgaggctctagtgaaa…	0	Moss SKs	acagatttgggtccggaagtggctcggttgaataataataagaatatcttcctgattggcatgatgggttgtggaaagtcgaccgttgggaagattctggctgatgcccttcgctacaagtatcgtgacagtgacgacgagatcgaaaagattgaaggtggtcttgctgtaaaggaaatctttcgcctgaagggcgagactcaattcaggaagactgagactgatgctctacgtaatctctgtgaaaagaaggacttggtggttgccactggtggtggtgctgtaatttacgacgctaactgggaatatttgggcgatggcattactgtttggttggacgtcccagtaaaggttctggcaaaacgggtaactgctgtcgggactgggtcgcgtccactc…	0	Conifer SKL1s	gagagaaacggaagagtgattgcttctgacttgaagggaacatgcttattcattgttggaatgacgactcataaaaaaacaactgttgcgaagaaaatatctgaagttctagggtattacttctttgacagtgagaagctggtagagcaggcatcgggaggagcatctgcagcttggaaactgaaagaggaagatgaggagggatttagagattctgagagtgaagtactgcggcaattatcttctatgactcgtctagttgtttcaactggtgatggtactgtagttcgttccagcaatttgggctatatgagaaatggaatcataatatggctggatgtacctttggaggcattggcaaaggaaatggtggcagagggagttgaaacacaaggtcat…	0			0
	Liverwort SK	>TXVB*scaffold*2013902*SK	0	Moss SKL1	>ZACW*scaffold*2012167*SKL1	0	Moss SKs	>ORKS*scaffold*2058468*SK	0	Conifer SKL1s	>GJTI*scaffold*2012548*SKL1	0			0
	Liverwort SK	agcgctcgtggtacagaaattggcagggagctgtattttccttgtgntgtgggaatgatgggcagtggtaaaactacggttgggaaacatgtatccgaagcccttggatacttttttttcgacagcgataagcttgtcgaagaggctgctggcggtacgaccgtcgcagagatgttccgtgcagggcgggaagaagagtttcgaaacgctgagacagaggttctccagcaactttcgtctatggttcgattggtggttgcaacaggaggtggtgctgtagtgcgaccccaaaattggggttacttgaggcatggaatcacggtctggctagacgttccagtagattccttggcagaaagagtagtggcggttggttgtcactcacgtcctctgctgggt…	0	Moss SKL1	atggaaaaggcagatgaattgcgagatgacctgcaaggaacctgcatttttttgattggtctgatggacagtggtaaaactgctatagggaagacattagccaaagaactgggttactacttttttgacagcaatgacttagtacaacaggccgcaggtgggacagacctatcggaagacgaagagggctacagagaggctgagacggaagttctgaaacagctttctgccgtggggcgcttggtcgtttctacaggggctagtactgtggcgaaatcagaaaactggggtaatcttaggcatggtatagttgtttgggttgatatgccgctagagactgtagcgaattgcgcaaagactcgacaactgctggttcccaactgtgcagacggtgacgag…	0	Moss SKs	acacagaagagccaggaagtggctcagttgaatggagggacaacgatattcctcgttggcatgatggcttctgggaaatcaacaattggtagagttttggccgatgcccttagctacacattttttgacagtgacgaggtgattgaaagttacgtagatggtctgccggttaaagaaattttccggcagcacagtgaggttacattcagagatctcgagactcgtgctttacaacagctctccgaagccaactccttggtagttgcgactggtggtggtgctgttgttcgagatgaaaattggacatatttgcgggacggtattgtcgtctggttggacgtccctgtagaggatctcgccaaacgggtaaccacagttggcactgagtcacgccctctt…	0	Conifer SKL1s	gagagaaacggaagagtgattgcttctgacttgaagggaacatgcttattcattgttggaatgacgactaatataaaaacaactgttgcgaagaaaatatctgaagttctagggtattacttctttgacagtgagatgttggtagagcaggcatcgggaggggcatctgcagcttggaaactgaaagaggaagatgaagagggatttagagattctgagagtgaagtactacggcagttatcttctatgactcgtttagttgtttcgactggtgatggtaccgtagttcgttccagcaatttgggctatatgaggaatggaatcacaatatggctggatgtacctttggaggcattggcaaaggaaatggtggcagagggagttgaaatccaaggtcat…	0			0
	Liverwort SK	>HERT*scaffold*2044042*SK	0	Moss SKL1	>LNSF*scaffold*2004961*SKL1	0	Moss SKs	>TAVP*scaffold*2004732*SK	0	Conifer SKL1s	>WYAJ*scaffold*2089596*SKL1	0			0
	Liverwort SK	aagaaaaaagcagagctcgttgtgcaacgactagcaggcagctgcatatttctcgtgggcatgatgggctctgggaagaccacagtggggaagtacgtctccgaagctctaaactactacttttttgacagtgataaactcgtggaagaagctgctgggggcaccaccgtcgcagacatgtttcgttcaggcagagaggaggagtttaggaatgctgaaacagaagttcttatgcaactctcctctatggttcgtctggttgtggccactggtggtggtgctgtcattcgccctcaaaattggggctatttgagacatggaatcactgtgtggctggacgtgcctttggactcgttggccaagagggtggtggcagttggctgccactcacgtccactt…	0	Moss SKL1	atggaaaaggcagatgaattgcgagatgacctgcaaggaacctgcatttttctgattggtatgatggacagtggtaaaattgctatagggaagacattagcgaaagaactgggttactacttttttgacagccatgacttagtgcaacaggccgcaggtgggactgacttgtcggaagacgaagagggctacagagaggctgaggcggaagttctgaaacagctttctgccgtggggcgcttggtcgtttctacaggggctggtactgtggcgaaatcagaaaactggggtaatctgaggcatggtatagttgtttggattgatatgccgctagagactgtagccaattgtgcaaagactcgacaacnctgtgcagatggtgacgaggctctagtgaaa…	0	Moss SKs	ccacagacgtgccaggaagtggcgaagttgaatgaaggggcaacaatcttccttgtgggcatgatggcgtcggggaaatcaacagtcggaagagttttgtccgactcccttagctacacatttttcgacagtgacgaggtgattgaaagccttgtaggtggtctgcccgttaaagagattttccggcagcacagtgagtctgcattcagagatctcgagactcgtgcattgcagcagctctccgtggccaactccttggtagttgcaactggtggtggtgctgtttgtcgcgaagaaaattggtcctacttgctggacggtattgtcgtctggttggacgtgccagtggaggatcttgccaagcgggtaaccacagttggcacagagtcacgcccactt…	0	Conifer SKL1s	gagagaaacggaagagtgattgcttctgacttgaagggaacatgcttattcattgttggaatgacgactaatataaaaacaactgttgcgaagaaaatatctgaagttctagggtattacttctttgacagtgagatgttggtagagcaggcatcgggaggggcagctgcagcttggaaactgaaagaggaagatgaagagggatttagagattctgagagtgaagtactacggcagttatcttctatgactcgtttagttgtttcgactggtgatggtaccgtagttcgttccagcaatttgggctatatgaggaatggaatcacaatatggctggatgtacctttggaggcattggcaaaggaaatggtggcagagggagttgaaatccaaggtcat…	0			0
	Liverwort SK	>ILBQ*scaffold*2044141*SK	0	Moss SKL1	>LNSF*scaffold*2004962*SKL1	0	Moss SKs	>JMXW*scaffold*2042633*SK	0	Conifer SKL1s	>JZVE*scaffold*2037468*SKL1	0			0
	Liverwort SK	cagaacaaaggagcgctagttgtgcagcaacttgaaggcgcctgcattttcttggttggaatgatgggcagcggtaaaaccacagtgggaaggggtgtgtccgaggccctgggatattttttctttgacagcgataagctcgtcgaagaggcggcgggcggaacaactgtggccgaaatgtttcgagcggggcgagaggaggactttcgcaacgcggagacggaagttctagagcaactatccaccatgtctcggctggttgtcgctacgggaggtggtgctgtcattcgaccccaaaattggggttttatgggacatggaattaccgtttggcttgatgtcccattagacatcttagcgcggagggtcgttgcagttgggtgccattcacgcccactg…	0	Moss SKL1	atggaaaaggcagatgaattgcgagatgacctgcaaggaacctgcatttttctgattggtatgatggacagtggtaaaattgctatagggaagacattagcgaaagaactgggttactacttttttgacagccatgacttagtgcaacaggccgcaggtgggactgacttgtcggaagacgaagagggctacagagaggctgaggcggaagttctgaaacagctttctgccgtggggcgcttggtcgtttctacaggggctggtactgtggcgaaatcagaaaactggggtaatctgaggcatggtatagttgtttggattgatatgccgctagagactgtagccaattgtgcaaagactcgacaacntcccaactgtgcagatggggacgaggctcta…	0	Moss SKs	gcgcagaagagtcaggatgtggccaagttgaacgacgggactactatatttctcgtggggatgatggcttcggggaaatcaacagtgggtcgagtgctggctgacgcccttaactacaaattcttcgacagtgacgaggtgatcgaaagctatgttggcggtatgccggtgaaagaaattttccgacagcacagtgaggctgcattccgagatttggagacgcgtgcactggagcagctctcggcggcgaattgtttggtagttgcgacgggtggtggcgcggtttgtcgtgatcagaactggtcgtatttgcgggacggtatcgtggtgtggttggacgtgccagtggaggatctagcgaggcgggtgaccgaggtgagcaaacgcgaaacggagtca…	0	Conifer SKL1s	gagcgaaatgcaaaagaaattatttcggacttaaatgggacatgcttattttttcttggaatgtcgtccagcataaaaactgatgttgcgagaaatatgtcaaaagctctgggttattatttatttgacagtgacaagctgctggagcaggcatcaggaggagaatctaaagtttggcaattgaaagagcaatacgaaaaaggctttagagattctgagagtgaagtacttcggcaattatcttctatgggtcatctagttgtttcaactggtgatggtgctgtagtgcgctcaaccaattggcaatatatgagaaatggaattacgatatggcttgatattcctttggaggcattggcaaagaaaatggtggatgaggaacttgatacccatagtcat…	0			0
	Liverwort SK	>WJLO*scaffold*2036288*SK	0	Moss SKL1	>EEMJ*scaffold*2037757*SKL1	0	Moss SKs	>IGUH*scaffold*2014480*SK	0	Conifer SKL1s	>JRNA*scaffold*2065379*SKL1	0			0
	Liverwort SK	aagaagaaaggcgcttgccttgtgcaacccctagaaggcacctgcatatatttatgcgggatgatgggcagtggtaaatccactgtcggaaggggcgtaagtgaagctctcggatatatattcttcgacagcgataaattggtcgaagaagcggcaggcggcacaactatcgcagaaatgttccgtgcggggagagaagaggagtttcgggacgccgaaacggatgttctagagcaactctccaccatgtcacatctggttgtagccactggcggtggtgctgtgattcgccccgaaaattgggactcgatgagacacggaatcacggtctggctggatgttcctttggaatgtctggccaggagagtggtggcagtcggttgccactcgcgtccacta…	0	Moss SKL1	atggaaaaggcagatgaattgcgagatgaactgcaaggaacctgcatttttctgattggtctgatggacagtggtaaaactgctatagggaagacattagccaaagaactgggctactacttttttgacagtaatgacttagtacaacaggccgcaggtgggacagagttatcggaagacgaagagggctacagggaggctgagacggaagttctgaaacagctctctgccgtggggcgcttggtcctttctacagggcctggtactgtggcgaaatcagagaactggggtaatctgaggcacggtatagttgtgtggattgatatgccgctagagactgtagccaattgtgcaaagactcgacaacttctggttcccaactgtgcaaacagtgacgag…	0	Moss SKs	ccacagacgtgccaggaagtggcgaagttgaatgaagggtcaacaatcttccttgtgggcatgatggcgtcggggaaatcaacagtcggaagagttttggccgactcccttggctacacattttccgacagtgacgaggtcattgaaagtcttgtaggtggtctgccagttaaagagattttccgacagcagagtgagtctgcattcagagatctcgagactcgtgcattgcagcagctctccgtggccaactccttggtagttgcaactggtggtggtgctgtttgtcgcgacgaaaattggtcctacttgctggacggtattgtcgtctggttggacgtgccagtggaagatcttgccaaacgggtaaccacagttggcacagagtcacgcccactt…	0	Conifer SKL1s	gtgagaaatgcaaatgaaattatttcggacttaaatggggcatgcttattttttcttggaatgtcatccagcataaaaactgatgttgcgagatgtacgtcagaagctctgggttattatttatttgacagtgacaagctactggagcaggcatcaggaggagcatctgaagcttggcaattgaaagagcaagacgaagagggctttagagattctgagagtgaagtactacggcaattatcttctatggttcgtctagttgtttcaactggtgatggtgctgtagtttgcaaaaccaatttgaaatatatgagaaatggtattacaatatgggtcgatattcctttggaggcattggcaaagaaaacggtggatgaggaacttgatacccaaagtcat…	0			0
	Liverwort SK	>TFYI*scaffold*2001747*SK	0	Moss SKL1	>JADL*scaffold*2045830*SKL1	0	Moss SKs	>JADL*scaffold*2048017*SK	0	Conifer SKL1s	>GAMH*scaffold*2054915*SKL1	0			0
	Liverwort SK	aaaaaagcagcgctcgttgtacaacaattagcaggctgctgcattttcctcgtgggaatgatgggaagtgggaaaaccacagtcggaaaacatgtatctgacgccttaaaatattttttctttgacagtgacaaactcgtcgaagagtccgcaggcaaaactgtagctgaattattccgctgtggcagagaggaggagtttcgaaacgcggagtcagaggtcctcgagcaactatcctccatggttcggttggttgtcgctaccggaggtggtgctgtcattcggccccagaattggggttccatgaaacatgggattaccgtctggctggatgtgccagttgactcgttggctgaaagggtggttgcagtcggttgccactcacgtccacttttgggt…	0	Moss SKL1	atggaaaaagcagatgaattgcgagatgacctgcaaggaacctgcatttttctgattggtctgatggacagtggtaaaactgctataggaaagacattagccaaagaactgggttactacttttttgacagcaatgacttagtacaacaggccgcaggtgggacagacttatcggaagacgaagagggctacagagaggctgagacggaagttctgaaacagctttctgccgtggggcgcttggtcgtttctacaggggctggtactgtggcgaaaccagagaactggggtaatctgaggcatggtatagttgtttggattgatatgccggtagagactgtagccaattgtgctaagactcgacaactgctggttcccaactgtgcagacggtgacgag…	0	Moss SKs	ccacagacgtgcgaggaagtgacgaagttgaatgaaggctcaacaatcttccttgtgggcatgatggcgtcgggaaaatcaaccgtcggaagagttttgtccaactcccttggatacgcctttttcgacagtgacgaggtgattgaaagccttgtaggtggtctgcccgttaaagagatttttcggcagcagagtgagtctgcattccgagatctcgagactcgtgcgttgcagcagctctccgtggccaactccttggtagttgcgactggtggtggtgctgtttgtcgcgacgaaaattggtcctacttgctggacggtattgtcgtctggttggacgtgccagtggaggatcttgccaagcgggtaaccacagttggcacagagtcacgcccactt…	0	Conifer SKL1s	aagaagaaggcagaagaggttacttctgacttgaaaggaacatgcttattttttgtcggaatggctagtagtgtaaaaactactgttggaaggactttatcagaagtcctagggtattacttttttgacagtgacgagctgctagagcaggcatctggagggacatctgctgctcaaaaatatagacaggaagatgaggaggggtttagagattccgagagtgaggtattacggcaattatcttctatgggtcgtctagtggtttcgactggagatggtgctgtagtaagacctgacaatctgggctatatgagacatgggattaccatatggctggatgtgcccttggaggcattggcaaaacacattgtagaagagcaagctgaaactcaagttcat…	0			0
	Liverwort SK	>JPYU*scaffold*2038213*SK	0	Moss SKL1	>VBMM*scaffold*2011107*SKL1	0	Moss SKs	>CMEQ*scaffold*2085134*SK	0	Conifer SKL1s	>VSRH*scaffold*2055316*SKL1	0			0
	Liverwort SK	aagaaaaaagcagcgctcgttgtacagcaattagcaggcagctgcattttcctcgttggcatgatgggtagtgggaaaaccactgtcggtaaacatgtcagcgaggccctcggatactacttcttcgacagtgacaaactagttgaagaatcgagaggcaaaaccgtcgcggagatgttccggtgtggcagagaggaggaatttaggaacgccgaatctgaggttctggagcagctatcctccatggttcggctagttgttgctaccggcggtggggcagttgttcgacccgagaattggagctatctaagacacggaataaccgtgtggttggacgtgccggtggattcgttagctgaaagggtggtcgcagtcgggtgccattcacgtcctcttttg…	0	Moss SKL1	atggaaaaggcagatgaattgcgagatgacctgcaaggaacctgcatttttctgattggtctgatggacagtggtaaaactgctatagggaagacattagccaaagaactgggttactacttttttgacagcaatgacttagtacaacaggccgcaggtgggacagacttatcggaagacgaagagggctacagagaggctgagacggaagttctgaaacagctttctgccgtggggcgcttggtcgtttctacaggggctggtactgtggcgaaatcagaaaactggggtaatctgaggcatggtatagttgtttggattgatatgccgctagagactgtagccaattgtgcaaagactcgacaactgctggttcccaactgtgcagacggtgacgag…	0	Moss SKs	ccacagaaatgccaggacgtggctcaattgaatgaagggacaacagtcttcctcgtgggcatgatggcatcaggaaaatcaactgttgggagagttttggcagacgcccttggctacacattttttgacagtgacgaggtgattgaaagctacgtagatggtctgccagttaaggaaatattccggcagcacagtgagagtacgttcagagatctcgagactcgtgcactgcagcaactctccatggccaactgcttggtagttgcaactggtggtggtgctgtttgtcgtgatacaaattggtcttatttactggacggtattgtgatctggttggacgtaccggtcgaggatctcgccaaacgagtaaccaccgttggcactgaatcacgccctctt…	0	Conifer SKL1s	aagaagaaggcagaagaggttacttctgacttgaaaggaacatgcttattttttgttggaatggcaggtagtgtaaaaactactgctggaaggactttatcagaagtcctaggatattacttttttaacagcgaggagctgctagagcaggcatctggagggacatctgctgctcataaatttagacaggaagatgaggaggggtttagagattctgagagtgaggtattacggcaattatcttcaatgggtcgtctagtggtttcgactggagatggtgctgtagtaagacttgacaatctgggctatatgagacatgggattaccatatggctggatgtgcctttggaggcattggcaaaacacattgtagaagaggaatctgaaacccaaggtcat…	0			0
	Liverwort SK	>MpSK*SK	0	Moss SKL1	>WSPM*scaffold*2003193*SKL1	0	Moss SKs	>BPSG*scaffold*2021546*SK	0	Conifer SKL1s	>IOVS*scaffold*2013014*SKL1	0			0
	Liverwort SK	aagaaaaaagcagcgctcgttgtacagcaattagcaggcagctgcattttcctcgttggcatgatgggtagtgggaaaaccactgtaggtaaacatgtcagcgaggccctcggatactacttcttcgacagtgacaaactagtcgaagaatcgaggggcaaaaccgtcgcggagatgttccggtacggtagagaggaggaatttaggaacgccgagtctgaggtcctggagcagctatcgtccatggttcggcttgttgttgctaccggcggtggcgcagttgttcggcccgagaattggagctatcttagacacggaataaccgtgtggttggacgtgccggtggattcgttagctgaaagggtggtcgcagtcggatgccattcacgtcctcttttg…	0	Moss SKL1	atggaaaaggcagatgaattgcgagatgacctgcaaggaacctgcatttttctgattggtatgatggacagtggtaaaattgctatagggaagacattagccaaagaactgggttactacttttttgacagcaatgacttagtacaacaggccgcaggtgggacagacttatcggaagaggaagagggctacagagaggctgaggcggaagttctgaaacagctttctgccgtggggcgcttggtcgtttctacaggggctggtactgtggcgaaatcagaaaactggggtaatctgaggcatggtatagttgtttggattgatatgccgctagagactgtagccaattgtgcaaagactcgacaactgctggttcccaactgtgcagatggtgacgag…	0	Moss SKs	aggaagaagggcaaggaagtggctgagttgaatgaagggagcacaatatttcttgtcggcatgatggcttctggcaaatcaactgtcggaagaatcttggctgacgccctcggctacaagttttttgacagtgacgaggtgattgaaagctatgtagggggcctccctgttaaagagatcttccggcagaggagtgaggctgaattcagagatctcgagactcgtgcactaagggagctttctggagcaaactgctttgtggttgcgactggtggtggtgctgttttgcgcgatgaaaactgggaatatttgagggacggcatcactgtctggttggacgtgccagtagaggatctcgctaggcgggtaacaacagttggcactgagtcacgtcctctt…	0	Conifer SKL1s	aagaagaaggcagaagagatttcttctgacttgaaaggaacgtgcttattttttgttggaatggtgggtagtgtaaaaaccacagttggaaggacattatcagaagtcctagggtattacttttttgacagtgaagagctgttagatcaggcatgtggagggagatctgctgcacataagtttagacaggaggatgaggaggggtttagagattctgagagcgaggtactacggcaattatcttctatgggtcgtctagtggtttcgactggagatggtgctgtagtacgacctgacaatctgggctatatgagacatgggattaccatatggctggatgtgcctttggaggcattggcaaaacacattgtacaagaggaagctgaaacccaggttcat…	0			0
	Liverwort SK	>IHWO*scaffold*2006512*SK	0	Moss SKL1	>MIRS*scaffold*2006484*SKL1	0	Fern SKL1s	>POPJ*scaffold*2023962*SKL1	0	Monocot SKL1s	>KBXS*scaffold*2086494*SKL1	0			0
	Liverwort SK	aagaaaaaagcagcgctcgttgtacagcaattagcaggcagctgcattttcctcgttggcatgatgggtagtgggaaaaccactgtcggaaaacatgtcagtgaggcccttgggtactacttcttcgacagtgacaaactagtcgaagaatcaagaggcaaaaccgttgcggaaatgttccgatgtggcagggaagaggagtttcggaacgccgaatctgaggtcctcgagcaactatcctccatggttcggctagttgttgctaccggcggtggggcagtcgttcgaccccagaattggagctatttaagacacggaataaccgtgtggttggacgtgccggtggattcgttagctgaaagggtggtagctgtcgggtgccattcacgtcctctcttg…	0	Moss SKL1	atggaaaaggcagatgaattgcgagatgacctgcaaggaacctgcatttttctgattggtatgatggacagtggtaaaattgctatagggaagacattagccaaagaactgggttattacttttttgacagcaatgacttagtacaacaggccgcaggtgggacagacttatcggaagacgaagagggctacagagaggctgagacggaagttctgaaacagctttctgccgtggggcgcttggtcgtttctacaggggctggtactgtggcgaaatcagaaaactggggtaatctgaggcatggtatagttgtttggattgatatgccgctagagactgtagccaattgtgcaaagactcgacaactgctggtttccaactatgcagatagtgacgag…	0	Fern SKL1s	aagaaaggtagtgaaattgcaaatgagctaaggggaacttgcatttatcttgtaggtatgatggggagtgggaagagtacaattggccaggccttagctgaagctgtaggctatcacttttttgatagtaataaggttattgaaaaagctgatggacgaacggtctctcaaatgattgaacaagaggatgagaacagcttcagagatgctgagacagaagtgctgaagcaactctcatgcatggggcgtttggtggttgcaactggtgatggtatagtcttacggccaatgaattggagctacatgaggcatggtgtcactgtgtggcttgatgtgcctgtcgaggctttggcaaatcgagttcttaatgctggtgaaatgtcattgccgatgttaggt…	0	Monocot SKL1s	aagcaaaaggcatcagagttagccaatgtattgaaaggagcatcaatatttcttgttggaatgaattgctccatgaaaactgaactcggaactcttttagccgatgcactgagatattactattttgacagtgatgatttagttgaacaagctgctggcggtaaggctgcagctataactctgagggagacagatgaaaagggtttccgagattctgagactgaagttctaaagcagctgtcatctatgggacggcttgtggtttgcgctggggatggtgctgtccagagctccaccaatctggctttgatgcgacatggaatatcaatttgggtggatgttcctttggattttctagcaaacgaagtagtgaaggctaatgcaatatcagcttcagag…	0			0
	Liverwort SK	>BNCU*scaffold*2009155*SK	0	Moss SKL1	>QMWB*scaffold*2057963*SKL1	0	Fern SKL1s	>GSXD*scaffold*2061398*SKL1	0	Monocot SKL1s	>KYNE*scaffold*2008789*SKL1	0			0
	Liverwort SK	catcggagcgcggacagcatagtgaatgatcttcgaggatcttgtatcttcctcgttgggatgatgggctcggggaagtccacggtcgggagatacgttgccgatgcactcggctactgcttctttgacagcgacaagctggttgaggaagcggcgggatgctccgtggcggatatgttccgggatggccaagagcaagaatttcgcaacgcagagacggagactctgatgcaactgtcgtccatgggtcgcctcgtagtggcgacgggcgggggagccgtcgtgaggccccaaaattggggctatctgaggcatgggatcactgtcttcctggacgttcccttggaagagctcgcgcaaagagtggttgctgtcgggtgcgagtcgcggccgcttcta…	0	Moss SKL1	atggaaaaggcagatgaattgcgagatgacttgcaaggaacctgcatttttctgattggtatgatggacagtggtaaaattgctatagggaagacattagccaaagaactgggttactacttttttgacagcaatgacttagtacaacaggccgcaggtgggacagacttatcggaagacgaagagggctacagagaggctgagacggaagttctgaaacagctttctgccgtggggcgcttggtcgtttctaccggggctggtactgtggcgaaatcagaaaactggggtaatctgaggcatggtatagtcgtttggattgatatgccgctagagactgtagccacttgtgcaaagactcgacaactgctggttcccaactgtgcagagggtgacgag…	0	Fern SKL1s	aagaagagaggtagcgaaattgcaaatgatttaagggggacgtgcatatttcttgttggtatgatgggaagtggaaagagtgcaatcggcgagaccctggctgaagctgtaggctatcacttttttgatagtgataagctcatcgaaaaagctgctggtggtggacgaactgtgtctcaattgatggaagaggaggatgagaaaagctttcgagatgttgagactgaggtgctcaagcaactctcatgcatggggcgtttggtggtcgccactggggatggagttgtcttgcgaccaatgaattggagctacttgaggcgtggtgtcacagtctggcttgatgtacctgtcgaggctttggcgaaccgagtcgttgatgctggtgaaaagtcacggcca…	0	Monocot SKL1s	aagaagaaggcagctgagatctacaatgagttgaagggaacatccatatttcttgttgggataaattgtgccatgaaaaccaatgtggggaagcttttagctgatgcactaaaatattactactttgacagtgatagtttggttgagcaagctgctggtggtgagtctagtgctgaatcattcagggagagagatgaaaagggtttccgtgattctgagactgaagtgttaaagcagttatcctcgatgggccgcctgctggtttgcgctggggatggagccgtacagagttcaactaatctggcttatatgagacatggaatatcattttggatagatgttcccctcgacatgttagcaaatgagatgctgaagactgaggttctgtcacctgccatt…	0			0
	Moss SKL1	>HVBQ*scaffold*2018449*SKL1	0	Moss SKL1	>QKQO*scaffold*2007135*SKL1	0	Fern SKL1s	>XDDT*scaffold*2015459*SKL1	0	Monocot SKL1s	>WTDE*scaffold*2003827*SKL1	0			0
	Moss SKL1	caggagaaagcaaaagagattcttgaagacctgaacggaacctgcatttaccttattggtatgattggtaatgagaaagccaatattggcagaaccttggcccaagcccttggctactacttttttgaaagtgatgaccttgtagtacaggcagcagatggcgatacagatatcttcaatgacgaggagggttttagagatgctgagactgaggtgctgaggcaactctctgccatgggtcgcttggttgttgccntggtgaggtccgaaaattggggtttactgcatcatggcattgttgtttggattgacatgccactgcaatctgtcactgtgcgcactatgtcaccaccacttataccttctaactgtgcagatgatgaggttctagcagaggtc…	0	Moss SKL1	atgaagaagggcgatgaagtgactcagagtctagaaggcgcctccattttcctcattggtatgatggcgtgtgggaaatcaactgttggaagaatctttgccaaagccctcaattacgaattctctgacagtgacgatgtaattgaaagctacgtagatggtctgcctgtgaaggagattttccgtcagaagactgaggtggaattcagagatcttgagacacaagcactgcaggccctctctgaagtgaagcgcttggtagttgcaaccggtggtggagctgttgtccgtgatgataattgggaatatttgaggggtggtatcaatgtctggttggacgtgccagtggaagacttggcaaaaaggattggcactcagtcgtgtcctcttttaggtggg…	0	Fern SKL1s	aagaagagaggtagcgaaattgcaaatgatttaaggggaacgtgcatatttcttgttggtatgatgggaagtggaaagaatgcaatcggcgagaccctggccgaagctgtaggctaccacttttttgatagtgataagctcatcgaaaaagctgctggtggtggacgaactgtgtctcaattgatggaacaggaggatgagaaaagctttagagatgttgagactgaagtgctcaagcaactctcatgcatggggcggttggtggttgccactggggatggagtagtcttgcgaccaatgaattggagctacttgaggcatggtgtcacagtctggcttgatgtgcctgttgaggctttggcgaaccgagttgttgatgctggtgaaaagtcacagcca…	0	Monocot SKL1s	aagaacaaggcatctgagatttccaccgaattgaaaggaacatctttatttcttgttggaatgaattgcaacctgaaaaccaacttgggaaagcttttagccgatgtcctgagatattactacttcaacagtgatagtttggttgaacaagctgctggtggtgagtctgctgccaaatcctttaaggagaacgatgaaaagggttttcgtgattctgagactgaagttttaaaacagttatcatctatgggtcgtctggtggtttgtgctggagatggtgctgttcagagttcaacaaatctggctttattgagatatggcatttcaatttggatagatgtaccactggatatggtagcagatgagatcctgaagagcaagttcccagcaagtgccaca…	0			0
	Moss SKL1	>HRWG*scaffold*2069325*SKL1	0	Fern SKL1	>KIIX*scaffold*2008344*SKL1	0	Fern SKL1s	>WCLG*scaffold*2064251*SKL1	0	Monocot SKL1s	>ICNN*scaffold*2032091*SKL1	0			0
	Moss SKL1	caggaaaaagcagaagaaatatctgaagacttgaacggaacgtgcatctaccttatcggcatgatgggcagtgagaaaaataccattggccaaattttggctcaagccctggggtactattactttgatagcaatgacctcgtagagcaggcagcaggtggagatgcagacttgtatgagggcgaggagggctacagagacgctgagactgaggtgctaaggcaactttctgccatgggtcgcctagttgttgctaccggagcaggctctgttgtgaggtcagaaaactgggggtatttaaggcatggtatcattgtctggattgatgtgcccgtagaagctgtggccaaggacaccaaatcacgacaacgactagctaccaatagaacagatgacgag…	0	Fern SKL1	aaggaaaaggctactgaaatggtggatgatttaaggggaacctgtatttatcttgttggtatgattggaagtgggaagagcgcagttggcaaatgtttggcaaaagcattaggctactatttttttgacagtgataaacttattgaggaagctgctggtggaagatctgtgtctcagttgattgaagaagaagatgaagatagctttcgagatgctgagacagaaatcctaaagcagctctcctgtatgggacgcttggtggttgctactggtggagaaactgttttacggccaatcaactggagttatctgaggtatggtgttactgtttggttggatgttcctgtagagacattggcacaacgagctgcttcactgtcagagcctttatcagggatt…	0	Fern SKL1s	aagaagagaggtagtgaaatcgcaaaagatttaaggggaacttgcatatatcttgttggtatgatgggaagtgggaagagtacaatcggccagaccctggctgaagctgtaggctaccactttttcgatagtgataagctcatcgaaaaagctgctggtgatggacgaactgtctctcaattgatggaagcggaggatgagaaaagcttcagagatgttgagacagaagtgctgaagcaactctcatgcatggggcgtttggtggttgccactggtgatggtatagttttgcgaccaataaattggagttacttgaggtatggtgtctgtgtttggcttgatgtgcctgttgagactttggcaaaccgagttggtgaaaagtcacagccagtgttaggc…	0	Monocot SKL1s	aagaaaaaggcatctgagatatccagtgaattgaaagggacatccatttttcttgtcgggatgaattgctccatgaaaaccaacttggggaagcttttagctgatgcgttgagatattactactttgacagtgatagtttggttgagcaagctgctggtggtgagtctgctgctaaattaaaggagacagatgaaaagggctttcgtgattctgagactgaagttctaaagcaattatcatctatgggccgtctggtagtttgtgccggggatggtgctgtccagggctccactaatctggctttaatgagacatggaatatcaatttggatagatgttcctttggatatattagcaaatgagatcatgaagacaaaggtcctgacaacttcctcacac…	0			0
	Moss SKL1	>PpSKL1*SKL1	0	Fern SKL1	>DCDT*scaffold*2001760*SKL1	0	Fern SKL1s	>ZXJO*scaffold*2014818*SKL1	0	Monocot SKL1s	>FGRF*scaffold*2014732*SKL1	0			0
	Moss SKL1	aaggaaaaggcagatgaactgcgagatgaactgcagggaacctgcatatttcttatcggtatgatggacaatggaaaagcttccgtagggaagatgttagcgaaagagctcggctactacttttttgacagcaacgacctagtacaacaggcggcagatggagaagaaatatctgaaaacgaggagggctatagagaggccgagactgaagtgctcaaacaactgtcttcgatgggtcgcttggtcgttgccacaggggctggtactgtactaaatacagaaaactggggttatctaaggcatggtatagttgtgtggattgatatcccggtggagactgtagccaaggatgccaagactcgacaacttctagttccaaacagttcagatgatgaggct…	0	Fern SKL1	aagaagagaggtagcgaaatcgcaagtgatctaaggggaacatgcatatttcttgttggaatgatggggagtggtaagagtgcaattggtgagacccttgctgaagctgtaggctaccacttttttgatagtgataagctcatcgaaagagctgctggtggtggacgaactgtctctcaactgatggaagaggaggatgagaaaagctttagagatgtagagactgaagtgcttaagcaactatcatgcatggggcgtttggtggttgccactggggatggaatagtcttgcgaccaatgaattggagctatttgaggcatggtgtcacggtctggcttgatgtacctgtggaggctttggtgaaccgagttgttgatgctggtgaaaagtcatggcca…	0	Fern SKL1s	aagaagaggggtactgaaattgcaagtgatttaaggggaacatgcatatttcttgttggtatgatggggagtggcaagagtgcaatcggtgagacccttgctgaagctataggctaccacttttttgatagcgataagctcatcgaaagagctgctggtggtggacgaactgtctctcaattgcaggaagaggaggatgagaagagctttagagatgtagagactgaagtgcttaagcaactttcatgcatggggcgtttggtggttgctactggggatggagtagtcttgcgaccaatgaattggagctacttgaggcatggtgtcacagtctggcttgatgtgcctgttgaggctttggtgaaccaggttgttgatgctggcgaaaagtcatggcca…	0	Monocot SKL1s	aagaaaaaggcatctgagatttccaatgaattgaaaggaacatccatttttcttgttgggatgagttgctccatgaaaacaacattgggggagcttttagctgatgcattaagatactactactttgacagtgatggtttggttgagcaagctgctggcggcgaggctgctgctaaatcctttagggatacagatgaaaagggttttcgtgattctgagacggaagttctaaagcagttatcatctatgggccgtctggtagtttgtgctggagatggtgctgtccagagctccaccaatctggctttaatgagacatggcatatcaatttggatagatgttcctttggatatgttagcaaatgagattctaaagaccgaggcctcgtccactatctct…	0			0
	Moss SKL1	>YEPO*scaffold*2013724*SKL1	0	Fern SKL1	>ZXJO*scaffold*2014818*SKL1	0	Fern SKL1s	>YCKE*scaffold*2060156*SKL1	0	Monocot SKL1s	>MVRF*scaffold*2060856*SKL1	0			0
	Moss SKL1	aaggaaaaggcagatgaactgcgagatgaactgcagggaacctgcatatttcttatcggtatgatggacaatggaaaagcttccgtagggaagatgttagcgaaagaacttggctactacttttttgacagcaacgaactagtacaacaggcggcagatggagaagaaatatctgaaaacgaggagggctatagagaggccgagactgaagtgctcaaacaactgtcttcggtgggtcgcttggtcgttgccacaggggctggtactgtagtaaatacagaaaactggggttatctaaggcatggtatagttgtgtggattgatatgccggtggagtctgtagccaaggatgccaagactcgacaacttctagttcccaacggttcagatgatgaggct…	0	Fern SKL1	aagaagaggggtactgaaattgcaagtgatttaaggggaacatgcatatttcttgttggtatgatggggagtggcaagagtgcaatcggtgagacccttgctgaagctataggctaccacttttttgatagcgataagctcatcgaaagagctgctggtggtggacgaactgtctctcaattgcaggaagaggaggatgagaagagctttagagatgtagagactgaagtgcttaagcaactttcatgcatggggcgtttggtggttgctactggggatggagtagtcttgcgaccaatgaattggagctacttgaggcatggtgtcacagtctggcttgatgtgcctgttgaggctttggtgaaccaggttgttgatgctggcgaaaagtcatggcca…	0	Fern SKL1s	cagaagagaggtcgcgaaattgcaagtaatctaaaaggaacatgcgtatatcttgttggtatgatgggtagtggtaagagtgcaatcggtgagactctggctgaagctgtaggctaccacttttttgatagtgataagctcatcgaaaaagctgctggtggtggacgaactgtctctcaattgatggaagaggagggagagaaaagctttagagatgtagagactgaagttctcaagcaactctcatgcatggggcgtttggtggttgccactggggatggaatagtcttgcgaccaatgaattggagctacttgaggcatggggtcaccgtctggcttgatgtgcctgtcgaggctttggcgaaccgagttgttgatgctggtggaaagtcatggcca…	0	Monocot SKL1s	aagaaaaaggcatgtgagatctccaatgaattgaaagggacgtccatttttcttgttgggatgaattgctccatgaaaagcaacctggggaagcttttagcggatgctctgagatattattactttgatgttgatagtttggttgagcaagctgctggggggaagtctgctgcgaaatcctttagggagacagatgaaaaaggttttcgtgattcagagagtgaagttctaaagcagttatcatctatgggccgcctggtagtttgtgctggtgatggtgccgtccagagctccgcaaatctggctttaatgagacatggcatatcaatttggatagatgttcctttggatatgttggcaaatgaaatccagacgacagagataccaacaactgtctca…	0			0
	Moss SKL1	>KEFD*scaffold*2008705*SKL1	0	Fern SKL1	>YCKE*scaffold*2060156*SKL1	0	Fern SKL1s	>WGTU*scaffold*2000473*SKL1	0	Monocot SKL1s	>RQZP*scaffold*2030327*SKL1	0			0
	Moss SKL1	aaggaaaaggcagatgaattgcgagatgaccttcacggaacctgcatttttcttattggtctgatggacagtggaaaagcttccattgggggggtgttggcgaaagaactgggctactacttttttgacagcaatgacctagtgcagcaggcagcaggtgggacagagatatccgctgacgaggagggctacagagaggctgaggctgaagtgctcaaacagctttctgccgtcggtcgcctgatcgttactaccggggctggtactgtggccaactcagaaaattggggttttctgaggcatggtatagttgtgtgggttgacatgccggtggagactgtagccaaggacaccaagacccgacaacttctagttcccaacagttcagatgatgaggtt…	0	Fern SKL1	cagaagagaggtcgcgaaattgcaagtaatctaaaaggaacatgcgtatatcttgttggtatgatgggtagtggtaagagtgcaatcggtgagactctggctgaagctgtaggctaccacttttttgatagtgataagctcatcgaaaaagctgctggtggtggacgaactgtctctcaattgatggaagaggagggagagaaaagctttagagatgtagagactgaagttctcaagcaactctcatgcatggggcgtttggtggttgccactggggatggaatagtcttgcgaccaatgaattggagctacttgaggcatggggtcaccgtctggcttgatgtgcctgtcgaggctttggcgaaccgagttgttgatgctggtggaaagtcatggcca…	0	Fern SKL1s	aagaagagaggcagtgagctagtggatgacttaagggggacctgcatatatcttgtaggtatgatgggaagtgggaaaagcacgattggccaagccctggctgaagctttaggctatttcttttttgatagtgataagcttattgaggaagctgctggtggaacaaatctctctcagctgattgacgaggaggatgaagaaagctttagagatgctgagactgaagtgctgaagcagctttcatgcatgggccgattggttgttgcaactggtggcggtatggttttacgaccaatgaattggagctacttgaggcatggtgtcaccgtctggctggatgtgcctgtagatgctttggcgaaacgaattgttgaggctggtgtagagtcacgaccctcg…	0	Monocot SKL1s	aagaaaaaggcatctgagatctccaatgaattgaaagggacatccatttttcttgttgggatgaattgctccatgaaaagcaacctggggaagcttttagcggatgcgctgagatattattactttgacgttgatagtttggttgagcaagctgctggcggggagtctgctgcgaaaacctttagggagacagacgagaagggttttcgcgattcagagactgaagttctaaagcaattatcatctatgggccgcctagtagtttgtgctggagatggtgccgtccagagctccacaaatctgggtttaatgaggcatggtatattaatttggatagatgttcctttggatatcttggcaaatgaaatccggaggacagaggtcccaacaactgccttg…	0			0
	Moss SKL1	>ABCD*scaffold*2002659*SKL1	0	Fern SKL1	>GSXD*scaffold*2061398*SKL1	0	Fern SKL1s	>NWWI*scaffold*2028407*SKL1	0	Monocot SKL1s	>UZXL*scaffold*2025641*SKL1	0			0
	Moss SKL1	atggacaaggcaaatgaattgcgagatgacctgcatggaacctgcatttttcttattggtctaatggacagtgggaaagtttcaattgggaagatgctagcaaaagaactaggttactactattttgacagtaatgacctagtacaacaggcagcgggtagagccggaatagctgaagacgaggatggctacagagatgctgagacggaagtgctcaaacagttatctgccgtgggtcgcttggtcgtttctactggcgctggtactgtggccaaatcagaaaactggggtttcctgaggcatggtatagttatttggattgacatgccgctcgagactgtggtcatggatacaaagactcggcaactactagttcccaactgtactgatgatgaggct…	0	Fern SKL1	aagaagagaggtagcgaaattgcaaatgatttaagggggacgtgcatatttcttgttggtatgatgggaagtggaaagagtgcaatcggcgagaccctggctgaagctgtaggctatcacttttttgatagtgataagctcatcgaaaaagctgctggtggtggacgaactgtgtctcaattgatggaagaggaggatgagaaaagctttcgagatgttgagactgaggtgctcaagcaactctcatgcatggggcgtttggtggtcgccactggggatggagttgtcttgcgaccaatgaattggagctacttgaggcgtggtgtcacagtctggcttgatgtacctgtcgaggctttggcgaaccgagtcgttgatgctggtgaaaagtcacggcca…	0	Fern SKL1s	aagaagagagggagcgagttagtggatgacttaaggggaacctgcatatatcttgtaggtatgatgggaagtgggaagagcacagttgcccaaactctggccgaagctttaggctatttcttttttgatagtgataaggttattgaggaagctgccgggggcacgaggttttctcaatcaattgaagaggaggatgaggatagctttagagatgccgagactgaagtgctgaagcagctctcgtgcatgggccgcctggttgttgcaactggtggcggtatggttttacgtccaataaactggagctaccttaggcatggtgtcactgtatggctggatgttcctgtagatgctttagcaaaacgagttgctaaggctggtgtagagtcgcgatccttg…	0	Monocot SKL1s	aagaaaaaggcatctgagatctccaatgaattgaaagggacatccatttttcttgttgggatgaattgctccatgaaaagcaacctagggaagcttttagcggatgcgctgagatattattactttgacgttgatagtttggttgagcaagctgctggcggggagtccgctgcgaaatcctttagggagacagacgagaagggttttcgtgattcagagactgaagttctaaagcagttatcatctatgggccgcctggtagtttgtgctggaaatggtgctgtacagagctccacaaatctggctttaatgaggcatggcatatcaatttggatagatgttcctttggatatgttggcaaataaaatccagaggacagaggtcccaagaactgtctcg…	0			0
	Moss SKL1	>RDOO*scaffold*2013385*SKL1	0	Fern SKL1	>XDDT*scaffold*2015459*SKL1	0	Fern SKL1s	>RFRB*scaffold*2004114*SKL1	0	Monocot SKL1s	>HOKG*scaffold*2027143*SKL1	0			0
	Moss SKL1	atggacaaggcaaatgaattgcgagatgacctgcatggaacctgcatttttcttattggtctaatggacagtgggaaaatttctattgggaagatgctagcaaaagaactaggttactactattttgacagtaatgacctagtacaacaggcagcgggtaaagccgaaatagctgaagacgaggatggctacagagatgctgagacggaagtgcttaaacagttatctgccgtgggtcgcttggtcgtttctactggcgctggtactgtggccaaatcagaaaactggggtttcctgaggcatggtatagttatttggattgacatgccgctcgagactgtggtcatggatacaaagactcgg	0	Fern SKL1	aagaagagaggtagcgaaattgcaaatgatttaaggggaacgtgcatatttcttgttggtatgatgggaagtggaaagaatgcaatcggcgagaccctggccgaagctgtaggctaccacttttttgatagtgataagctcatcgaaaaagctgctggtggtggacgaactgtgtctcaattgatggaacaggaggatgagaaaagctttagagatgttgagactgaagtgctcaagcaactctcatgcatggggcggttggtggttgccactggggatggagtagtcttgcgaccaatgaattggagctacttgaggcatggtgtcacagtctggcttgatgtgcctgttgaggctttggcgaaccgagttgttgatgctggtgaaaagtcacagcca…	0	Fern SKL1s	aagaatagagggagtgaaatagcgtcagacttgagaggcacatgcatttaccttgttggcatgatggggagtggaaagacgacaattggcaagctgttggcggaagccttgggttaccactttgttgatagtgacaaggttattgaggaggtggcaggtggagtctca---gttgcccaacttttcaagcaacgagacgaagaaagttttagagacacagagacagaggttttgaagcaattgtcatgcaatggacgattggttgtagcaactggtggtggtattgttatccgccctgtgaactggagctacttgagatatggtgtaacggtgtggctggatgtgccactagaggctttagcagagagaatagttgctgtcggc---------acacat…	0	Monocot SKL1s	aagaaaaaggcatctgagatctccaatgaactgaaagggacttccattttctttgttgggatgaattgctcaatgaaaagcaacctagggaagcttttagcggatgcgctgagatattattactttgatgttgatagtttggttgagcaagctgctggcggggagtccgctgtgaaatcctttagggagacagacgagaagggttttcgtgattcagagactgaagttctaaagcagttatcatctatgggccgcctggtagtttgtgctggagatggtgctgtacagagctccacaaatctggctttaatgaggcatggcatatcaatttggatagatgttcctttggatatgttggcaaatgaaatccagaggacagaggtcccaagaactgtctcg…	0			0
	Moss SKL1	>GRKU*scaffold*2018176*SKL1	0	Fern SKL1	>SKYV*scaffold*2063790*SKL1	0	Fern SK	>POPJ*scaffold*2012955*SK	0	Monocot SKL1s	>KXSK*scaffold*2025295*SKL1	0			0
	Moss SKL1	atgaacaaggcagatgaattgcgagatgacctgcacggaacctgcatttttcttattggtgtaatggatagtggcaaagctgccattgggaagacgctagccaaagaactgggttactactttttcgacagcaatgacctagtacaacaggcagcaggtggggccgagatttccgaatccgaggatggctacagtgaggctgagactgaagtgctgaaacaattatctgctgtgggccgcttgatcgtttctacaggagctggtacggtagctaaatcggtaaattggggttttcttagacatggtatagtgatctggattgacatgccggtggagacggttgccaaggatgccaagactcggcaactgctggttcccgattgcgcagatgatgatgag…	0	Fern SKL1	cagaagagaggaagtgaaattgcaagcaatttaaaaggatcttgcatttttcttgttggcatgttgggaagtgggaagagaacaattggccagacactggctgaagctgtaggctaccatttttttgatagtgatgaggtcattgaaaaagctgctggtggtcaaacagtctctcagttgctcgaacaggaggatgagaaaagtttcagagatgctgagacagaagtactgaagcaactctcctgcatggggcgcttggtggtggccactggtgatggcatagtcttgcgaccattaaattggagctatatgaggcatggtgtcaccatctggctcgatgcgtcagtagagacattggcaaggcaagttgttcgggacggtggaaagcctaggccattg…	0	Fern SK	aagacaaaaggtagtgaattagcgactgggcttgaaggaacttgcatttacctcatcggtatgatgggcagtggcaagacaactgtgggaaaactcttggctgaagggctggattatcaattttttgacagtgataagcttgttgaagatgctgcaggtgggattactgttgcccagtttttcaaggagcaggatgaggagaaattcagaaatgccgagacagaggtcttgaaaaagctttcatgcaatggcaggtcagtggttgctacaggaggggggattgtggttaggccattgaattggagttatctcagacgtggtgtaacagtatggctagatgtgcctctggatgctcttgcagaaagagtagtttctgttggaactcatacacgtccatta…	0	Monocot SKL1s	aagaagaaggcatctgagatagccaatgaattgaaagggacatccatttttcttgtcgggatgaattgctccatgaaaaccaacttggggaagcttttagctgatgcgctgagatattactactttgacagtgatagtttggttgagcaagctgctggtggtgagtctgctgctaaattaaaggagaaagatgaaaagggctttcgtgattctgagactgaagttctaaagcaattatcatctatgggccgtctggtagtttgtgtcggggatggtgctgtccagggctccactaatctggctttaatgagacatggaatatcaatttggatagatgttcctttggatatattagcaaatgagatcatgaagacaaaggtcctgacaactgcctcacat…	0			0
	Moss SKL1	>RGKI*scaffold*2000182*SKL1	0	Fern SKL1	>WCLG*scaffold*2064251*SKL1	0	Fern SK	>XDDT*scaffold*2074356*SK	0	Eudicot SKL1s	>FGDU*scaffold*2006756*SKL1	0			0
	Moss SKL1	atggacaaggcaggtgaagtgcgggatgacctgcaaggaacgtgcatttttcttattggtctaatggacagtgggagagcttccattgggaggacgctagccaaggaattgggttactacttttttgacagcaatgacctagtacaacaggcagcagatggtgccgatatatatgaggacgatgagggctacagggaggctgagactgaagtgcttaaacagctatctgccatgggtcgcttagtcgttgcaacgggggctggtactgtggctaaaccagagaactggggttttctgagacatggtatagttatttggattcacatgccggtggaggctgtagcgaaggatacaaagactcggcaattactggttcctaactgtggagatgatgaggct…	0	Fern SKL1	aagaagagaggtagtgaaatcgcaaaagatttaaggggaacttgcatatatcttgttggtatgatgggaagtgggaagagtacaatcggccagaccctggctgaagctgtaggctaccactttttcgatagtgataagctcatcgaaaaagctgctggtgatggacgaactgtctctcaattgatggaagcggaggatgagaaaagcttcagagatgttgagacagaagtgctgaagcaactctcatgcatggggcgtttggtggttgccactggtgatggtatagttttgcgaccaataaattggagttacttgaggtatggtgtctgtgtttggcttgatgtgcctgttgagactttggcaaaccgagttggtgaaaagtcacagccagtgttaggc…	0	Fern SK	aagaaaagggcgtctgaattggtatcagacttgagaggcacatgcatctaccttgttgggatgatggggagtggcaagtcgaccgttggcaaggtcttggcagaagctttgggttaccattttatcgatagcgataaggttattgaagaggcagcaggtggcgtgtcggtagctgaactcttcaagcaacaagacgaaacgacttttaggaatgcggagacacaggttttaaagcagctctcttgtaatgtacggttagttgtagcaactggaggcgggattgtaatccgacctgaaaactggagttacttaaggtatggggtgacggtatggttggacgtgcctctcgagtctttagcagagagagtagttgcggctggaacacactctcggcctttg…	0	Eudicot SKL1s	aagaagaaagcttcggatgttgcaccagaattgaaaggaacttccatatttcttgtcgggatgaagagctccattaaaactcagttagccaaacttttagcggaagtgttacgatattacttctttgatagtgatgcattggtcgaggaagctgctggtggtgaagcttctgcaaaactatttagggagacagacgagcaaggatttcgtgagtctgaggctgaagttttaaagcagttatcatccatgggtcgcttggttgtttgtgctggagatggtgcggttcagagttcaactaatctgggattccttagacatgggatctcgatatggatagatgtgcccttagatattgttgccaaggggttggtaaacgaccttccttcttctcaactatct…	0			0
	Moss SKL1	>NGTD*scaffold*2012947*SKL1	0	Fern SKL1	>UJTT*scaffold*2024805*SKL1	0	Fern SK	>WCLG*scaffold*2007160*SK	0	Eudicot SKL1s	>LHDP*scaffold*2044877*SKL1	0			0
	Moss SKL1	atggataaggcagatgaattgcgggatcacctgcagggaacctgcatttttcttgttggtctaatggacagtggaaaagtttccattgggaagatgctagccaaagaactgggtcactaccattttgacatcaatgagctagtacaacaggcagcaggtggggccgaagtacctgaatacgaggagggctacaatgacgctgagactgaagtgcttaaacagctgtctgccgtgggtcgcttggtcgtttctacgggggctagtactgtggctaaatcggagaattggggtcttctgagacatggtatagttgtttggattgacatgccgctggagaccgttgccaaggatacaaagactcggcaactgctagtccccaactgtgcagatgatgagact…	0	Fern SKL1	aagaagagaggtagcgaaatggcagatgaactaaggggaacatgtatttttcttgtaggtatgatgggaagccaaaagggtagcattggccaggccttagccgacgcggtaggctatcatttttttgacagtgataagcttattgaaaaagctgatggacgaacagtctctcaaatgattgaacaagaaaatgagaacagctttagagatgccgagtcggaagtgctgaagcaactctcatgtatggggcgcttagttgttgcaactggtgatggtgttgtcttgcggccaataaattggagctatttgaggcatggtgttactgtgtggcttgacgttcctgttgagttgctggcaaatcgagttctcaatgctggtgaaatgtcgtggctgattccg…	0	Fern SK	aagaaaagaggtgcggaattaatgtcagacttgagaggcacatgcatttaccttgttggcatgatggggagtgggaagtctacaattggcaaggtcttggcagatgctttgggttaccattgtgttgatagtgataaggttatcgaagatgcggctggtggcgtgtcgatagctgaacttttcaagcaacaagatgaactgagtttcagggacgcggagacacaggttttgaagcagctctcatgcaacgtacggctagtcgtatcaactggcggcggtattgtgatcagacctgaaaattggagctacttgaggtatggtgtgacggtgtggttggatgtgcctcttgagtctttagcagagagagtagttgcagctggaacacattctcggcctttg…	0	Eudicot SKL1s	aagaagaaagccgtggatattgcacctgcactgaaaggaacctgcatatttcttattgggatgaaaagttccattaagacccaactggcaaaggctttagcagaagtattaggatactactattttgacagtgatgcattgattgaggaagctgctggtggtgaggcatctgcgaaattattcaaggaaactgacgagcaagggttccgtaattcagagacagaagtgctgaagcaactttcttccatgggtagattggtggtttgtgccggtgatggtgctgttcaaagttcaactaatttggcgttgcttaggtacggtatatccatctgggtagacgtcccactagacattatcgcagacgggacgcattcagaggatttggctttgcaattcaag…	0			0
	Moss SKL1	>BPSG*scaffold*2016848*SKL1	0	Fern SKL1	>FLTD*scaffold*2016314*SKL1	0	Fern SK	>ZXJO*scaffold*2015510*SK	0	Eudicot SKL1s	>TVCU_scaffold_2010274*SKL1	0			0
	Moss SKL1	atggaaaaggcaaatgaattgcgagatgacatgcagggaacctgcatttttcttataggtctgatggacagtgggagagtttccattgggaagatgctagccaaagaactgggttactacttttttgacagcaatgacctagtacagcaggctgcaggtgggactgaaatatctgaagacgaggagggctacagagaggcagagactgaagtgcttaaggagctatctgccgtgggtcgcttggtcgtttctacgggggctggtactgtggctaaatcagagaactggggttacctgaggcatggtatagttgtttggattgacatgccgctggagactgtagctaaggatacgaagactcggcaactactagtgcccaactgtgcagatgatgaggct…	0	Fern SKL1	aagaagagaggcagtgaaattgcaaatgacctaaggggaacttgcatatatcttataggtatggaggggagtgggaagagtacaatcggccaggccttagctgaatctgtaggctattacttttttgatagtgataagctcattgaaaaggctgatggacgaacggtttctcaattgatcaaacaagagaatgagaacagctttagagatgctgagacagaagtgctgaaacagctgtcatgcatggggcgtttggtggttgcaactggtgatggtatagtcttacggccaatgaattggagctacttgaggcatggtgtcactgtgtggcttgatgtgcctgtcgagactttggcaaatcgagttcttaatgctggtggaatgtcatggccgacttta…	0	Fern SK	aagagaaagggcaatgaaatagtgagagagctgaaaggaacttgcatttatcttattggtatgatgggaagtggaaagacgacggtgggcaaactattggcagaagcattggattatgagtttttggacagcgataaactcgtagaagatgctgcaggtgggattacggtcgcccagtttttccaagagcaggacgaggagaagttcagaaacgccgagaccaaggtcttgaaagaactttcgtgcaaaggcaggtcggtggttgctacaggagggggtattgtagttcgaccattgaattggaattatctcaaagttggtgtcaccgtatggctagatgtgcctctggatgcccttgcagaaagagtagttgctgttggaacacatacacgcccttta…	0	Eudicot SKL1s	aaaaagagagctgctgatgtttccattgacctcaaagggacttcaatcttccttgttggaatgaggagctctgtgaagaccgatttgggaaaatatcttgctgaggcgttgcggtattattactttgacagtgacagtttggttgaggaagcttatggaggtgaaactgctgtcaaaactgttagggagagtgatgagaagggattccttgattctgagacagaagtactgaaacagttatcatcgatgggtcggttggtggtttgtgctggtgatggtgcagttcagagttcaactaatctggcacttttgagacatggaatctcaatatgggttgatatacccttgaacatc	0			0
	Moss SKL1	>ZQRI*scaffold*2003279*SKL1	0	Fern SKL1	>POPJ*scaffold*2023962*SKL1	0	Fern SK	>YCKE*scaffold*2008923*SK	0	Eudicot SKL1s	>YNFJ*scaffold*2175625*SKL1	0			0
	Moss SKL1	aaggataaggcagatgaattgcgagatgacctgcacggaacctgcatttttcttatcggtctgatggacagtgggaaagcttcaattgggacggtgctagccaaagaactgggttactacttttttgacagcaatgacctagtacaacaggcggcaggtggaacagcaatatctgaagacgaggagggctacagagaggctgagtccgaagtgcttaaacagctttctgccgtgggtcgattagtcgtcgctactggggctggtactgtggctaaatcagaaaactggggttatctgaggcatggtatagtaatctggatcgatatgccactggagtctgtagccaagtgtacaatgactcgacaactattagttcctaattctgcagaggaagaggct…	0	Fern SKL1	aagaaaggtagtgaaattgcaaatgagctaaggggaacttgcatttatcttgtaggtatgatggggagtgggaagagtacaattggccaggccttagctgaagctgtaggctatcacttttttgatagtaataaggttattgaaaaagctgatggacgaacggtctctcaaatgattgaacaagaggatgagaacagcttcagagatgctgagacagaagtgctgaagcaactctcatgcatggggcgtttggtggttgcaactggtgatggtatagtcttacggccaatgaattggagctacatgaggcatggtgtcactgtgtggcttgatgtgcctgtcgaggctttggcaaatcgagttcttaatgctggtgaaatgtcattgccgatgttaggt…	0	Fern SK	aagaagaaggggtctgaattggtaccagacttgaaaggcacatgcatttaccttgttggcatgatggggagcggcaagtcgacagtcggcaaagtcttggcagaagctttgggttaccattttatcgatagtgataagattattgaagaggcagctggtggcgtgtcggtagctgaacttttcaagcaacaagatgaaatgagttttagggatgcggagacacaggttttgaagcagctttcttgcaacgtacggctagttgtagcaacaggaggcgggatcgttatcagacctgagaattggagctacttgaggtatggtgtgacggtgtggttggatgtacctctcgagtctttagcggagagagtagttgcggctggaacacactctcggcctttg…	0	Eudicot SKL1s	aggaaagcaatagatgtatctgctgacttgaaagggacatcaatattcctcgtgggtctgaacagcacatttaagagtagcgcgggaaagcttattgctgatgttttacgatattactactttgatagtgatagcattgtagaggaagctgctggtgaggattcttcaggcagatctttcaaagacagggatgaagatggctttcgtgcatctgagactgaggtgttgaagcaattatcatcaatgggccgattggtagtgaatgctggaaatggtgcagtccagagtgcaactaatctgtcccttctaagacacgggatttcgatctggattgatgttccattagacatgatagcaaagggaatcattgaagacgatgagcaattggtgtcgaatcaa…	0			0
	Moss SKL1	>ORKS*scaffold*2004188*SKL1	0	Fern SKL1	>PSKY*scaffold*2011546*SKL1	0	Fern SK	>GSXD*scaffold*2016782*SK	0	Eudicot SKL1s	>ACFP*scaffold*2005256*SKL1	0			0
	Moss SKL1	aaggtaaaggcagatgaattgcaagatgacctgcatggaacctgcatttttcttattggtctgatggacagtggaaaagcttccatagggaagactttagccaaagaactgggttactatttttttgacagcaatgacttagtacaacaggctgcaggtgggacagaaatatctgaagacgaggagggctacagagaggctgagactgaagtgcttaaacagctttctgccgtcggtcgcttggtcgtttctacaggggccggtacagtggtgaaatcagaaaactggggttttctgaggcatggtatcgttgtttgggttgatatgccgctagagactgtagccacttgtacaaagactcgacaactactggttccgaactgtgcagatgatgaggct…	0	Fern SKL1	cagaagagaggaagcgagttagtggatgacttaaaagggacttgtatttaccttgttggaatgacgggaagtgggaagagtataatcggtgaaaccctcgccaagtctttaggttaccacttttttgacagcgataagctcattgagcatgctgctggggggacaaaggcatctcaactgatggaagaggaggatgaggatagctttagagatgctgagactgaagtgctgaagcagctttcatgcatggggcgtttggttgttgcaactggtggtggcatggtgttaagacggatgaactggagctacttgaggcatggtatcactgtctggctggatgtgcctgtggataccttggcagcacgagtcattggggctggtgtgaagtcaagacccccg…	0	Fern SK	aagacaaaaggcaatgaaatagtgagagggctaaaaggaacttgtatttaccttatcggtatgatgggcagtgggaagacgacggtgggcaaactcttggcagaagcactggattatgagtttttggacagtgataaactcgttgaagatgctgcaggtggaatcactgttgcccagttcttcaaagagcaggacgaggagaaatttagaaatgccgagacagaggtcttgaaaaagctttcacgcaatggcaggtcggtggttgctacaggagggggtattgtcgttcgatcgttgaattggaattatctcagagttggtgtcactgtatggctagatgtgcctctggatgcccttgcagaaagagtagttgctgttggaacacatacacgcccttta…	0	Eudicot SKL1s	aagaggaaaggagcagatatatctccccaactcaaaggaacttccatttttcttgttggggtgaacagctccataaaaaccagtttggggaaacttttagcagaggcgttacgatactattacttcgatagtgatagtttggttgaggaagctgctggcgctgttcaatctttcaaggagaccgacgagcaaggatttcgcgaatctgagaccgaagtactgaagcagttgtcgtctatgggtcgactcgtggtttgtgctggaaatggtgcagttcagagttcaaccaatttggctctcctgagacatgggatctcattatggattgatgtacctctggatatggtggctgttgaaagtgaacttccagagtccgacacgccacttcccgaggtcttg…	0			0
	Moss SKL1	>YWNF*scaffold*2048856*SKL1	0	Fern SKL1	>MROH*scaffold*2046961*SKL1	0	Fern SK	>WGTU_scaffold_2073366	0	Eudicot SKL1s	>TORX*scaffold*2100569*SKL1	0			0
	Moss SKL1	aaggaaaaggcagatgaattgcgagatgacctgcacggcacctgcatttttcttattggtctgatggacagtgggaaagctgccatagggaagacattagccaaagaactgggttactacttttttgacagcaatgaattagtacagcaggccgcaggtgggacacaagtatctgaagacgaggagggctaccgggaggctgagactgaagtgctcaaacagctttctgccgtgggtcgcttagtcgtttccacgggggctggtactgtggcgaaatcggaaaactggggttttctgaggcatggtatagttgtttgggttgacatgccgctagagactgtagccaattgtacaaagactcgacaactactggctcccaactgtgcagaggatgaggct…	0	Fern SKL1	aagaagagaggtagcgagttagtagatgacttacgggggacctgtatatatcttgtaggtatgatgggaagtgggaagagcacaattggccaaactctggcggaagctttaggctacatgttttttgatagcgataagcttattgaggaagctgctggtggaacaaaggtctctcagatgattgaagaggaggatgaggatagctttagagatgctgagactgaagtgctgaagcagctttcatgcatgggccgtttggttgttgcaactggtggcggtatggttttacgaccaatgaattggagctacctgaggcatggtattactgtctggttggatgtgcctgtggatgctttggtgaaacacgttattgaggctggtgtagagtcaactgatgat…	0	Fern SK	aagagtagggcgagggaagtagtgtcagacttgagaggcacatgcatttaccttgttggtatgatggggagtggaaagacgacggttggcaagctgttggcagaagccttgggttatcacttcattgatagtgacaaggttattgaggaggcagcaggtggggtctcggttgcccaactttttaagcagcaagatgaagaaagctttagagactcagagacggaggttttgaagcaattgtcgagcaatggacgactggttgtagcaactggaggtggtatcgttatccgccctgtgaactggagctacttgagatatggtgtgacggtgtggctggatgtgccactagaggctctagcagagagagtagttgccgttggcacacattctcggccattg…	0	Eudicot SKL1s	aaaaagagagcagcggagatatcccctaatttaaagggaacttctatatttcttgttgggataaacagcaccttcaaatcgaacttggggaaaattcttgccgatacattacgatattactacttcgacagtgatagtctggttgaggaagctgccggtggaaaaactgcagcaatatcatacatagagagagatgaagagggatttcttgcctcagagactgaggtactgaagcagttgtcgtccatggttcgcctggttgtttgtgctgggaatggagcagttaaagatgctagcaatctggcacttttgaggcatggaattaccatatggatcgatgttcctttagacttggtggccagagagattgtggaagatagaattcaactttctgctact…	0			0
	Moss SKL1	>JMXW*scaffold*2006027*SKL1	0	Fern SKL1	>WGTU*scaffold*2000473*SKL1	0	Fern SK	>NWWI_scaffold_2012393	0	Eudicot SKL1s	>MZOB*scaffold*2002516*SKL1	0			0
	Moss SKL1	atggaaaaggctgatgaactgcgagatgacctgcatggaacgtgcatttatcttattggtcttatgaacagtgacagaattcaggttgggaaagcattagccaaggaactggggtactacttctttgacagcaatgacctagtgcaacaagccgcaggagcggtcgaattatccgaagatgaggagggctacagagaggctgagacggaggtgctcaaacagctctctgctgtgggtcgcttagtcgtttcaacaggggcgggtactgtggcgaaatcagaaaactggggatttctaaggcatggtatagtgatttgggtcgacatgccactggagactgtagccaattgtgcaacaactcggcaactactggttcccaattgtgcagatgacaatgag…	0	Fern SKL1	aagaagagaggcagtgagctagtggatgacttaagggggacctgcatatatcttgtaggtatgatgggaagtgggaaaagcacgattggccaagccctggctgaagctttaggctatttcttttttgatagtgataagcttattgaggaagctgctggtggaacaaatctctctcagctgattgacgaggaggatgaagaaagctttagagatgctgagactgaagtgctgaagcagctttcatgcatgggccgattggttgttgcaactggtggcggtatggttttacgaccaatgaattggagctacttgaggcatggtgtcaccgtctggctggatgtgcctgtagatgctttggcgaaacgaattgttgaggctggtgtagagtcacgaccctcg…	0	Fern SK	ctgcaaggatcttgcatttaccttgttggcatgatgggtagtggtaagacaaccgtgggcagacttttggcagatgccctagcttatcagttttttgatagtgataagcttattgaagatgccgcaggaggaataactgttgctcagttttttaaacagcaaaatgaggagaagtttagaaatgctgagacagaggtcttgaagcagctttcaagcaatggcaggtcagttgtggctacaggaggggggattgtagttcggccagtaaattggaattacctgagatatggtgtaacagtatggctagatgtgcctttggaagccctagcagaaagagttgtagccgttggaacacatacacgccctttactgggggaatcacaaggtgattctgcccat…	0	Eudicot SKL1s	aagaaaagagcagtggaggtaggccccgaattgaaaggcacatctatttttctcgtagggatgaacagctctcttaagtccagattggggaagcttctggcagatgcattgagatattactactttgatagtgatagtttagttgaggaagctgttggaggaagattagctgccaaatctcttctagagagtgatgagaaaggatttcatgactcagagacggaggttctgaaacagctatcctcaatgggtcgcctggtggtttcagctgggaatggggcagttcagtctgcaaccaatctttcacttttaagacacggcatctccatttggattgatattcctttagacattgttgctaaagaatttgtggaggatacagttcatcgtcctgcatct…	0			0
	Moss SKL1	>XWHK*scaffold*2047328*SKL1	0	Fern SKL1	>NWWI*scaffold*2028407*SKL1	0	Fern SK	>RFRB*scaffold*2001186*SK	0	Eudicot SKL1s	>CSWE*scaffold*2001561*SKL1	0			0
	Moss SKL1	atggaaaaggctgatgaactgcgagatgatctgcatggaacgtgcatttttcttattggtctgatgaacagtgagaaggtttccataggcaagacgttagccaaggaactgggttactacttttttgacagcaatgacctagtacaacaagccgcaggcggggtagaattatccgaagatgaggagggctacagagaggctgagatggaagtgctgaaacaactctcggccgtgggtcgcctagtcgtttctacaggggctggtactgtggcgaagtcagaaaactggggttttctgagacatggtatagtgatttgggttgatatgccgctagagactgtagccaaatgtgcaacgactcgacaattattggttcccaactgtgcagatgatgatgag…	0	Fern SKL1	aagaagagagggagcgagttagtggatgacttaaggggaacctgcatatatcttgtaggtatgatgggaagtgggaagagcacagttgcccaaactctggccgaagctttaggctatttcttttttgatagtgataaggttattgaggaagctgccgggggcacgaggttttctcaatcaattgaagaggaggatgaggatagctttagagatgccgagactgaagtgctgaagcagctctcgtgcatgggccgcctggttgttgcaactggtggcggtatggttttacgtccaataaactggagctaccttaggcatggtgtcactgtatggctggatgttcctgtagatgctttagcaaaacgagttgctaaggctggtgtagagtcgcgatccttg…	0	Fern SK	aagaagagaggtagcgagttagtggatgacttaagggggacctgcatatatcttgtaggtatgatgggaagtgggaagagcacaattggccaaaccctagctgaagctttaggctacttcttttttgatagtgataagcttattgaggaagctgctggtggaacaaagctctctcagctgattgaagaggaggatgaggatagctttagagatgctgagactgaagtgctgaagcagctttcatgcatgggccgtctggttgttgcaactggtggtggtatggtcttacgaccaatgaattggagctacctgaggcatggtatcactgtatggctggatgtacctgtagaggctttagcgaaacgagtggttgaggccggtgtagagtcacgacccttg…	0	Eudicot SKL1s	aagaaaagagcagtggaggtaggccccgaattgaaaggaacatctatttttctcgtagggatgaacagctctcttaagtccagattggggaagcttctggcagatgcattgagatattactactttgatagtgatagcttagttgaggaagctgttggaggaagattagctgccaaatctcttctagagactgatgagaaaggatatcatgactcagagactgaggttctgaagcagctatcctcaatgggtcgcctggtggtttcagctgggaatggagccgttcattctgcaaccaatctttcacttttaagacacggcatctccatttggatcgatattcctttagacattgttgctaaagaatttgtggaggacacagtttattgtcctgcatct…	0			0
	Moss SKL1	>BGXB*scaffold*2008594*SKL1	0	Fern SKL1	>OQWW*scaffold*2016512*SKL1	0	Conifer SKL1s	>CGDN*scaffold*2069915*SKL1	0	Eudicot SKL1s	>SWGX*scaffold*2013846*SKL1	0			0
	Moss SKL1	aaggaaaaggcagatgatttgcgagatgacctgcatggaacctgcatatttcttattggtctgatggacagtgggagggtttccatagggaagacattagcgaaagaactgggttactacttttttgacagcaatgacttagtacaacaagctgcaggtgggacagaaatatctgaagatgaggagggctacagagaggctgagacggaagtgcttcaacagctttctgccgtgggtcgcttggtcgtttccacgggggctggtactgtggcgaaatcagaaaactggggttttctgaggcatggtatagttgtttgggttgatatgccgctagagactgtagccaattgtccaacgactcgacaactactgattcccaactgtgaaaatgatgatgag…	0	Fern SKL1	aaggagagaggcagtgagctagtggatgacttaaagggaacctgcatatatcttgtaggtatgaagggaagtggaaagagcacaattgcccaaaccttggctgaagctttaggctacttcttttttgatagtgacaaggttattgaggaagctagtggtggctcaaagccttctcagctcattgaagaggaggatgaggaaagctttagagatgccgagactgaagtgctgaagcagctttcatgtatgggtcgtttggttgttgcaaccggtggcagtatcgttctacgaccaatgaattggagctatctaaggcatggtgtcacagtctggctggatgttcctgtagatgctcttgcaaaacgaatcgttgaggctggtgtggagtcacgacgcttg…	0	Conifer SKL1s	gagagaaacggaagagtgattgcttctaacttgaagggaacatgcttgttcattgttggaatgacatctagtataaagtcagctgtggcaaagaaaatatctgaagttcttgggtattacttatttgacagtgagaatctagtagagcaggcatcaggtgaatcatctgctgcttggaaacttaaagaagaagatgaggaaggatttagagattctgagagtgaagtattgcgacaattatcttcaatgacccgtctagttgtttcaactggtgatggtgctgtagttcgttccagcaatttgggctatatgagaaatggaatcataatatggctggatatacctttggaggcattggcaaaggaaatgggggcagaaagggttgaaacccaaggccat…	0	Eudicot SKL1s	aagaagaaggctatggacatctcggctgacttgagagggacttcgatttttcttgtcgggatgaagagttatgtgaaagaacacataggaaagctcttggcagagttgttgcggtactactacttcgacagtgatgctttggttgaggaagctgctggcggggaagcctcggccaagttgtacagggagacggatgagaaagggtttcttgactctgagactgaagtgctgaagcagttatcttccatgggtcggctggttgtttgtgctggagacggagcagttcaaagttcgactaatctggcattgcttagacatgggatctcaatatgggtggatattccaatagacacggttctagatggactgattaaagatcgttctgcctctcagtcaacc…	0			0
	Moss SKL1	>WNGH*scaffold*2001944*SKL1	0	Fern SKL1	>GYFU*scaffold*2023193*SKL1	0	Conifer SKL1s	>QSNJ*scaffold*2065941*SKL1	0	Eudicot SKL1s	>AtSKL1*SKL1	0			0
	Moss SKL1	atggaaaaggcagatgaattgcgagatgacctgcaaggaacctgcatttttcttattggtctgatggacagtggtaaaactgccatagggaagaccttggccaaagaactgggttactacttttttgacagcaatgacttagtacaacaggccgcaggtgggacagagatatcggaagacgaggagggctacagagaggctgagacggaagtgctgaaacagctttctgccgtgggtcgcttggtcgtttctacgggggctggtactgtggcgaaatcagaaaactggggttttctgaggcatggtatagttgtttgggttgatatgccgctagagactgtagccaattgtacgaagactcgagaactattggttcccaactgtgcagatgatgatgag…	0	Fern SKL1	aagaagagaggcagtgagttagtggatgacttaagggggacctgcatatatcttgtaggtatgatgggaactgggaagagcacaattgcccaaaccttggctgaagctttaggttacttcttttttgatagtgacaagcttattgaggaagctgctggtggctcaaagtcccctcagctgattgaagatgaggatgaggaaagctttagagatgccgagactgaagtgctgaggcagctttcgtgcatgggccgtctagttgttgcaaccggtggcagtatggttctacgaccaatgaactggagctatttgaggcatggtgtcacagtctggctggatgttcctctagatgctttggcaaagcgagttgtcccggctggcgtagagtcccgacccgtg…	0	Conifer SKL1s	gagagaaacggaagagtgattgcttccagcttgaagggatcatgcttattcattgttggaatgacgactagtataaaatcaactgtggcaaagaaaatatctgaagttctagggtattacttctttgacagtgagaagctggtggagcaggcatcaggagagtcagctgctgttaggaaactgaaagaagaagatgaggaaggatttagagattctgagagtgaagtactgcggcaattatcttccatgactcgtctagttgtctcgactggtgatggtgctgtaattcgttccagcaatttgggctatatgagaaatgggatcataatatggctggatatacctttcgaggcattggcaaaggaaatggtggcagaaagagttgaaacgcaaggtcat…	0	Eudicot SKL1s	aagaggaaagctatggacatagcccctgaactgaaaggagcttccatatttctggttggaattaataactctattaaaacgaacacggggaagcttttggctgaggcattacgatattactactttgatagtgataatttgatcacagaggcggctggtggaaatgtgtctgctcaagctttgaaggaagctgatgagaaggcttttcaagaatcagagactgaagtgctgaagcagctatcatctatgggtcggcttgtagtttgcgctggagatggtgcggtccaaagcttgagaaatcttgcacttcttagacacgggatctccatatggatcgatgttcctctggatatcactgctaaaggggatgatgattcattccactcagaaccttcccct…	0			0
	Moss SKL1	>CMEQ*scaffold*2004014*SKL1	0	Conifer SKL1	>CGDN*scaffold*2069915*SKL1	0	Conifer SKL1s	>EFMS*scaffold*2012542*SKL1	0			0			0
	Moss SKL1	acggaaaaggctgatgaattgcgagatgatctgcaaggaacctgcatttttctgattggtctgatggacagcggtagaaccgccatagggaaggcgttagccaaagaactgggctactacttttttgacagcaatgacttagtacaacaggtcgccggtgggacagaaatctcagaagacgagaagggttacagggaggctgagttggaagtgctgaaacagctttctgctgtgggtcgcttggtcgtttctacaggagctggtaccgtggcaaaatcagaaaactggggttttctgaggcacggtatagttgtatggattgatatgccgctagagattgtagccagttgtacaaagactcgacaacttctggttcccacttgtgcagacgatgaggtt…	0	Conifer SKL1	gagagaaacggaagagtgattgcttctaacttgaagggaacatgcttgttcattgttggaatgacatctagtataaagtcagctgtggcaaagaaaatatctgaagttcttgggtattacttatttgacagtgagaatctagtagagcaggcatcaggtgaatcatctgctgcttggaaacttaaagaagaagatgaggaaggatttagagattctgagagtgaagtattgcgacaattatcttcaatgacccgtctagttgtttcaactggtgatggtgctgtagttcgttccagcaatttgggctatatgagaaatggaatcataatatggctggatatacctttggaggcattggcaaaggaaatgggggcagaaagggttgaaacccaaggccat…	0	Conifer SKL1s	gagagaaacggaagagtgattgcttctgacttgaagggaacatgcttattcattgttggaatgacgactcataaaaaaacaactgttgcgaagaaaatatctgaagttctagggtattacttctttgacagtgagaagctggtagagcaggcatcgggaggagcatctgcagcttggaaactgaaagaggaagatgaggagggatttagagattctgagagtgaagtactgcggcaattatcttctatgactcgtctagttgtttcaactggtgatggtactgtagttcgttccagcaatttgggctatatgagaaatggaatcataatatggctggatgtacctttggaggcattggcaaaggaaatggtggcagagggagttgaaacacaaggtcat…	0			0			0
	Moss SKL1	>DHWX*scaffold*2012683*SKL1	0	Conifer SKL1	>QSNJ*scaffold*2065941*SKL1	0	Conifer SKL1s	>GJTI*scaffold*2012548*SKL1	0			0			0
	Moss SKL1	atggagaaggcagatgaattgcgagatgacctgcaaggaacctgcatttttctgattggtctgatggacagtggtaaaactgctatagggaagactttagccaaagaactgggttactactattttgacagcaatgacttagtacagcaggccgcaggtgggacagatttatcggaagatgaagagggctacagagaggctgagacggaagttctgaaacagctttctgccgtggggcgcttgattgtctctacaggggctggtactgtagcgaaagcagaaaactggggtaatctgaggcatggtatagtggtgtgggttgatatgccgctagagactgtagccaattgcgcgaagactcgacaagtgctggttcccaactgtgcagacgatgatgag…	0	Conifer SKL1	gagagaaacggaagagtgattgcttccagcttgaagggatcatgcttattcattgttggaatgacgactagtataaaatcaactgtggcaaagaaaatatctgaagttctagggtattacttctttgacagtgagaagctggtggagcaggcatcaggagagtcagctgctgttaggaaactgaaagaagaagatgaggaaggatttagagattctgagagtgaagtactgcggcaattatcttccatgactcgtctagttgtctcgactggtgatggtgctgtaattcgttccagcaatttgggctatatgagaaatgggatcataatatggctggatatacctttcgaggcattggcaaaggaaatggtggcagaaagagttgaaacgcaaggtcat…	0	Conifer SKL1s	gagagaaacggaagagtgattgcttctgacttgaagggaacatgcttattcattgttggaatgacgactaatataaaaacaactgttgcgaagaaaatatctgaagttctagggtattacttctttgacagtgagatgttggtagagcaggcatcgggaggggcatctgcagcttggaaactgaaagaggaagatgaagagggatttagagattctgagagtgaagtactacggcagttatcttctatgactcgtttagttgtttcgactggtgatggtaccgtagttcgttccagcaatttgggctatatgaggaatggaatcacaatatggctggatgtacctttggaggcattggcaaaggaaatggtggcagagggagttgaaatccaaggtcat…	0			0			0
	Moss SKL1	>TAVP*scaffold*2015266*SKL1	0	Conifer SKL1	>EFMS*scaffold*2012542*SKL1	0	Conifer SKL1s	>WYAJ*scaffold*2089596*SKL1	0			0			0
	Moss SKL1	atggaaaaggcagatgaattgcgagatgacctgcaaggaacctgcatttttctgattggtctgatggacagtggtaaaactgctatagggaagacattagccaaagaactgggttactacttttttgacagcaatgacttggtacaacaggccgcaggtgggacagacttatcggaagatgaagagggctacagagaggctgagacggaagttctgaaacagctttctgccgtgggacgcttggtcgtttctacaggagctggtaccgtggcgaaatcagaaaactggggtaatctgaggcatggtatagttgtttgggttgatatgccagtagagacagtagccaattgtgccaagactcgccaactgctggttcccaactgtgcagacggtgacgag…	0	Conifer SKL1	gagagaaacggaagagtgattgcttctgacttgaagggaacatgcttattcattgttggaatgacgactcataaaaaaacaactgttgcgaagaaaatatctgaagttctagggtattacttctttgacagtgagaagctggtagagcaggcatcgggaggagcatctgcagcttggaaactgaaagaggaagatgaggagggatttagagattctgagagtgaagtactgcggcaattatcttctatgactcgtctagttgtttcaactggtgatggtactgtagttcgttccagcaatttgggctatatgagaaatggaatcataatatggctggatgtacctttggaggcattggcaaaggaaatggtggcagagggagttgaaacacaaggtcat…	0	Conifer SKL1s	gagagaaacggaagagtgattgcttctgacttgaagggaacatgcttattcattgttggaatgacgactaatataaaaacaactgttgcgaagaaaatatctgaagttctagggtattacttctttgacagtgagatgttggtagagcaggcatcgggaggggcagctgcagcttggaaactgaaagaggaagatgaagagggatttagagattctgagagtgaagtactacggcagttatcttctatgactcgtttagttgtttcgactggtgatggtaccgtagttcgttccagcaatttgggctatatgaggaatggaatcacaatatggctggatgtacctttggaggcattggcaaaggaaatggtggcagagggagttgaaatccaaggtcat…	0			0			0
	Moss SKL1	>QKQO*scaffold*2047687*SKL1	0	Conifer SKL1	>GJTI*scaffold*2012548*SKL1	0	Conifer SKL1s	>JZVE*scaffold*2037468*SKL1	0			0			0
	Moss SKL1	atggaaaaggcagatgaattgcgagatcacctgcaaggaacctgcatttttctgattggtctgatggacagtagtaaaactgctgtagggaaggcattagccaaagaactgggatactacttttttgacagcaatgacttagtacaagaggccgcaggtgggacagacttatcggaagacgaagagggctatagagaggctgagacggaagttctgaaacagctttctgccgtggggcgcttggtcgtttctacaggggctggtactgtggcgaaatcagaaaactggggtaatctgaggcatggtatagttgtttgggttgatatgccgctagagattgtagccagttgtgcaaagactcgacaactgctggttcccaactgtgcagacggtgacgag…	0	Conifer SKL1	gagagaaacggaagagtgattgcttctgacttgaagggaacatgcttattcattgttggaatgacgactaatataaaaacaactgttgcgaagaaaatatctgaagttctagggtattacttctttgacagtgagatgttggtagagcaggcatcgggaggggcatctgcagcttggaaactgaaagaggaagatgaagagggatttagagattctgagagtgaagtactacggcagttatcttctatgactcgtttagttgtttcgactggtgatggtaccgtagttcgttccagcaatttgggctatatgaggaatggaatcacaatatggctggatgtacctttggaggcattggcaaaggaaatggtggcagagggagttgaaatccaaggtcat…	0	Conifer SKL1s	gagcgaaatgcaaaagaaattatttcggacttaaatgggacatgcttattttttcttggaatgtcgtccagcataaaaactgatgttgcgagaaatatgtcaaaagctctgggttattatttatttgacagtgacaagctgctggagcaggcatcaggaggagaatctaaagtttggcaattgaaagagcaatacgaaaaaggctttagagattctgagagtgaagtacttcggcaattatcttctatgggtcatctagttgtttcaactggtgatggtgctgtagtgcgctcaaccaattggcaatatatgagaaatggaattacgatatggcttgatattcctttggaggcattggcaaagaaaatggtggatgaggaacttgatacccatagtcat…	0			0			0
	Moss SKL1	>IGUH*scaffold*2017153*SKL1	0	Conifer SKL1	>WYAJ*scaffold*2089596*SKL1	0	Conifer SKL1s	>JRNA*scaffold*2065379*SKL1	0			0			0
	Moss SKL1	gatgaattgcgagatgacctgcaaggaacctgcatttttttgattggtctgatggacagtggtaaaactgctatagggaagacattagccaaagaactgggttactacttttttgacagcaatgacttagtacaacaggccgcaggtgggacagacctatcggaagacgaagagggctacagagaggctgagacggaagttctgaaacagctttctgccgtggggcgcttggtcgtttctacaggggctagtactgtggcgaaaccagaaaactggggtaatctgaggcatggtatagttgtttgggttgatatgccgctagagactgtagcgaattgcgcaaagactcgacaactgctggttcccaactgtgcagacggtgacgaggctctagtgaaa…	0	Conifer SKL1	gagagaaacggaagagtgattgcttctgacttgaagggaacatgcttattcattgttggaatgacgactaatataaaaacaactgttgcgaagaaaatatctgaagttctagggtattacttctttgacagtgagatgttggtagagcaggcatcgggaggggcagctgcagcttggaaactgaaagaggaagatgaagagggatttagagattctgagagtgaagtactacggcagttatcttctatgactcgtttagttgtttcgactggtgatggtaccgtagttcgttccagcaatttgggctatatgaggaatggaatcacaatatggctggatgtacctttggaggcattggcaaaggaaatggtggcagagggagttgaaatccaaggtcat…	0	Conifer SKL1s	gtgagaaatgcaaatgaaattatttcggacttaaatggggcatgcttattttttcttggaatgtcatccagcataaaaactgatgttgcgagatgtacgtcagaagctctgggttattatttatttgacagtgacaagctactggagcaggcatcaggaggagcatctgaagcttggcaattgaaagagcaagacgaagagggctttagagattctgagagtgaagtactacggcaattatcttctatggttcgtctagttgtttcaactggtgatggtgctgtagtttgcaaaaccaatttgaaatatatgagaaatggtattacaatatgggtcgatattcctttggaggcattggcaaagaaaacggtggatgaggaacttgatacccaaagtcat…	0			0			0
	Moss SKL1	>ZACW*scaffold*2012167*SKL1	0	Conifer SKL1	>JZVE*scaffold*2037468*SKL1	0	Conifer SKL1s	>GAMH*scaffold*2054915*SKL1	0			0			0
	Moss SKL1	atggaaaaggcagatgaattgcgagatgacctgcaaggaacctgcatttttttgattggtctgatggacagtggtaaaactgctatagggaagacattagccaaagaactgggttactacttttttgacagcaatgacttagtacaacaggccgcaggtgggacagacctatcggaagacgaagagggctacagagaggctgagacggaagttctgaaacagctttctgccgtggggcgcttggtcgtttctacaggggctagtactgtggcgaaatcagaaaactggggtaatcttaggcatggtatagttgtttgggttgatatgccgctagagactgtagcgaattgcgcaaagactcgacaactgctggttcccaactgtgcagacggtgacgag…	0	Conifer SKL1	gagcgaaatgcaaaagaaattatttcggacttaaatgggacatgcttattttttcttggaatgtcgtccagcataaaaactgatgttgcgagaaatatgtcaaaagctctgggttattatttatttgacagtgacaagctgctggagcaggcatcaggaggagaatctaaagtttggcaattgaaagagcaatacgaaaaaggctttagagattctgagagtgaagtacttcggcaattatcttctatgggtcatctagttgtttcaactggtgatggtgctgtagtgcgctcaaccaattggcaatatatgagaaatggaattacgatatggcttgatattcctttggaggcattggcaaagaaaatggtggatgaggaacttgatacccatagtcat…	0	Conifer SKL1s	aagaagaaggcagaagaggttacttctgacttgaaaggaacatgcttattttttgtcggaatggctagtagtgtaaaaactactgttggaaggactttatcagaagtcctagggtattacttttttgacagtgacgagctgctagagcaggcatctggagggacatctgctgctcaaaaatatagacaggaagatgaggaggggtttagagattccgagagtgaggtattacggcaattatcttctatgggtcgtctagtggtttcgactggagatggtgctgtagtaagacctgacaatctgggctatatgagacatgggattaccatatggctggatgtgcccttggaggcattggcaaaacacattgtagaagagcaagctgaaactcaagttcat…	0			0			0
	Moss SKL1	>LNSF*scaffold*2004961*SKL1	0	Conifer SKL1	>CDFR*scaffold*2062302*SKL1	0	Conifer SKL1s	>VSRH*scaffold*2055316*SKL1	0			0			0
	Moss SKL1	atggaaaaggcagatgaattgcgagatgacctgcaaggaacctgcatttttctgattggtatgatggacagtggtaaaattgctatagggaagacattagcgaaagaactgggttactacttttttgacagccatgacttagtgcaacaggccgcaggtgggactgacttgtcggaagacgaagagggctacagagaggctgaggcggaagttctgaaacagctttctgccgtggggcgcttggtcgtttctacaggggctggtactgtggcgaaatcagaaaactggggtaatctgaggcatggtatagttgtttggattgatatgccgctagagactgtagccaattgtgcaaagactcgacaacnctgtgcagatggtgacgaggctctagtgaaa…	0	Conifer SKL1	gtgagaaatgcaaaagaaattatttcggacttaaatgggacatgcttgttttttcttggaatgtcatccagcataaaaactgatgttgcaagaagtatgtcagaagttctgggttattatttgtttgacagtgacaagctactggagcaggcatcaggaggagcatctgaagcgtggcaattgaaagagcgggacaaagaggactttagggattctgagagtgaagtattgcggcaattatcttctatggttcgtctagttgtttcaactggtgatggtgctgtagttcgctcaaccaattggcaatatttgagaaatggaattacaatatgggttgatattcctttggaggcattggcaaagaaaatggtggatgaggaacttgatacccaaagtaat…	0	Conifer SKL1s	aagaagaaggcagaagaggttacttctgacttgaaaggaacatgcttattttttgttggaatggcaggtagtgtaaaaactactgctggaaggactttatcagaagtcctaggatattacttttttaacagcgaggagctgctagagcaggcatctggagggacatctgctgctcataaatttagacaggaagatgaggaggggtttagagattctgagagtgaggtattacggcaattatcttcaatgggtcgtctagtggtttcgactggagatggtgctgtagtaagacttgacaatctgggctatatgagacatgggattaccatatggctggatgtgcctttggaggcattggcaaaacacattgtagaagaggaatctgaaacccaaggtcat…	0			0			0
	Moss SKL1	>LNSF*scaffold*2004962*SKL1	0	Conifer SKL1	>JRNA*scaffold*2065379*SKL1	0	Conifer SKL1s	>IOVS*scaffold*2013014*SKL1	0			0			0
	Moss SKL1	atggaaaaggcagatgaattgcgagatgacctgcaaggaacctgcatttttctgattggtatgatggacagtggtaaaattgctatagggaagacattagcgaaagaactgggttactacttttttgacagccatgacttagtgcaacaggccgcaggtgggactgacttgtcggaagacgaagagggctacagagaggctgaggcggaagttctgaaacagctttctgccgtggggcgcttggtcgtttctacaggggctggtactgtggcgaaatcagaaaactggggtaatctgaggcatggtatagttgtttggattgatatgccgctagagactgtagccaattgtgcaaagactcgacaacntcccaactgtgcagatggggacgaggctcta…	0	Conifer SKL1	gtgagaaatgcaaatgaaattatttcggacttaaatggggcatgcttattttttcttggaatgtcatccagcataaaaactgatgttgcgagatgtacgtcagaagctctgggttattatttatttgacagtgacaagctactggagcaggcatcaggaggagcatctgaagcttggcaattgaaagagcaagacgaagagggctttagagattctgagagtgaagtactacggcaattatcttctatggttcgtctagttgtttcaactggtgatggtgctgtagtttgcaaaaccaatttgaaatatatgagaaatggtattacaatatgggtcgatattcctttggaggcattggcaaagaaaacggtggatgaggaacttgatacccaaagtcat…	0	Conifer SKL1s	aagaagaaggcagaagagatttcttctgacttgaaaggaacgtgcttattttttgttggaatggtgggtagtgtaaaaaccacagttggaaggacattatcagaagtcctagggtattacttttttgacagtgaagagctgttagatcaggcatgtggagggagatctgctgcacataagtttagacaggaggatgaggaggggtttagagattctgagagcgaggtactacggcaattatcttctatgggtcgtctagtggtttcgactggagatggtgctgtagtacgacctgacaatctgggctatatgagacatgggattaccatatggctggatgtgcctttggaggcattggcaaaacacattgtacaagaggaagctgaaacccaggttcat…	0			0			0
	Moss SKL1	>EEMJ*scaffold*2037757*SKL1	0	Conifer SKL1	>AREG*scaffold*2011986*SKL1	0	Conifer SK II	>CGDN*scaffold*2071090*SK	0			0			0
	Moss SKL1	atggaaaaggcagatgaattgcgagatgaactgcaaggaacctgcatttttctgattggtctgatggacagtggtaaaactgctatagggaagacattagccaaagaactgggctactacttttttgacagtaatgacttagtacaacaggccgcaggtgggacagagttatcggaagacgaagagggctacagggaggctgagacggaagttctgaaacagctctctgccgtggggcgcttggtcctttctacagggcctggtactgtggcgaaatcagagaactggggtaatctgaggcacggtatagttgtgtggattgatatgccgctagagactgtagccaattgtgcaaagactcgacaacttctggttcccaactgtgcaaacagtgacgag…	0	Conifer SKL1	aagaagaaggcagaagaggttacttctgacttgaaaggaacatgcttattttttgttggaatggcaagtagtgtaaaaattactgttggaaggactttatcagaagtcctagggtattacttttttgacagtgacgagctgctagagcaggcatctggagggacatctgctgctcataaatttagacaggaagatgaggaggggtttagagattccgagagtgaggtattacggcaattatcttctatgggccgtctagtggtttcgactggggatggtgctgtagtaagatctgacaatctgggctatatgagacatgggattaccatatggttggatgtgccattggaggcattggcaaaacacattgtagaagagcaagctgaaactcaagttcat…	0	Conifer SK II	aagaaaaaagcagaagagatttcttatggcatggatgggaagagcatatttcttgtcgggatgatgggtagtggaaaaactaccgtgggaaaaattttgtctgaagctttgggttattatttttttgacagtgatcatctgattgaggaagctgctgggggaacacccgtagcacaaatttttaaagagaagaatgaagaattcttcagggatgctgagagcaaagttttgagtgagttatctacaatgcatcgtctcgttgttgccactggaggtggtgctgtagttagacctcaaaactggagctatttgaatcatggagtcaccgtttggttggatgtgcccttggaggctctggccaaacgagtagtggcagttgggactgaatcacggcccctt…	0			0			0
	Moss SKL1	>JADL*scaffold*2045830*SKL1	0	Conifer SKL1	>GAMH*scaffold*2054915*SKL1	0	Conifer SK II	>QSNJ*scaffold*2008537*SK	0			0			0
	Moss SKL1	atggaaaaagcagatgaattgcgagatgacctgcaaggaacctgcatttttctgattggtctgatggacagtggtaaaactgctataggaaagacattagccaaagaactgggttactacttttttgacagcaatgacttagtacaacaggccgcaggtgggacagacttatcggaagacgaagagggctacagagaggctgagacggaagttctgaaacagctttctgccgtggggcgcttggtcgtttctacaggggctggtactgtggcgaaaccagagaactggggtaatctgaggcatggtatagttgtttggattgatatgccggtagagactgtagccaattgtgctaagactcgacaactgctggttcccaactgtgcagacggtgacgag…	0	Conifer SKL1	aagaagaaggcagaagaggttacttctgacttgaaaggaacatgcttattttttgtcggaatggctagtagtgtaaaaactactgttggaaggactttatcagaagtcctagggtattacttttttgacagtgacgagctgctagagcaggcatctggagggacatctgctgctcaaaaatatagacaggaagatgaggaggggtttagagattccgagagtgaggtattacggcaattatcttctatgggtcgtctagtggtttcgactggagatggtgctgtagtaagacctgacaatctgggctatatgagacatgggattaccatatggctggatgtgcccttggaggcattggcaaaacacattgtagaagagcaagctgaaactcaagttcat…	0	Conifer SK II	aagaaaaaggcagaagagatttcttttggcatggatgggaagagcatatttcttgtcgggatgatgggtagtggaaaaactactgtgggaaaaattttgtccgaagctttgggttattacttttttgacagtgatcgcttgattgaggaagctgcaggtggaacacctgtagcacaaatttttaaagagaagaatgaagaattcttcagggatgctgagagcaaagttttgagtgagttatctacaatgcatcgtctggttgttgccactggaggtggtgctgtagttcgacctcaaaattggagctatttgaatcatggtgtcagtgtttggctagatgtgcccttggaggctctggccaaacgagtggtggcagttgggactgaatcacgacccctt…	0			0			0
	Moss SKL1	>VBMM*scaffold*2011107*SKL1	0	Conifer SKL1	>VSRH*scaffold*2055316*SKL1	0	Conifer SK II	>EFMS*scaffold*2013767*SK	0			0			0
	Moss SKL1	atggaaaaggcagatgaattgcgagatgacctgcaaggaacctgcatttttctgattggtctgatggacagtggtaaaactgctatagggaagacattagccaaagaactgggttactacttttttgacagcaatgacttagtacaacaggccgcaggtgggacagacttatcggaagacgaagagggctacagagaggctgagacggaagttctgaaacagctttctgccgtggggcgcttggtcgtttctacaggggctggtactgtggcgaaatcagaaaactggggtaatctgaggcatggtatagttgtttggattgatatgccgctagagactgtagccaattgtgcaaagactcgacaactgctggttcccaactgtgcagacggtgacgag…	0	Conifer SKL1	aagaagaaggcagaagaggttacttctgacttgaaaggaacatgcttattttttgttggaatggcaggtagtgtaaaaactactgctggaaggactttatcagaagtcctaggatattacttttttaacagcgaggagctgctagagcaggcatctggagggacatctgctgctcataaatttagacaggaagatgaggaggggtttagagattctgagagtgaggtattacggcaattatcttcaatgggtcgtctagtggtttcgactggagatggtgctgtagtaagacttgacaatctgggctatatgagacatgggattaccatatggctggatgtgcctttggaggcattggcaaaacacattgtagaagaggaatctgaaacccaaggtcat…	0	Conifer SK II	cagaaaaaggcagaagaggtttcgcttggaatggatgggaagagcatatttcttgttggaatgatgggtagtggaaaaactaccgtaggaaaaattttgtccgaagctttgggttattacttctttgacagtgatcgcctgattgagcaagctgttggtggaacacctgtagcacagatttttaaagagaaagatgaagaattcttcagggatgctgagagcaaagttttgagccaattatctacaatgcatcgcctggtcgttgccactggaggtggtgccgttgttcgacctcaaaattggagctatttgaatcatggagtcactgtttggttggatgtgcccttggaggctcttgccaaacgagtagtagcagttgggactgaatcacgacctctt…	0			0			0
	Moss SKL1	>WSPM*scaffold*2003193*SKL1	0	Conifer SKL1	>AQFM*scaffold*2079731*SKL1	0	Conifer SK II	>GJTI*scaffold*2059794*SK	0			0			0
	Moss SKL1	atggaaaaggcagatgaattgcgagatgacctgcaaggaacctgcatttttctgattggtatgatggacagtggtaaaattgctatagggaagacattagccaaagaactgggttactacttttttgacagcaatgacttagtacaacaggccgcaggtgggacagacttatcggaagaggaagagggctacagagaggctgaggcggaagttctgaaacagctttctgccgtggggcgcttggtcgtttctacaggggctggtactgtggcgaaatcagaaaactggggtaatctgaggcatggtatagttgtttggattgatatgccgctagagactgtagccaattgtgcaaagactcgacaactgctggttcccaactgtgcagatggtgacgag…	0	Conifer SKL1	aagaagaaggcagaagaggttacttttgacttgaaaggaacatgcttattttttgttggaatggcaggcagtgtaaaaactactgttggaaggactttatcagaagtcctagggtattacttttttgacagtgaggagctgctagagcaggcatctggagggacatatgctgctcataaatttagacaggaagatgaggagggttttagagattctgagagcgaggtactacggcaattatcttctatgggtcgtctagtggtttcaactggagatggtgctgtagtaagacctgacaatctgggctatatgagacatgggattaccatatggctggatgtgcctttggaggcattggcaaaacacattgtagaagaggaagctgtaacgcaaggtcat…	0	Conifer SK II	aagaaaaaggcagaagagatttccattggcatggatgggaagagtatatttcttgttggaatgatgggtagtggaaaaactaccgtaggaaaaattttgtctgaagctttgggttattacttttttgacagtgatcgcctgattgagcaagctgtaggaggaacacctgtagcacagattttcaaagagaaagatgaagaattcttcagggatgctgagagcaaagttttgagccaattatctactatgcatcgcctggtcgttgccactggaggtggtgctgtagttagaccacaaaattggagctatttgaatcatggagtcactgtttggttggatgtgcccttggaggctcttgccaaacgagtggtagcagttgggactgaatcacgacctctt…	0			0			0
	Moss SKL1	>MIRS*scaffold*2006484*SKL1	0	Conifer SKL1	>JUWL*scaffold*2014969*SKL1	0	Conifer SK II	>WYAJ*scaffold*2006600*SK	0			0			0
	Moss SKL1	atggaaaaggcagatgaattgcgagatgacctgcaaggaacctgcatttttctgattggtatgatggacagtggtaaaattgctatagggaagacattagccaaagaactgggttattacttttttgacagcaatgacttagtacaacaggccgcaggtgggacagacttatcggaagacgaagagggctacagagaggctgagacggaagttctgaaacagctttctgccgtggggcgcttggtcgtttctacaggggctggtactgtggcgaaatcagaaaactggggtaatctgaggcatggtatagttgtttggattgatatgccgctagagactgtagccaattgtgcaaagactcgacaactgctggtttccaactatgcagatagtgacgag…	0	Conifer SKL1	aagaagaaggcagaagaggttacttctgacttgaaaggaacatgcttattttttgttggaatggcgggtagtgtaaaaactactgttggaaggactttgtcagaagtcctagggtattacttttttgacagtgaggagctgctagagcaggcatctggagggacatctgctgctcataaatttagacaggaagatgaggaggggtttagagattctgagagcgaggtactacggcaattatcttctatgggtcgtctagtggtttcgactggagatggtgctgtagtaagacctgacaatctgggctatatgagacatgggattaccatatggctagatgtgcctttggaggcattggcaaaacacattgtagaagaggaagctaaaacccaaggtcat…	0	Conifer SK II	aagaaaaaggcagaagagatttccattggcatggatgggaagagtatatttcttgttggaatgatgggtagtggaaaaactaccgtaggaaaaattttgtctgaagctttgggttattacttttttgacagtgatcgcctgattgagcaagctgtaggaggaacacctgtagcacagattttcaaagagaaagatgaagaattcttcagggatgctgagagcaaagttttaagccaattatctactatgcatcgcctggtcgttgccactggaggtggtgctgtagttagaccacaaaattggagctatttgaatcatggagtcactgtttggttggatgtgcccttggaggctcttgccaaacgagtggtagcagttgggactgaatcacgacctctt…	0			0			0
	Moss SKL1	>QMWB*scaffold*2057963*SKL1	0	Conifer SKL1	>IOVS*scaffold*2013014*SKL1	0	Conifer SK II	>JZVE*scaffold*2007415*SK	0			0			0
	Moss SKL1	atggaaaaggcagatgaattgcgagatgacttgcaaggaacctgcatttttctgattggtatgatggacagtggtaaaattgctatagggaagacattagccaaagaactgggttactacttttttgacagcaatgacttagtacaacaggccgcaggtgggacagacttatcggaagacgaagagggctacagagaggctgagacggaagttctgaaacagctttctgccgtggggcgcttggtcgtttctaccggggctggtactgtggcgaaatcagaaaactggggtaatctgaggcatggtatagtcgtttggattgatatgccgctagagactgtagccacttgtgcaaagactcgacaactgctggttcccaactgtgcagagggtgacgag…	0	Conifer SKL1	aagaagaaggcagaagagatttcttctgacttgaaaggaacgtgcttattttttgttggaatggtgggtagtgtaaaaaccacagttggaaggacattatcagaagtcctagggtattacttttttgacagtgaagagctgttagatcaggcatgtggagggagatctgctgcacataagtttagacaggaggatgaggaggggtttagagattctgagagcgaggtactacggcaattatcttctatgggtcgtctagtggtttcgactggagatggtgctgtagtacgacctgacaatctgggctatatgagacatgggattaccatatggctggatgtgcctttggaggcattggcaaaacacattgtacaagaggaagctgaaacccaggttcat…	0	Conifer SK II	aagagaaaagcagaagagatttcatttggcttggatgggaggaccatatttcttgtagggatgatgggatgtggaaaatctaccgtgggaaaaattttgtcagaagctttgggttattacttttttgacagcgatcaactgattgaggaagctgcgggaggaacacctgtagcgcaaatttttaaagataaaaatgaagaatactttagaaatgcagagagcaaagtgttgagccaattatcaacaatgcatcgtctaattgttgctactggaggtggtgctgtagtccgacctcaaaattggaactatatgagtcatggggtcaccgtctggctggatgtacctttggatgctcttgccaaacgaatagctgcagttgggaccgaatcaagacctctt…	0			0			0
	Moss SKL1	>QKQO*scaffold*2007135*SKL1	0	Conifer SKL1	>WVWN*scaffold*2053155*SKL1	0	Conifer SK II	>JRNA*scaffold*2007524*SK	0			0			0
	Moss SKL1	atgaagaagggcgatgaagtgactcagagtctagaaggcgcctccattttcctcattggtatgatggcgtgtgggaaatcaactgttggaagaatctttgccaaagccctcaattacgaattctctgacagtgacgatgtaattgaaagctacgtagatggtctgcctgtgaaggagattttccgtcagaagactgaggtggaattcagagatcttgagacacaagcactgcaggccctctctgaagtgaagcgcttggtagttgcaaccggtggtggagctgttgtccgtgatgataattgggaatatttgaggggtggtatcaatgtctggttggacgtgccagtggaagacttggcaaaaaggattggcactcagtcgtgtcctcttttaggtggg…	0	Conifer SKL1	aagaagaaggcagaagagattacttctgacttgagaggaacatgcttattttttgttggaatggcaggtagtgtaaaaactacagttggaaggactttatctgaagtgctagggtattacttttttgacagtgaggagctgttagagcaggcatctggagggagatctgctgctcataagtttagacaggaagatgaggaggggtttagagattctgagagcgaggtactacggcaattatcttccatgggtcgtctagtggtttcgactggagatagtgctctagtacgagctgacaatctgggctatatgagacatgggattaccatatggctggatgtgcctttggaggcattggcaaaacacattgtagaagaggaagctgaaacccaggctcat…	0	Conifer SK II	aagagaaaagcagaagagatttcatttggattggatgggaagaccatatttctcgtagggatgatgggaagtggaaaatctactgtgggaaaaattttgtcagaagctttgggttattacttttttgacagcgatcatctgattgaggaagcagcaggtggaacgcctgtagcacaaattttcagagataaaaatgaagaatactttagagatgctgagagcaaagttttgagccaattatcaacaatgcatcgcctagttgttgctactggaggtggtgctgtagtccgacctcaaaattgggactatttgaatcatggagtctccgtttggttggatgtacctttggatgctcttgccagacgcatagctgcagttgggaccgaatcaagacctctt…	0			0			0
	Moss SK	>SKQD*scaffold*2077281*SK	0	Conifer SKL1	>GGEA*scaffold*2067438*SKL1	0	Conifer SK II	>GAMH*scaffold*2053825*SK	0			0			0
	Moss SK	aaggaaaaagcacaagaagttggaggagatctgaggggaacttgcatctttcttattggtatgatgggcagtggaaagacaacagtgggaaaaattctgtctgatgctcttggatattatttctttgacagtgatgagctcgtagagcaggctgcaggtggggctacagttgcacagatttttgaagagaatgatgaggagagtttcagagatgctgagagtgaggtcctgagccagctatcgtccatggtccgcttagtggttgccactggcggaggcgctgtagtgcgatctcacaactggggttacttgaggcatgggatcacggtttggctgaatgtaccattggatgcattagcaaagcgtgtgatggctgtgggcactgaatcacggccactg…	0	Conifer SKL1	aagaagaaggcagaagagattacttctgacttgaaaggaacatgcttattttttgttggaatggcagggagtgtaaaaactacagttggaaggactttatcagaagtcctagggtattacttttttgacagtgaggagctgttagagcaggcatctggagggacatctgctgctcataagcttagacaggaagatgaggaggggtttagagattctgagagcgaggtactacgacagttatcttctatgggtcgtctagtggtttcgactggagatgatgctgtagtacgacctgacaatctgggctatatgagacatgggattaccatatggctggatgtgcctttggaggcattggcaaaacagattgtagaaaaggaagctgaaaccaaagggcat…	0	Conifer SK II	aagagtaaggctgaagaggtttccctagacttggatggcaaaagcatatttcttgttggaatgatgggttgtggaaagaccactgtgggaaaaattctgtcagaagctttagggtattacttccttgatagtgataaattgattgaagagtctgcaggtggaacacctgtagcacaaatctttaaagagaaaaatgaagagtactttagagattctgagagcaaagttctaagtgagttatcttcaatgcgtcgcctagtagttgctactggaggtggtgctgttgttcgacctcaaaattggaggtatttgaatcaaggagtcacgatttggttggatgtgcctctagacgctcttgcgaaacgagttatagcagtgggtactgaatcacgaccactt…	0			0			0
	Moss SK	>SKQD*scaffold*2010032*SK	0	Conifer SKL1	>NPRL*scaffold*2125273*SKL1	0	Conifer SK II	>VSRH*scaffold*2011157*SK	0			0			0
	Moss SK	aaggaaaaagcagaccaagtgggacaagagttgaggggaacttgtatctttctcattggcatgatgggcagtgggaagacgacagtgggaaaaatattgtctgaagcccttggttactatttttgcgatagtgatgagcttatcgaacatgcatcgggtgggatgccagttgcacaaattttcagagaaaggcatgaggagggtttccgagaacttgagactgaggtcttgagtcagctatcatctatgggttgtttagtggttgccaccggaggcggtgctgtggttcgacctcacaactggggttatttgaggcatggtatcactgtctggttgaatgtgccgctggatgcattggcaaagcgggtgacagccgttggcacagaatctcgacctctc…	0	Conifer SKL1	aagaagaaggcagaagagattacttctgacttgagaggaacatgcttattttttgttggaatggcaggtagtgtaaaatccactgttggaaggactttatcagaagtcttagggtattacttttttgacagtgaggagctgttagagcaggcagctggagggacatctgctgctcataagtttagacaggaagatgaggaagggtttagagattcagagagcgaggtattacgagaattatcttctatgggtcgtctagtggtttcaactggagatggcgctgtagtacgacttgacaatctgggctatatgagacatgggattaccatatggctggatgtgcctttggaagcattggcaaaacgcattgtagaagaggaagctgaaacccaaggtcat…	0	Conifer SK II	aagagtaaggctgaagaggtttccctaggcctgaatggaaaaagcatatttcttgttggaatgatgggttgtggaaagaccaccgtgggaaaaattctgtcagaagctttagggtattacttcttggatagtgataagttgattgaagagtccgcaggtggaacacctgtagcacaaatctttaaagaaaagaatgaagagtactttagagattctgagagcaaagttctaagcgagttgtcttcgatgcatcacctagtagttgctactggaggtggtgctgttgttcgacctcaaaattggaggtatttgaatcaaggagtcacaatttggctggatgttcctctagaggctcttgcgaaacgagttatagcagtggggactgaatcacgaccactt…	0			0			0
	Moss SK	>WOGB*scaffold*2094905*SK	0	Conifer SKL1	>AWQB*scaffold*2009553*SKL1	0	Conifer SK II	>IOVS*scaffold*2010582*SK	0			0			0
	Moss SK	gtggaaaatgctcgagaagtgagcacgggcacccagagcactcccattttcctcattggcatgatgggttctgggaagaccactgtgggagaaatacttgctaaagctcttgactacaagttcttcgacagtgacgctgtgattgagagttacgtcggcatcccagtgaaggaaatattccgacagaagaatgaggaggctttcagagaactggagactcgagctctgcgtgagctgtcatctatcgaaggcttggtagttgcaactggtggcggggctgtctgtcgacgtcacaactgggcttatctgcaaaacggaattactgtctggctagacgtgccagtagaggacctggcaaagcgggtgactgctgttggtaccgagtcacgacctctattg…	0	Conifer SKL1	aagaagaaggcagaagaaattacttctgacttgaaaggaacatgcttattttttgttggagtggcaggtagtgtaaaagctactgttggaaggactttatcagaagtcctagggtattacttttttgacagtgaggagctgttagagcaggcagctggagggacatctgctgctcataagtttagacaggaagatgaggaggggtttagagattcagagagtgaggtattacggcaattatcttctatgggtcgtctagtggtttcgactggagatggtgctgtagtacgacctgccaatctgggctatatgagacatggaattaccatatggctggatgtgcctttggaggcattggcaaagcacattgtcgaagaggaagctgaaacccaaggtcat…	0	Conifer SK II	aagagtaaggctgaagaggtttccctaggcttggatggcaaaagcatatttcttgttggaatgatgggttgtggaaagaccactgtgggaaaaattctgtcagaagctttagggtattacttctttgacagtgataagttgattgaagagtctgcaggtggaacacctgtagcacaaatcttcaaagagaaaaatgaagagtactttagagattctgagagcaaagttctaagcgagttgtcttccatgcatcgcctagtagttgccactggaggtggtgctgttgttcgacctcaaaattggaggtatttgaatcaaggagtcacgatttggctggatgtgcctctagaggctcttgcgaaacgagtgatagcagtggggactgagtcacgaccactt…	0			0			0
	Moss SK	>SZYG*scaffold*2001367*SK	0	Conifer SKL1	>MFTM*scaffold*2081193*SKL1	0	Monocot SKL1s	>KBXS*scaffold*2086494*SKL1	0			0			0
	Moss SK	gaggacaaagcaaaggcggtgctggagttcaataacaacacttcaatcttcctcattggtatgatggcttcaggcaagtccactgtgggccgaatcgttgcagacgctctgtcctaccaattttctgacagcgaccatgtaattgaacagtatgttggtgggcttcctgtgaaagatatctttagggaaaggagtgaggcaggattcagagaacttgagacacgtgctttacgggaactaacatcaatcacctcattggtggttgccactggtggtggtgctgtcgttcgtcgtgaaaactgggcgtatctgcaggctggaatcacagtgtggctggatgttccaattgaggatcttgcaaaacgtgtgactgcagttggcactgagtcgaggcctcta…	0	Conifer SKL1	aagaagaaggcagaagaaattttgtctgacttgaaaggaacatgcttattttttgtaggaatggcaggtggtgtgaaaaccactgttgggaggactttatcagaagtcctagggtattacttttttgacagtgaggagctgttagagcaggcagctggaggggcatctgctgctcataagtttagaaaggaagatgtggaggggtttagagattcagagagtgaggtattacgacagttatcttctatgggtcgtctagtggtttcgactggagatggcgctgtagtaagaccagaaaatctgggttatatgagacatgggattaccatatggctggatgtgcctttggaggcattggcaaaacaaattgtagaagaggaagctgaaatgcaaagtcat…	0	Monocot SKL1s	aagcaaaaggcatcagagttagccaatgtattgaaaggagcatcaatatttcttgttggaatgaattgctccatgaaaactgaactcggaactcttttagccgatgcactgagatattactattttgacagtgatgatttagttgaacaagctgctggcggtaaggctgcagctataactctgagggagacagatgaaaagggtttccgagattctgagactgaagttctaaagcagctgtcatctatgggacggcttgtggtttgcgctggggatggtgctgtccagagctccaccaatctggctttgatgcgacatggaatatcaatttgggtggatgttcctttggattttctagcaaacgaagtagtgaaggctaatgcaatatcagcttcagag…	0			0			0
	Moss SK	>HVBQ*scaffold*2131276*SK	0	Conifer SKL1	>JBND*scaffold*2070942*SKL1	0	Monocot SKL1s	>KYNE*scaffold*2008789*SKL1	0			0			0
	Moss SK	gaagaaaagggtcaagaagtcgagaagttgaatcaggggaccaccattttcctcgttggcatgatggcttcaggaaagtcgactgtgggccgacttgttgctgaggctcttgattacaatttctttgatagtgatgaggtaattgagagctacgttggtggactccctgtcaaagacatatttcgccaaaagagcgaagtgggattcagggaacttgagactcgtgcattacgggagctctcggctaccacgagcttggttgttgccacaggtggcggtgctgttgttcgtcgtgagaactgggcatacttgcaggacggaatcactgtcttcctagatgtgccagtggaggatctggccaaacgagtgactgcagtgggtaccgagtcaagacctctt…	0	Conifer SKL1	aagaagaaggcagaagaaattttgtctgacttgaaaggaacatgcttattttttgtaggaatggcaggtggtgtgaaaacacctgttgggaggactttatcagaagtcctagggtattacttttttgacagtgaggagctgttagagcaggcagctggaggggcatctgctgctcataagtttagaaaggaagatgtggaggggtttagagattcagagagtgaggtattacgacagttatcttctatgggtcgtctagtggtttcgactggagatggcgctgtagtaagaccagaaaatctgggttatatgagacatgggattaccatatggctggatgtgcctttggaggcattggcaaaacaaattatagaagaggaagctgaaatgcaaagtcat…	0	Monocot SKL1s	aagaagaaggcagctgagatctacaatgagttgaagggaacatccatatttcttgttgggataaattgtgccatgaaaaccaatgtggggaagcttttagctgatgcactaaaatattactactttgacagtgatagtttggttgagcaagctgctggtggtgagtctagtgctgaatcattcagggagagagatgaaaagggtttccgtgattctgagactgaagtgttaaagcagttatcctcgatgggccgcctgctggtttgcgctggggatggagccgtacagagttcaactaatctggcttatatgagacatggaatatcattttggatagatgttcccctcgacatgttagcaaatgagatgctgaagactgaggttctgtcacctgccatt…	0			0			0
	Moss SK	>HRWG*scaffold*2014765*SK	0	Conifer SKL1	>KAWQ*scaffold*2055798*SKL1	0	Monocot SKL1s	>WTDE*scaffold*2003827*SKL1	0			0			0
	Moss SK	gaaataaagggtctggaagtggcagatttgacgaaagggaaatcgatctttctcattgggatgatggcttcaggaaagtcgacagtggggcggattgtagccaaggcccttgaatatgacttttatgatagtgatgatgtggttgagagttacgccggagtatccgtgaaagaaatttttctgaagatgcaagaggatggttttagaaatcttgagactcgtgcattatgtaaactatcaggggagaaaggtttggtggtcgctactggtggtggtgcagttgtacgcgaccataattgggcctacttgcagcggggaatcactctttggctggatgtacctgtagcggatcttgcgaagcgtgtaactgcagttggcaccgagtcacgacctcttctg…	0	Conifer SKL1	aagaagaaggcagaagaggccatcctggacttgaatgggacctgtatatttcttgtcgggatgatgggaagtggaaagacaactgtggggaagattctatcagaggccttggggtattacttttttgacagtgataagttggtggagcaggctgcaggtggagcatctgtagcacagattttcaaagaacgtcatgagaagggcttcagagattctgagagtgaagtactaaagcagttatcttctatgtgtcgtctagtcgttgccactggaggtggtgctgtaatacgtcctgaaaattggaactacatgaggcgtggaattacagtttggctggatgtacctgtggaggcactggctgcacgagttacagcagtaggcaccgagtcccgacctctc…	0	Monocot SKL1s	aagaacaaggcatctgagatttccaccgaattgaaaggaacatctttatttcttgttggaatgaattgcaacctgaaaaccaacttgggaaagcttttagccgatgtcctgagatattactacttcaacagtgatagtttggttgaacaagctgctggtggtgagtctgctgccaaatcctttaaggagaacgatgaaaagggttttcgtgattctgagactgaagttttaaaacagttatcatctatgggtcgtctggtggtttgtgctggagatggtgctgttcagagttcaacaaatctggctttattgagatatggcatttcaatttggatagatgtaccactggatatggtagcagatgagatcctgaagagcaagttcccagcaagtgccaca…	0			0			0
	Moss SK	>AWOI*scaffold*2005574*SK	0	Conifer SKL1	>GNQG*scaffold*2085668*SKL1	0	Monocot SKL1s	>ICNN*scaffold*2032091*SKL1	0			0			0
	Moss SK	gaggagaaggggcagaaagtcgcggagttaagtaacggaaacgcaatcttccttgttggtatgatggcctcaggaaaatcaactgtcggaagaattgtggctgatgcccttgactacagcttctttgatagtgatgaggtgattgagagctatgtggatggtctgccggttaaggagattttccgtcgcaatagtgaggctgcattcagggatctggagactcgcgcacttcgtgagctctctgcagaaaaatgcttggtggttgcaactggtggtggtgctgtcgttcgcgaagataactggcaatatttgcaagacggtatcactgtttggttggatgtaccggtagaggatctagccaaacgggtaattgcagtcggcactgagtcgcgtcctctc…	0	Conifer SKL1	aagaagaaggcagaagagatcatcttggacttgaatgggacctgcgtatttcttgttggaatgatgggaagtggaaagacaaccgtgggaaagattttatcagaggccttggggtattacttctttgacagtgataagttggtggagcaggctgcaggtggtgcatctgtagcgcagattttcaaagaacgtcatgagaagggcttcagagattctgagagtgaagtactaaagcagttatcttctatgtgtcgtctagtcgttgccactggaggtggtgctgtaatacgtcctgaaaattggaactacatgaggcgtggaattactgtttggctagatgtacctgtggaggcactggccgcacgagttgcagcagtaggcaccgagtcccgacctctc…	0	Monocot SKL1s	aagaaaaaggcatctgagatatccagtgaattgaaagggacatccatttttcttgtcgggatgaattgctccatgaaaaccaacttggggaagcttttagctgatgcgttgagatattactactttgacagtgatagtttggttgagcaagctgctggtggtgagtctgctgctaaattaaaggagacagatgaaaagggctttcgtgattctgagactgaagttctaaagcaattatcatctatgggccgtctggtagtttgtgccggggatggtgctgtccagggctccactaatctggctttaatgagacatggaatatcaatttggatagatgttcctttggatatattagcaaatgagatcatgaagacaaaggtcctgacaacttcctcacac…	0			0			0
	Moss SK	>RDOO*scaffold*2006229*SK	0	Conifer SKL1	>WLIC*scaffold*2117519*SKL1	0	Monocot SKL1s	>FGRF*scaffold*2014732*SKL1	0			0			0
	Moss SK	ggagagaagagtcgggaagtggctcatagtccgaggggtatctcgatctgcttgatcggtatgatggcttcggggaaatccactgtgggccgagaagtagccaaggcccttgaatacgggttctttgacagcgatgatgtcatagagtcgtatgtcggtgggaagcccgttcgggagattttcattcttttgggtgagactgaattcagaaatctggagactaaagcattgcagaagctgtgtgaagaaaagcgcttggtggttgcaactggtggtggagcggtttgtaaagatgacaactggaaatacttgagcggcgtcacagtttggttggacgtgccgctagaggatctggccaaaagggtaactagggttggcactgactcgcgtcctcttttg…	0	Conifer SKL1	gtgggaaagattttatcagaggccttggggtattacttctttgacagtgataagttggtggagcaggctgcaggtggtgcgtcagtagcacagattttcaaagaacgtcatgagaagggcttcagagattctgagagtgaagtactaaagcagttatcttctatgtgtcgtctagtcgttgccactggaggtggtgctgtaatacgccctgtaaattggaactacatgaggcgtggaattactgtttggctggatgtacctgtggaggcactggccgaacgggttgtagcagtagggaccaagtcccgacctctcttaggccaagcagctgctgattgctattctcaggctttaacaaggttaaccaaactgtacgaggatagaggtgaagcatatgcg…	0	Monocot SKL1s	aagaaaaaggcatctgagatttccaatgaattgaaaggaacatccatttttcttgttgggatgagttgctccatgaaaacaacattgggggagcttttagctgatgcattaagatactactactttgacagtgatggtttggttgagcaagctgctggcggcgaggctgctgctaaatcctttagggatacagatgaaaagggttttcgtgattctgagacggaagttctaaagcagttatcatctatgggccgtctggtagtttgtgctggagatggtgctgtccagagctccaccaatctggctttaatgagacatggcatatcaatttggatagatgttcctttggatatgttagcaaatgagattctaaagaccgaggcctcgtccactatctct…	0			0			0
	Moss SK	>NGTD*scaffold*2099947*SK	0	Conifer SKL1	>XZUY*scaffold*2011516*SKL1	0	Monocot SKL1s	>MVRF*scaffold*2060856*SKL1	0			0			0
	Moss SK	gacgagaagagtgaagaagtggctcttagtcagattggtatccccatctacttgatcggtatgatggcctcggggaaatcaactgttggccgagaagtggctaaggccctcaaatacgagttttatgacagtgatgatgtcatagagtcgtatgtaggtgggaagccatgtaaagaaattttcattcttttgggtgaggctgaattcagaaagcttgagactaaagcattacaagcgctatctgaagaaaaatgcttggtcgttgcaactggtggtggagctgtttgtaaagatgataactggaactatttgaatggtgttacggtttggttggacgtgccggtagaggatctggccaaaagggtaattaaagttggcactgagtcgcgtcctcttctg…	0	Conifer SKL1	aagaagaaggcagaagagattatcctggacttgaaagggacctgcatatttcttgtcggaatgatgggtagtggaaaaacgaccgtgggaaagattttatcagaagccttgggttattacttctttgacagtgacaagttggtggagcaggctgcaggtggtgcatcgatagcacagattttcaaagaacgcaatgagaaaggcttcagagattctgagagtgaagtactaaagcagttatcttctatgtgtcgtctagtcgttgccactggaggtggtgctgtagttcgtcctgaaaattggaactatatgaggcatggaattactgtttggctggatgtacctgtggaggcactagctgcccgagttgtggcagttgggacagagtcccgacctctt…	0	Monocot SKL1s	aagaaaaaggcatgtgagatctccaatgaattgaaagggacgtccatttttcttgttgggatgaattgctccatgaaaagcaacctggggaagcttttagcggatgctctgagatattattactttgatgttgatagtttggttgagcaagctgctggggggaagtctgctgcgaaatcctttagggagacagatgaaaaaggttttcgtgattcagagagtgaagttctaaagcagttatcatctatgggccgcctggtagtttgtgctggtgatggtgccgtccagagctccgcaaatctggctttaatgagacatggcatatcaatttggatagatgttcctttggatatgttggcaaatgaaatccagacgacagagataccaacaactgtctca…	0			0			0
	Moss SK	>VMXJ*scaffold*2128326*SK	0	Conifer SKL1	>JBND*scaffold*2072625*SKL1	0	Monocot SKL1s	>RQZP*scaffold*2030327*SKL1	0			0			0
	Moss SK	gcagagaagactgaggatttggctcggagtcagaagggtatctcgatctacttgatcggaatgatggcttcggggaaatcaactgttggccgagaagtggctaaggcccttgattacatgttttatgacagtgatgatgtcatagagtcgtatgtaggtgggaagcccgtcaaggaaattttcgttctgttgggtgagaccgaattcagaaatcttgagactaaagcattacaggcgctctctgaagaaaaatgcttggtggttgcaactggaggtggagctgtttgtaaagctgataactggaagtatttgagcggcgttacggtttggttggatgtgccggttgaggatctggccaaaagagtaactaaagttggcactgggtcgcgtcctcttctg…	0	Conifer SKL1	aagaagaaggctgaagagattatcccacatttgaaaggaaaatgtatatatcttgttggtatgatgggtagcggaaagacaactgttggaaagatattagcagaagtcttgggatattacttttttgacagtgatcagttggtggaggaggcctcaggcggtgcatctgtagcacagattttcaaagagcgcaatgaacagggcttcagagattctgagagtgaagtactgaagcagttatctactatgtatcgtctagtcattgccactggaggtggtgctgtagttcgccctcaaaattggaactacatgcgtcaaggaattactgtttggttggatgtgcctttggaggctttggcggcacgagttgtagcagtagggacagaatctcgacctctc…	0	Monocot SKL1s	aagaaaaaggcatctgagatctccaatgaattgaaagggacatccatttttcttgttgggatgaattgctccatgaaaagcaacctggggaagcttttagcggatgcgctgagatattattactttgacgttgatagtttggttgagcaagctgctggcggggagtctgctgcgaaaacctttagggagacagacgagaagggttttcgcgattcagagactgaagttctaaagcaattatcatctatgggccgcctagtagtttgtgctggagatggtgccgtccagagctccacaaatctgggtttaatgaggcatggtatattaatttggatagatgttcctttggatatcttggcaaatgaaatccggaggacagaggtcccaacaactgccttg…	0			0			0
	Moss SK	>YEPO*scaffold*2005850*SK	0	Monocot SKL1	>TCYS*scaffold*2094630*SKL1	0	Monocot SKL1s	>UZXL*scaffold*2025641*SKL1	0			0			0
	Moss SK	acagatttgggtccggaagtggctcggttgaataataataagaatatcttcctgattggcatgatgggttgtggaaagtcgaccgttgggaagattctggctgatgcccttcgctacaagtatcgtgacagtgacgacgagatcgaaaagattgaaggtggtcttgctgtaaaggaaatctttcgcctgaagggcgagactcaattcaggaagactgagactgatgctctacgtaatctctgtgaaaagaaggacttggtggttgccactggtggtggtgctgtaatttacgacgctaactgggaatatttgggcgatggcattactgtttggttggacgtcccagtaaaggttctggcaaaacgggtaactgctgtcgggactgggtcgcgtccactc…	0	Monocot SKL1	aagaaaaaggcatctgagatctccaatgaattgaaagggacatccatttttcttgtggggatgaattgctccatgaaaagcaacctagggaagcttttagcggatgcgctgagatattattactttgacgttgatagtttggttgagcaagctgctggtggggagtacactgcaaaatactttagggagacagacgagaagggttttcgtgattctgagactgaagtactaaaacagttatcatctatgggccgcctggtagtttgtgctggagatggtgctgtacagagctccacaaatctggttttaatgaggcatggcatatcaatttggatagatgttcctttggatatgttggcaaatgaaatccagtggacagaggtcccaagaactgtttcg…	0	Monocot SKL1s	aagaaaaaggcatctgagatctccaatgaattgaaagggacatccatttttcttgttgggatgaattgctccatgaaaagcaacctagggaagcttttagcggatgcgctgagatattattactttgacgttgatagtttggttgagcaagctgctggcggggagtccgctgcgaaatcctttagggagacagacgagaagggttttcgtgattcagagactgaagttctaaagcagttatcatctatgggccgcctggtagtttgtgctggaaatggtgctgtacagagctccacaaatctggctttaatgaggcatggcatatcaatttggatagatgttcctttggatatgttggcaaataaaatccagaggacagaggtcccaagaactgtctcg…	0			0			0
	Moss SK	>PpSK1*SK	0	Monocot SKL1	>UZXL*scaffold*2025641*SKL1	0	Monocot SKL1s	>HOKG*scaffold*2027143*SKL1	0			0			0
	Moss SK	acagatttgggtcaggaagtggctcggttgaataataataagaatatcttcctggttgggatgatgggttgtggaaagtcgaccgttgggaagattctggctgatgcccttggctacaagtatcgtgacagtgacgacgagatcgaaaagattgaaggtggtcttgctgtaaaggaaatctttcgcctgaagggcgagactcaattcaggaagactgagtctgatgctctacggaaactctgtgaaaagaaggacttggtggttgccactggtggtggtgctgtaatttacgacgctaactgggaatatttgggcaatggcattactgtttggttggacgtcccagtaaaggttttggcaaaacgggtaactgctgtcgggactgggtcgcgtccactc…	0	Monocot SKL1	aagaaaaaggcatctgagatctccaatgaattgaaagggacatccatttttcttgttgggatgaattgctccatgaaaagcaacctagggaagcttttagcggatgcgctgagatattattactttgacgttgatagtttggttgagcaagctgctggcggggagtccgctgcgaaatcctttagggagacagacgagaagggttttcgtgattcagagactgaagttctaaagcagttatcatctatgggccgcctggtagtttgtgctggaaatggtgctgtacagagctccacaaatctggctttaatgaggcatggcatatcaatttggatagatgttcctttggatatgttggcaaataaaatccagaggacagaggtcccaagaactgtctcg…	0	Monocot SKL1s	aagaaaaaggcatctgagatctccaatgaactgaaagggacttccattttctttgttgggatgaattgctcaatgaaaagcaacctagggaagcttttagcggatgcgctgagatattattactttgatgttgatagtttggttgagcaagctgctggcggggagtccgctgtgaaatcctttagggagacagacgagaagggttttcgtgattcagagactgaagttctaaagcagttatcatctatgggccgcctggtagtttgtgctggagatggtgctgtacagagctccacaaatctggctttaatgaggcatggcatatcaatttggatagatgttcctttggatatgttggcaaatgaaatccagaggacagaggtcccaagaactgtctcg…	0			0			0
	Moss SK	>KEFD*scaffold*2057603*SK	0	Monocot SKL1	>HOKG*scaffold*2027143*SKL1	0	Monocot SKL1s	>KXSK*scaffold*2025295*SKL1	0			0			0
	Moss SK	gctcagttgaataacggcaccacgattttcctcatcggcatgatggcttgtggaaagtcaactgtcgggagaatcgtggctgacgcccttgactataagtttttagacagtgatgaggtgattgaaagctttgcaggtggtatgccggtgaaagaaattttccggcagcataatgagactgcattcagggaccttgagactcgtgcgttacaggagctctctgcaaccgactgcttggtggttgcgactggtggaggagctgtcgttcgcgaagataactggtcatatttaagggacggtattactgtctggttggacgtaccgatagaggacctggctaaaagggtgaccgcagttggcaccgagtcgcgtcctcttctgggtggggattgtgacaac…	0	Monocot SKL1	aagaaaaaggcatctgagatctccaatgaactgaaagggacttccattttctttgttgggatgaattgctcaatgaaaagcaacctagggaagcttttagcggatgcgctgagatattattactttgatgttgatagtttggttgagcaagctgctggcggggagtccgctgtgaaatcctttagggagacagacgagaagggttttcgtgattcagagactgaagttctaaagcagttatcatctatgggccgcctggtagtttgtgctggagatggtgctgtacagagctccacaaatctggctttaatgaggcatggcatatcaatttggatagatgttcctttggatatgttggcaaatgaaatccagaggacagaggtcccaagaactgtctcg…	0	Monocot SKL1s	aagaagaaggcatctgagatagccaatgaattgaaagggacatccatttttcttgtcgggatgaattgctccatgaaaaccaacttggggaagcttttagctgatgcgctgagatattactactttgacagtgatagtttggttgagcaagctgctggtggtgagtctgctgctaaattaaaggagaaagatgaaaagggctttcgtgattctgagactgaagttctaaagcaattatcatctatgggccgtctggtagtttgtgtcggggatggtgctgtccagggctccactaatctggctttaatgagacatggaatatcaatttggatagatgttcctttggatatattagcaaatgagatcatgaagacaaaggtcctgacaactgcctcacat…	0			0			0
	Moss SK	>ZQRI*scaffold*2065499*SK	0	Monocot SKL1	>RQZP*scaffold*2030327*SKL1	0	Monocot SK	>KBXS_scaffold_2015421*SK	0			0			0
	Moss SK	actgtgggaagaattgtggctgatgcccttggctacaagttttttgacagtgacgaggtgattgaaagctatgttggtggtatgcctgtgaaagaaatcttcctccagcagagtgagactgccttcagggatcttgagactcgtgcactacaggagctctcgagagccgactgcttggtggttgcgactggtggtggtgctgttgttcgcgatgataactgggcatctttgcgggacggtattactgtctggttggacgtgccagtagaggatctggcgacacgggtaaccacagttgggactgagtcacgtcctcttttgggcggtgactgtggagattttgagagagctttctcaaaactatcaaaattgatggaggaaagagggctacactatgca…	0	Monocot SKL1	aagaaaaaggcatctgagatctccaatgaattgaaagggacatccatttttcttgttgggatgaattgctccatgaaaagcaacctggggaagcttttagcggatgcgctgagatattattactttgacgttgatagtttggttgagcaagctgctggcggggagtctgctgcgaaaacctttagggagacagacgagaagggttttcgcgattcagagactgaagttctaaagcaattatcatctatgggccgcctagtagtttgtgctggagatggtgccgtccagagctccacaaatctgggtttaatgaggcatggtatattaatttggatagatgttcctttggatatcttggcaaatgaaatccggaggacagaggtcccaacaactgccttg…	0	Monocot SK	ttttttagagatacagagagtgaagtactaaaagacttgtcatcaatgcacaaattagtcatcgcaactggaggcggtgctgtaattcgacctatcaattggaagtacatgaaacaagggataacagtctggttagatgtgcccttggaagctctagctaagcgtattgccgctgtgggaacatcttcacgtcctcttttgcatgaagaatctggcgatccatacacgaaggctttcaacaggctcacggcgctgtttgaagaaagaggcgaggcctatgcaaatgcagatgtaaaagtgtgcttaagaagtcttgcagctaaaaagggtgatgtgaatattgcttcccttacacctgtagaaattgcaactgaggcgcttgttgcgattgagagc	0			0			0
	Moss SK	>ABCD*scaffold*2074616*SK	0	Monocot SKL1	>MVRF*scaffold*2060856*SKL1	0	Monocot SK	>KYNE_scaffold_2011092*SK	0			0			0
	Moss SK	atgatggcctctggcaaatcaactgtgggaagaatcttagctgacgctcttggctactcgtttttggacagtgatgaagtgattgaaagctatgtcggggggctcccagtcaaagagatcttccgccagaagagtgaggatgcattcagagatctcgagacacgtgcactacgggagctgtctggagccgacctattggtagttgcgactggcggcggtgctgttgtgcgtgatgaaaactgggaatatttgggcgacggcatcactgtttggttggatgtccctgtagaggatcttgccagacgggtaacaacagttggtactgagtcacgtcctcttttgggtggagactgttctgattttgagaaagccttctcaaaactatcaaaattgatggat…	0	Monocot SKL1	aagaaaaaggcatgtgagatctccaatgaattgaaagggacgtccatttttcttgttgggatgaattgctccatgaaaagcaacctggggaagcttttagcggatgctctgagatattattactttgatgttgatagtttggttgagcaagctgctggggggaagtctgctgcgaaatcctttagggagacagatgaaaaaggttttcgtgattcagagagtgaagttctaaagcagttatcatctatgggccgcctggtagtttgtgctggtgatggtgccgtccagagctccgcaaatctggctttaatgagacatggcatatcaatttggatagatgttcctttggatatgttggcaaatgaaatccagacgacagagataccaacaactgtctca…	0	Monocot SK	aagaggaaatcagaagatgttctgccctacttaaatggacgatgtttatatctagttggaatgatggggtctgggaagactacggtggggaagatcttggcagaagtgttgcaatattcttttttcgacagtgacaaattggtagagcaggctgttggtatgtcttctgttgctcagatttttgaggaaaggagtgaggctttctttagagacaatgagagtgaagtcctaagagatctgtcctcaatgcggcggttagttgttgcaactggaggtggtgctgtgattcgaccgatcaactggagatatatgaaacaggggataacggtctggttagatgtccctttggaagctcttgcgaggcgtattgctgctgtaggaactgcttctcgcccgctt…	0			0			0
	Moss SK	>RDOO*scaffold*2117797*SK	0	Monocot SKL1	>FGRF*scaffold*2014732*SKL1	0	Monocot SK	>WTDE_scaffold_2003980*SK	0			0			0
	Moss SK	acaaagaagagtcaggaagcgcgtcagttgaatgaagggagcacaattttccttgttggcatgatggcctctggcaaatcaactgtgggaagaatcttagctgacgctcttggctactcgtttttggacagtgatgaagtgattgaaagctatgttggggggctcccagtcaaagagatcttccgccagaagagtgaggatgcattcagagatctcgagacacgtgcactacgggagctgtctggagccgacctattggtagttgcgactggcggcggtgctgttgtgcgtgatgaaaactgggaatatttgggcgacggcatcactgtttggttggacgtccctgtagaggatcttgccagacgggtaacaacagttggtactgagtcacgtcctctt…	0	Monocot SKL1	aagaaaaaggcatctgagatttccaatgaattgaaaggaacatccatttttcttgttgggatgagttgctccatgaaaacaacattgggggagcttttagctgatgcattaagatactactactttgacagtgatggtttggttgagcaagctgctggcggcgaggctgctgctaaatcctttagggatacagatgaaaagggttttcgtgattctgagacggaagttctaaagcagttatcatctatgggccgtctggtagtttgtgctggagatggtgctgtccagagctccaccaatctggctttaatgagacatggcatatcaatttggatagatgttcctttggatatgttagcaaatgagattctaaagaccgaggcctcgtccactatctct…	0	Monocot SK	aagagcaagtcggaagacgtcctcccctacttaaacgagcgatgcatatatctagttggaatgatgggttcggggaaaactactgtcggaaagattttatcagaagtgttgggttattctttttttgacagtgacaaattggtggagcaggctgttgggatgagttctgttgctcagatttttaaggagcgaagtgaggctttctttagagatagtgagagtgaagttctaagagacttgtcttctatgcatcgattagttgttgcaactggagggggggctgttattcggccgctcaactggaagtatatgaaacaagggataacagtctggttagatgtccctttggaagctcttgcaaggcgaattgctgctgtaggaacagcttcacggccactt…	0			0			0
	Moss SK	>NGTD*scaffold*2099911*SK	0	Monocot SKL1	>JHUL*scaffold*2004691*SKL1	0	Monocot SK	>ICNN_scaffold_2017409*SK	0			0			0
	Moss SK	gtagagaagagtcaagaagtggctcagttgaatgaagggagcaccatcttccttgttggcatgatggcttctggcaaatcaacagtgggaagaatcttggctgacgcccttggctattcgtttttcgacagtgacgaagtgattgaaagctatgttggagggctccctgttaaagagattttccgtcagaagagtgaggatgcatttagagacctcgagactcgagcactacaggagctctctggagccaactccttggtggttgcgactggtggtggtgctgttgtgcgtgatgaaaactgggaatatttgctcgatggcgtcactgtctggttggacgtacctgtagaggatctcgctagacgggtaacgacagttggcaccgagtcacgtcctctc…	0	Monocot SKL1	aagaacaaggcctctgaggtctccaacgaattgaaaggaacatccatatttcttgttgggatgaattcctcaataaaatccaatttggggaagcttttagctgacgccctgagatattactactttgacagtgatagtttggttgcacaagctgctggtggtgagtctgccgctaagtcctttaaggagatagatgaaaagggttttcgtgattctgagactgaagttttaaagcagttatcgtctatgggtcgtcttgtcgtttgtgctggggatggtgctgttcagaactccactaatctggctttattgagatatggcatttcaatttggatagatgttcctttggatacgttggcaaatgagatcctagagagtgagttcccagcaagtgttgca…	0	Monocot SK	aagaggaagtctgaaaaggtgctttccaacttaaatggacgatgtatatatctagttgggatgatgggttctgggaaaactactgtgggcaagattttatcagaagttttaggctactctttctttgatagcgataaattagtggagcaggctgttggcatgtcttcggttgctcagattttcgaggagcgcagtgaagctttcttcagagatagtgagagtgaagttttaagagacttgtcttctatgcaccgattagttgttgcaactggagggggtgctgtgattcgacctgtcaactggaggtatatgaagcatggggtaacaatctggttagatgttcctttggaagctcttgctaagcgtattgctgctgtagggacaacttcgcgccctctt…	0			0			0
	Moss SK	>VMXJ*scaffold*2012695*SK	0	Monocot SKL1	>WTDE*scaffold*2003827*SKL1	0	Monocot SK	>FGRF_scaffold_2015320*SK	0			0			0
	Moss SK	actaagaagagtcgggaattggttcagttgaatgatgggagcacaatctttcttgttggcatgatggcctctggcaaatcaactgtgggaagactcttggctgacgcccttggttacacatttttcgatagcgacgaagtgattgaaagttatgttggaggactccctgttaaagagatcttccgtcagaagagtgaagctgcattcagagacctcgagactcgtgcactacgggagctctctggagccaactccttggtggttgcgactggtggtggtgctgttgtgcgtgatgaaaactgggaatatttgctcgacggcatcgctgtctggttggacgtaccagtcgaggatctcgcaagacgagtaacaacagttggcactgagtcacgtccactt…	0	Monocot SKL1	aagaacaaggcatctgagatttccaccgaattgaaaggaacatctttatttcttgttggaatgaattgcaacctgaaaaccaacttgggaaagcttttagccgatgtcctgagatattactacttcaacagtgatagtttggttgaacaagctgctggtggtgagtctgctgccaaatcctttaaggagaacgatgaaaagggttttcgtgattctgagactgaagttttaaaacagttatcatctatgggtcgtctggtggtttgtgctggagatggtgctgttcagagttcaacaaatctggctttattgagatatggcatttcaatttggatagatgtaccactggatatggtagcagatgagatcctgaagagcaagttcccagcaagtgccaca…	0	Monocot SK	aagcgcaaatctgaggaggtcctacccgatttaaatggacgatgcatatacctagttggaatgatgggttctgggaaaagtactgtcggaaggattttatcggaagctttaggatattctttctttgatagtgacaaattagtagagcaggctgttggcatgtcttcggttactcagatattcaaggagcgtagtgaggctttcttcagagatagtgagagcgaagtactgagagatttgtcttctatgtgccgattagttgttgcaactggagggggtgctgtgattcgaccaatcaactggaagtatatgaaacaagggataactgtatggttagatgtccccttggaagctcttgcaaagcgtattgctgctgtagggacagcttcacgtcctctt…	0			0			0
	Moss SK	>BPSG*scaffold*2021546*SK	0	Monocot SKL1	>KXSK*scaffold*2025295*SKL1	0	Monocot SK	>MVRF_scaffold_2009407*SK	0			0			0
	Moss SK	aggaagaagggcaaggaagtggctgagttgaatgaagggagcacaatatttcttgtcggcatgatggcttctggcaaatcaactgtcggaagaatcttggctgacgccctcggctacaagttttttgacagtgacgaggtgattgaaagctatgtagggggcctccctgttaaagagatcttccggcagaggagtgaggctgaattcagagatctcgagactcgtgcactaagggagctttctggagcaaactgctttgtggttgcgactggtggtggtgctgttttgcgcgatgaaaactgggaatatttgagggacggcatcactgtctggttggacgtgccagtagaggatctcgctaggcgggtaacaacagttggcactgagtcacgtcctctt…	0	Monocot SKL1	aagaagaaggcatctgagatagccaatgaattgaaagggacatccatttttcttgtcgggatgaattgctccatgaaaaccaacttggggaagcttttagctgatgcgctgagatattactactttgacagtgatagtttggttgagcaagctgctggtggtgagtctgctgctaaattaaaggagaaagatgaaaagggctttcgtgattctgagactgaagttctaaagcaattatcatctatgggccgtctggtagtttgtgtcggggatggtgctgtccagggctccactaatctggctttaatgagacatggaatatcaatttggatagatgttcctttggatatattagcaaatgagatcatgaagacaaaggtcctgacaactgcctcacat…	0	Monocot SK	aagaggaaggctgacgatatcctcccccacttaaatggacggtgcatatatctagttggaatgatgggatcagggaaaactactgtggggaagattatatcagaagctttaggctattctttcttcgatagtgataaattagtggagcaggcggttggcatgtcttcggttgctcagatcttcagggagcgaagcgaggatttttttagagatagtgagagtgacgttctaagagacttgtcttccatgagccgattagttgttgcaaccggaggtggtgctgtgattcgacctatcaactggaaatatatgaaacaagggataacagtctggttagacgtccctttggaagctcttgcaagacgtattgctgctgtagggacagcttcacgtcctctt…	0			0			0
	Moss SK	>YWNF*scaffold*2050248*SK	0	Monocot SKL1	>PLBZ*scaffold*2029764*SKL1	0	Monocot SK	>RQZP_scaffold_2025194*SK	0			0			0
	Moss SK	gcacagaagagccaggaagtggcccagttgaatgaaggcacaacaatcttccttgtgggcatgatggcttcagggaaatcaacagttggaagagctttggcagatgcccttggctatcaattttttgacagtgacgaggtgattgaaagctacgtaggtggtctgccggtcaaagaaattttccggcagcaaagtgaggctgcatttcgagatctcgagactcgtgcactacaagagctctccgtagccaacagcttggtggttgctactggtggtggtgctgttgttcgtgacgagaattgggcatatttgcgggacggtgttgtggtgtggttggacgtaccagtggaggatctggctaagcgggtgaccacagttggcaccgagtcacgccccctc…	0	Monocot SKL1	aagaaaaaggcatctgagatagccaatgaattgaaagggacatccatttttcttgtcgggatggattgctccattaaaaccaacttggggaagcttttagctgatgcgctgagatattactacttcgacagcgataggttggttcagcaagctgctggtggtgagtctgctgctaaattaaaggagaaagatgaaaagggctttcgtgattctgagactgaagttctaaagcaactgtcatccatgggccgcctggtagtttgtgccggggatggtgctgtgcagggctccactaatctggccttaatgagacatggaataacaatttggatagatgttcctttggatatattagcaaatgagatcatgaagacaaaggtcctagcaactgcctcacac…	0	Monocot SK	aagaggaagtctgaagatatcctcccctacttaaatggacgatgcatatatctagttggaatgatgggttctgggaaaactactgtggggaagattatatcagaagctttaggctattctttctttgatagtgataaattagtggagcaggctgttggcatgtcttcggttgctcagatcttcaaggagcatagtgaggcttttttcagagatagtgagagtgacgttctaagagacttgtcttccatgagccgattagttgttgcaactggaggtggtgctgtgattcgacctgtcaactggaaatacatgaaacaagggataacagtctggttagacgtccctttggaagctcttgcaagacgtattgctgctgtagggacagcttcacgtcctctt…	0			0			0
	Moss SK	>ORKS*scaffold*2058468*SK	0	Monocot SKL1	>ICNN*scaffold*2032091*SKL1	0	Monocot SK	>UZXL_scaffold_2017355*SK	0			0			0
	Moss SK	acacagaagagccaggaagtggctcagttgaatggagggacaacgatattcctcgttggcatgatggcttctgggaaatcaacaattggtagagttttggccgatgcccttagctacacattttttgacagtgacgaggtgattgaaagttacgtagatggtctgccggttaaagaaattttccggcagcacagtgaggttacattcagagatctcgagactcgtgctttacaacagctctccgaagccaactccttggtagttgcgactggtggtggtgctgttgttcgagatgaaaattggacatatttgcgggacggtattgtcgtctggttggacgtccctgtagaggatctcgccaaacgggtaaccacagttggcactgagtcacgccctctt…	0	Monocot SKL1	aagaaaaaggcatctgagatatccagtgaattgaaagggacatccatttttcttgtcgggatgaattgctccatgaaaaccaacttggggaagcttttagctgatgcgttgagatattactactttgacagtgatagtttggttgagcaagctgctggtggtgagtctgctgctaaattaaaggagacagatgaaaagggctttcgtgattctgagactgaagttctaaagcaattatcatctatgggccgtctggtagtttgtgccggggatggtgctgtccagggctccactaatctggctttaatgagacatggaatatcaatttggatagatgttcctttggatatattagcaaatgagatcatgaagacaaaggtcctgacaacttcctcacac…	0	Monocot SK	aagagaaagtctgaagatatcctcccctacttaaatggacgatgcatatatctagttggaatgatgggctctgggaaaactactgtggggaagattttatcagaagctttaggctattctttcttcgatagtgataaattagtggagcaggctgttggcatgtcttcggttgctcagatcttcaaggaacgtagtgaggcattcttcagagatagtgagagtgatgttctaagagacttgtcttccatgagccgattagttgttgcaactggaggtggtgctgtgattcgacctgtaaactggaaatatatgaaacaagggataacagtctggttagacgtcccattggaggctcttgcaagacgtattgctgctgtagggacagcttcacgtcctctt…	0			0			0
	Moss SK	>BGXB*scaffold*2079385*SK	0	Monocot SKL1	>JVBR*scaffold*2008320*SKL1	0	Monocot SK	>HOKG_scaffold_2028122*SK	0			0			0
	Moss SK	acacagaagagtcaggatgtgactgggttgaatgaagggacgaccatcttcctcgtcggcatgatggcttcagggaaatcaacagttgggagagttttggctgacgcccttgactacaaatttttcgacagtgacgaggtgattgaaagctatgtagacggtctgccagtgaaagaaattttccagcagcaaagtgagtctgcattccgagatctcgagactcgtgcactgcagcagctctccgtggcaaactccttgatagtggcaactggtggtggtgctgttattcgcgaggaaaattggttatatttgcgggacgggattgtggtgtggttggatgtaccagtggaggatctggcgaaacgggtcagcgcagtgggcactgagtcacgccctcta…	0	Monocot SKL1	aaaaaaaaagccgctgaactctccaacggactgaaaggaacatccatatttcttgttgggatgaattgctccatgaaagccaacttggggaagcttttagctgatgctctgagatattactactttgatagtgacagtttggtcgagcaagctgctggtggtgagtctgctgctaaatcccttagggaaagagatgaaaagggctttcgtgattctgagacagaagttctaaagcagctatcagctatgggtcgtcttgtggtttgtgctggggatggtgctgtccggagctccactaatctggctttaatgagatacgggatttcaatttggatagatgttccgttggatatggtagcaaatgaggtgctcatgggtgaggcccctgaaactctcacg…	0	Monocot SK	aagaggaagtctgaagatatcctcccctacttaaatggacgatgcatatatctagttggaatgatgggttctgggaaaactactgtggggaagattttatcagaagctttaggctattctttcttcgatagcgataaattagtggagcaggctgttggcatgtcttcggttgctcagatcttcaaggagcgtagcgaggctttcttcagagatagtgagagtgatgttctaaaagacttgtcttccatgagccaattagttgttgcaactggaggtggtgctgtgattcgaccagtaaactggaaatatatgaaacaagggataactgtctggttagacgtccctttggaggcacttgcaagacgtattgctgctgtggggacatcttcacgtcctctt…	0			0			0
	Moss SK	>JMXW*scaffold*2042633*SK	0	Monocot SKL1	>GJPF*scaffold*2063473*SKL1	0	Monocot SK	>KXSK_scaffold_2034466*SK	0			0			0
	Moss SK	gcgcagaagagtcaggatgtggccaagttgaacgacgggactactatatttctcgtggggatgatggcttcggggaaatcaacagtgggtcgagtgctggctgacgcccttaactacaaattcttcgacagtgacgaggtgatcgaaagctatgttggcggtatgccggtgaaagaaattttccgacagcacagtgaggctgcattccgagatttggagacgcgtgcactggagcagctctcggcggcgaattgtttggtagttgcgacgggtggtggcgcggtttgtcgtgatcagaactggtcgtatttgcgggacggtatcgtggtgtggttggacgtgccagtggaggatctagcgaggcgggtgaccgaggtgagcaaacgcgaaacggagtca…	0	Monocot SKL1	aagcaaaaggcatcagagttagccaatgtattgaaaggagcatcaatatttcttgttggaatgaattgctccatgaaaactgaactcggaacacttttagccgatgcactgagatattactatttcgacagtgatgatttagttgaacaagctgctggcggtaaggctgcagctataactctgagggagacagatgaaaagggtttccgagattctgagactgaagttctaaagcagctgtcatctatgggacggcttgtggtttgtgctggggatggtgctgtccagagctccaccaatctggctttgatgcgacatggaatatcaatttgggtggatgttcctttggattttctagcaaacgaagtagtgaatgcgaatgcaacatcagcttcagag…	0	Monocot SK	aagaggaagtctgaagaggtgcttcccaacttaaatggacgatgcatatatctagttgggatgatgggttctgggaaaactactgtgggcaagattttatcagaagttttaggctactctttctttgatagcgataaattagtggagcaggctgttggcatgtcttccgttgctcagattttcaaggagcgcagtgaggctttcttcagagatagtgagagtgaagttttaagagacttgtcttctatgcaccgattagttgttgcaactggagggggtgctgtgattcgaccagtcaactggaggtatatgaaacatggggtaacagtctggttagatgttcccttggaagctcttgcgaagcgcattgctgctgtagggacagcttcacgccctctt…	0			0			0
	Moss SK	>WNGH*scaffold*2001358*SK	0	Monocot SKL1	>KBXS*scaffold*2086494*SKL1	0	Eudicot SKL1s	>FGDU*scaffold*2006756*SKL1	0			0			0
	Moss SK	acacagaaaagccaggaagcgggtcagttgaatgaaggaacaacaatcttccttgtgggcatgatggcttcggggaaatcaacagttggaagagttttggctgacgcccttggctacacattttttgacagtgacgatgtgattgaaagctatgtagatggtctgccggttaaagaaattttccggcagcacagtgaggctgcattcagagatctcgagacgcgtgcactgcagcagctctccgtggccaactccttggtagttgcaactggtggtggtgctgtttgtcgcgatgaaaattggtcctatttgcgggacggtatcgtcgtctggttggacgtaccagtagaggatctcgctaaacgggtaaccacagttggcaccgagtcgcgtcctctt…	0	Monocot SKL1	aagcaaaaggcatcagagttagccaatgtattgaaaggagcatcaatatttcttgttggaatgaattgctccatgaaaactgaactcggaactcttttagccgatgcactgagatattactattttgacagtgatgatttagttgaacaagctgctggcggtaaggctgcagctataactctgagggagacagatgaaaagggtttccgagattctgagactgaagttctaaagcagctgtcatctatgggacggcttgtggtttgcgctggggatggtgctgtccagagctccaccaatctggctttgatgcgacatggaatatcaatttgggtggatgttcctttggattttctagcaaacgaagtagtgaaggctaatgcaatatcagcttcagag…	0	Eudicot SKL1s	aagaagaaagcttcggatgttgcaccagaattgaaaggaacttccatatttcttgtcgggatgaagagctccattaaaactcagttagccaaacttttagcggaagtgttacgatattacttctttgatagtgatgcattggtcgaggaagctgctggtggtgaagcttctgcaaaactatttagggagacagacgagcaaggatttcgtgagtctgaggctgaagttttaaagcagttatcatccatgggtcgcttggttgtttgtgctggagatggtgcggttcagagttcaactaatctgggattccttagacatgggatctcgatatggatagatgtgcccttagatattgttgccaaggggttggtaaacgaccttccttcttctcaactatct…	0			0			0
	Moss SK	>CMEQ*scaffold*2085134*SK	0	Monocot SKL1	>KYNE*scaffold*2008789*SKL1	0	Eudicot SKL1s	>LHDP*scaffold*2044877*SKL1	0			0			0
	Moss SK	ccacagaaatgccaggacgtggctcaattgaatgaagggacaacagtcttcctcgtgggcatgatggcatcaggaaaatcaactgttgggagagttttggcagacgcccttggctacacattttttgacagtgacgaggtgattgaaagctacgtagatggtctgccagttaaggaaatattccggcagcacagtgagagtacgttcagagatctcgagactcgtgcactgcagcaactctccatggccaactgcttggtagttgcaactggtggtggtgctgtttgtcgtgatacaaattggtcttatttactggacggtattgtgatctggttggacgtaccggtcgaggatctcgccaaacgagtaaccaccgttggcactgaatcacgccctctt…	0	Monocot SKL1	aagaagaaggcagctgagatctacaatgagttgaagggaacatccatatttcttgttgggataaattgtgccatgaaaaccaatgtggggaagcttttagctgatgcactaaaatattactactttgacagtgatagtttggttgagcaagctgctggtggtgagtctagtgctgaatcattcagggagagagatgaaaagggtttccgtgattctgagactgaagtgttaaagcagttatcctcgatgggccgcctgctggtttgcgctggggatggagccgtacagagttcaactaatctggcttatatgagacatggaatatcattttggatagatgttcccctcgacatgttagcaaatgagatgctgaagactgaggttctgtcacctgccatt…	0	Eudicot SKL1s	aagaagaaagccgtggatattgcacctgcactgaaaggaacctgcatatttcttattgggatgaaaagttccattaagacccaactggcaaaggctttagcagaagtattaggatactactattttgacagtgatgcattgattgaggaagctgctggtggtgaggcatctgcgaaattattcaaggaaactgacgagcaagggttccgtaattcagagacagaagtgctgaagcaactttcttccatgggtagattggtggtttgtgccggtgatggtgctgttcaaagttcaactaatttggcgttgcttaggtacggtatatccatctgggtagacgtcccactagacattatcgcagacgggacgcattcagaggatttggctttgcaattcaag…	0			0			0
	Moss SK	>TAVP*scaffold*2004732*SK	0	Basal Angiosperm SKL1	>WIGA*scaffold*2098724*SKL1	0	Eudicot SKL1s	>TVCU_scaffold_2010274*SKL1	0			0			0
	Moss SK	ccacagacgtgccaggaagtggcgaagttgaatgaaggggcaacaatcttccttgtgggcatgatggcgtcggggaaatcaacagtcggaagagttttgtccgactcccttagctacacatttttcgacagtgacgaggtgattgaaagccttgtaggtggtctgcccgttaaagagattttccggcagcacagtgagtctgcattcagagatctcgagactcgtgcattgcagcagctctccgtggccaactccttggtagttgcaactggtggtggtgctgtttgtcgcgaagaaaattggtcctacttgctggacggtattgtcgtctggttggacgtgccagtggaggatcttgccaagcgggtaaccacagttggcacagagtcacgcccactt…	0	Basal Angiosperm SKL1	aaaaccaacctggggaagcttttatccgaagtgttgagatattactactttgacagtgatagtttggttgagcaagttgcaggtggtgagtctgctgctaaattgtttagagagagagatgaagagggtttccgagaatctgagactgaagtactcaagcagttatcatccatgggtcgcctggtagtctgtgctggagatggggctgttcaaagttctaccaatctggcctttttgagacatggaatttcactctggattgatgttcccctagatattctagccaaagaggctgttcagaatgggggtcgatgcccttcaacttggggtttagcaacatcagactcctttcctgaggttctagctaaattaacaatgctgtatgaagaaatgaggggt…	0	Eudicot SKL1s	aaaaagagagctgctgatgtttccattgacctcaaagggacttcaatcttccttgttggaatgaggagctctgtgaagaccgatttgggaaaatatcttgctgaggcgttgcggtattattactttgacagtgacagtttggttgaggaagcttatggaggtgaaactgctgtcaaaactgttagggagagtgatgagaagggattccttgattctgagacagaagtactgaaacagttatcatcgatgggtcggttggtggtttgtgctggtgatggtgcagttcagagttcaactaatctggcacttttgagacatggaatctcaatatgggttgatatacccttgaacatc	0			0			0
	Moss SK	>EEMJ*scaffold*2008448*SK	0	Basal Angiosperm SKL1	>ABSS*scaffold*2074094*SKL1	0	Eudicot SKL1s	>YNFJ*scaffold*2175625*SKL1	0			0			0
	Moss SK	ccacaaatgtgccaggaagtggcgaagttgaacgaagggtcaacaatcttccttgtgggcatgatggcgtcggggaaaacaacagtcgcaagagttttgtccgactcccttggctacacatttttcgacagtgacgaggtgattgaaagccttgtaggtggtcttcccgttaaagagattttccgacagcagagtgaatctgcattcagagatctcgagactcgtgcattgcagcagctctccgtggcgaactccttggtagttgcaactggtggcggtgctgtttgtcgcgatgaaaattggtcctacttgcgggacggtattgtcgtctggttggacgtgccagtggaggatcttgccaaacgggtaaccacagtcggcacagagtcacgcccactt…	0	Basal Angiosperm SKL1	aagaacaaggcagttgaagttgtctatgaactgaaaggaacttccatatttcttgttgggatgaacagcaccatgaaaaccaacctggggaagcttttatccgaagtgttgagatattactactttgacagtgatagtttagttgagcaagctgcaggtggtgagtctgctgctaaattgtttagagagaaagatgaagagggattccgagaatctgagactgaagtactaaagcagttatcatccatgggtcgcctggtagtctgtgctggagatggggctgttcaaagttctaccaatctggcctttttgagatatggaatttcactctggattgatgttcccctagatattctagccaaagaggctgttcagaatgggggtcgatgcccttcaact…	0	Eudicot SKL1s	aggaaagcaatagatgtatctgctgacttgaaagggacatcaatattcctcgtgggtctgaacagcacatttaagagtagcgcgggaaagcttattgctgatgttttacgatattactactttgatagtgatagcattgtagaggaagctgctggtgaggattcttcaggcagatctttcaaagacagggatgaagatggctttcgtgcatctgagactgaggtgttgaagcaattatcatcaatgggccgattggtagtgaatgctggaaatggtgcagtccagagtgcaactaatctgtcccttctaagacacgggatttcgatctggattgatgttccattagacatgatagcaaagggaatcattgaagacgatgagcaattggtgtcgaatcaa…	0			0			0
	Moss SK	>JADL*scaffold*2048017*SK	0	Basal Angiosperm SKL1	>BCGB*scaffold*2009924*SKL1	0	Eudicot SKL1s	>ACFP*scaffold*2005256*SKL1	0			0			0
	Moss SK	ccacagacgtgcgaggaagtgacgaagttgaatgaaggctcaacaatcttccttgtgggcatgatggcgtcgggaaaatcaaccgtcggaagagttttgtccaactcccttggatacgcctttttcgacagtgacgaggtgattgaaagccttgtaggtggtctgcccgttaaagagatttttcggcagcagagtgagtctgcattccgagatctcgagactcgtgcgttgcagcagctctccgtggccaactccttggtagttgcgactggtggtggtgctgtttgtcgcgacgaaaattggtcctacttgctggacggtattgtcgtctggttggacgtgccagtggaggatcttgccaagcgggtaaccacagttggcacagagtcacgcccactt…	0	Basal Angiosperm SKL1	aagaacaaggcagttgaagtcgtccatgaactgaaaggaacttccatatttcttgttgggatgaaaagcaccatgaaaaccaacctggggaagcttttatctgaagtgttgagatattactactttgacagtgatagtttggttgagcaagctgcaggtggcgagtctgctgctaaattgtttagagagaaagatgaagagggattccgggaatctgagactgaagtactaaagcagctatcatccatgggtcgcctggtagtctgtgctggagatggggctgttcaaagttctaccaatctggcc	0	Eudicot SKL1s	aagaggaaaggagcagatatatctccccaactcaaaggaacttccatttttcttgttggggtgaacagctccataaaaaccagtttggggaaacttttagcagaggcgttacgatactattacttcgatagtgatagtttggttgaggaagctgctggcgctgttcaatctttcaaggagaccgacgagcaaggatttcgcgaatctgagaccgaagtactgaagcagttgtcgtctatgggtcgactcgtggtttgtgctggaaatggtgcagttcagagttcaaccaatttggctctcctgagacatgggatctcattatggattgatgtacctctggatatggtggctgttgaaagtgaacttccagagtccgacacgccacttcccgaggtcttg…	0			0			0
	Moss SK	>IGUH*scaffold*2014480*SK	0	Basal Angiosperm SKL1	>KRJP*scaffold*2019312*SKL1	0	Eudicot SKL1s	>TORX*scaffold*2100569*SKL1	0			0			0
	Moss SK	ccacagacgtgccaggaagtggcgaagttgaatgaagggtcaacaatcttccttgtgggcatgatggcgtcggggaaatcaacagtcggaagagttttggccgactcccttggctacacattttccgacagtgacgaggtcattgaaagtcttgtaggtggtctgccagttaaagagattttccgacagcagagtgagtctgcattcagagatctcgagactcgtgcattgcagcagctctccgtggccaactccttggtagttgcaactggtggtggtgctgtttgtcgcgacgaaaattggtcctacttgctggacggtattgtcgtctggttggacgtgccagtggaagatcttgccaaacgggtaaccacagttggcacagagtcacgcccactt…	0	Basal Angiosperm SKL1	aagaacaaggcggtcaaagttgcctctgaactgagaggaacttccatatttcttgtcgggattaatggcaccatgaaaaccaacctggggaagcttttagctcagtcgttaagatattactacttcgacagtgatagtttggttgagcaagctgcaggtggtgagtctgctgctaaattgtttcgagagagtgatgaagagggataccatgaatctgagagtgaagtactaaagcagttatcatccatgggtcgcctggtggtttgtgttggagatggtgctcttcaaagctctaccaatctggcccttttgagatatggaatctcagtttggatagatgctcccctagatatgctagcaaaagaggcaattgagaatggggaccgatgtccttcaaca…	0	Eudicot SKL1s	aaaaagagagcagcggagatatcccctaatttaaagggaacttctatatttcttgttgggataaacagcaccttcaaatcgaacttggggaaaattcttgccgatacattacgatattactacttcgacagtgatagtctggttgaggaagctgccggtggaaaaactgcagcaatatcatacatagagagagatgaagagggatttcttgcctcagagactgaggtactgaagcagttgtcgtccatggttcgcctggttgtttgtgctgggaatggagcagttaaagatgctagcaatctggcacttttgaggcatggaattaccatatggatcgatgttcctttagacttggtggccagagagattgtggaagatagaattcaactttctgctact…	0			0			0
	Moss SK	>ZACW*scaffold*2009660*SK	0	Basal Angiosperm SKL1	>WAIL*scaffold*2016861*SKL1	0	Eudicot SKL1s	>MZOB*scaffold*2002516*SKL1	0			0			0
	Moss SK	ccacagacgtgccaggaagtggcgaagttgaatgaagggtcaacaatcttccttgtgggcatgatggcgtcggggaaatcaacagtcggaagagttttggccgactcccttggctacacattttccgacagtgacgaggtcattgaaagccttgtaggtggtctgccagttaaagagattttccggcagcagagtgagtctgcattcagagatctcgagactcgtgcattgcagcagctctccgttgccaactccttggtagttgcaactggtggtggtgctgtttgtcgcgacgaaaattggtcctacttgctggacggtattgtcgtctggttggacgtgccagtggaagatcttgccaaacgggtaaccacagttggcacagagtcacgcccactt…	0	Basal Angiosperm SKL1	aagaacgaggcagttgaaattgcctatggactgaaaggaacttccatatttattgtcggaatgaacggcaccatgaaaaccaacctggggaagcttttagctgaattgtttagatattactacttcgacagtgatagtttggttgatcaagctgcaggtggtgggtctgctgctaaattgtcgagagaaagagacagtgagggattccgtgaatccgagactgaagtactaaagcagctatcgtcaatgggtcgcctagtggtttgtgccggagatggtgctgttcaaagctcagccaatctggcttttttgagatatggaatttcggtttggatagatgttcccctagatatgctagccaaagaggcaattgagaatgggggtcggtgtccttcaact…	0	Eudicot SKL1s	aagaaaagagcagtggaggtaggccccgaattgaaaggcacatctatttttctcgtagggatgaacagctctcttaagtccagattggggaagcttctggcagatgcattgagatattactactttgatagtgatagtttagttgaggaagctgttggaggaagattagctgccaaatctcttctagagagtgatgagaaaggatttcatgactcagagacggaggttctgaaacagctatcctcaatgggtcgcctggtggtttcagctgggaatggggcagttcagtctgcaaccaatctttcacttttaagacacggcatctccatttggattgatattcctttagacattgttgctaaagaatttgtggaggatacagttcatcgtcctgcatct…	0			0			0
	Moss SK	>DHWX*scaffold*2002178*SK	0	Basal Angiosperm SKL1	>MAQO*scaffold*2117924*SKL1	0	Eudicot SKL1s	>CSWE*scaffold*2001561*SKL1	0			0			0
	Moss SK	ccacaggtgagccaggaagtggcgaaggtgaatggaggctccacaatcttccttgtgggcatgatggcgtcggggaaatccaccgtcggcagagttttgtccgactccctgggttacacatttttcgacagcgacgaggtagtcgaaagccttgtcggtggtctgcccgtgaaggagattttccggcagctgagtgagccggcgttcagagatctcgagacacgtgccttgcagaagctctccgtggccaattccttggtagttgcaactggtggtggtgctgtttgccgcgacgagaattggtcctacttgcaggacggtattgtcgtctggttggacgtgcccgtggaggatcttgcccttcgggtcaccagcgtgggcaccgagtctcgccccctg…	0	Basal Angiosperm SKL1	aagaacaaggcagtagaaatctcctatggactgaaaggaacttccatatttattgtcggaatgtctggcaccatgaaaaccaacctggggaagcttttagctgaattgttaagatattactacttcgatagcgatagtttggttgatcaagctgcaggtggtgagtctgctgctaaattgtttcgagagagagacagtgagggattccgtgtatctgagactgaagtactaaagcagctatcatcaatgggtcgcctagtggtttgtgctggagatggtgctgtgcaaagttcatcgaatctggcctttttgagacatggaatttcggtttggatagatgttcctctagatatgctagccaaagaggcaattgagaatgggggtcgacgtccttcaact…	0	Eudicot SKL1s	aagaaaagagcagtggaggtaggccccgaattgaaaggaacatctatttttctcgtagggatgaacagctctcttaagtccagattggggaagcttctggcagatgcattgagatattactactttgatagtgatagcttagttgaggaagctgttggaggaagattagctgccaaatctcttctagagactgatgagaaaggatatcatgactcagagactgaggttctgaagcagctatcctcaatgggtcgcctggtggtttcagctgggaatggagccgttcattctgcaaccaatctttcacttttaagacacggcatctccatttggatcgatattcctttagacattgttgctaaagaatttgtggaggacacagtttattgtcctgcatct…	0			0			0
	Moss SK	>VBMM*scaffold*2053174*SK	0	Basal Angiosperm SKL1	>BSVG*scaffold*2077118*SKL1	0	Eudicot SKL1s	>SWGX*scaffold*2013846*SKL1	0			0			0
	Moss SK	ccacagatgtgccaggaagtggcgaagttgaatgaagggtcaacaatcttccttgtgggcatgatggcgtcgggaaaatcaacagtcggaagagttttgtccgactcccttggctacacatttttcgacagtgacgaggtgattgaaagccttgtaggtggtctgcccgttaaagagattttccggcagcagagtgaatctgcattcagagatctcgagacccgtgcattgcagcagctctccgtgaccaactccttggtagttgcaactggtggtggtgctgtttgtcgcgacgaaaattggtcctacttgctggacggtattgtcgtctggttggatgtgccagtggaggatcttgccaaacgggtaaccacagttggcacagagtcacgcccactt…	0	Basal Angiosperm SKL1	aagaacaaggcagttgaagttgccaataacctgaagggaacttccatattccttgttgggatgagtggcaccatgaaaaccaacgtggggaagcttttagctgatctcttaagatactactactttgacagcgatgttttggttgagcaagctgcaggtggcgcgtctgcagctaaaatgtataaggagaaagatgacaagggatttcgtgaatctgagactgaagtactaaagcagttatcgtctatgggtcgcttgttagtttgtgctggaaatggtgctgttcagagctcaacaaatctggcctatttgagatatgggatatcaatttggattgatgttcctctagatatcctagccaaagaggtaattgaaaatgatgctcagtgtcattcaaca…	0	Eudicot SKL1s	aagaagaaggctatggacatctcggctgacttgagagggacttcgatttttcttgtcgggatgaagagttatgtgaaagaacacataggaaagctcttggcagagttgttgcggtactactacttcgacagtgatgctttggttgaggaagctgctggcggggaagcctcggccaagttgtacagggagacggatgagaaagggtttcttgactctgagactgaagtgctgaagcagttatcttccatgggtcggctggttgtttgtgctggagacggagcagttcaaagttcgactaatctggcattgcttagacatgggatctcaatatgggtggatattccaatagacacggttctagatggactgattaaagatcgttctgcctctcagtcaacc…	0			0			0
	Moss SK	>QKQO*scaffold*2050659*SK	0	Basal Angiosperm SKL1	>VYLQ*scaffold*2010268*SKL1	0	Eudicot SKL1s	>AtSKL1*SKL1	0			0			0
	Moss SK	ccacagacgtgccaggaagtggcgaagttgaatgaagggtcaacaatcttccttgtgggcatgatggcgtcggggaaatcaacagtcggaagagttctgtccgactcccttggctacacatttttcgacagtgacgaggtgattgaaagccttgtaggtggtctgcccgttaaagagattttccggcagcagagtgagtctgcattccgagatctcgagactcgtgcattgcagcagctctccgtggccaactccttggtagttgcgactggtggcggtgctgtttgtcgcgacgaaaattggtcctacttgctggacggcattgtcgtctggttggacgtgccagtggaggatcttgccagacgggtagcctcagttggcacagagtcccgcccactt…	0	Basal Angiosperm SKL1	aagaaggcggcatttaaagttgttaatgaactgaaaggaacttccatttttcttgttggagtgaagaacaaaatgaaaaatgatgtgggaaagctcttatctgaactcttgaagtattgcttctttgatagtgatagtttggttgagcaagctgcaggtgggaaggttaatgctacactgtttagagagagggatgtacagggattcagagactctgagactgaagtactaaagcagttatcatccatgggtcgccttgttatttgtgctggagatggtgctgtgggcagttcaacgaatctggcctatttgaggcatggaatttcactttggatagatgttcctcttgatattgttgccaaagaggccactaaacatgtggttaatagtccttcaact…	0	Eudicot SKL1s	aagaggaaagctatggacatagcccctgaactgaaaggagcttccatatttctggttggaattaataactctattaaaacgaacacggggaagcttttggctgaggcattacgatattactactttgatagtgataatttgatcacagaggcggctggtggaaatgtgtctgctcaagctttgaaggaagctgatgagaaggcttttcaagaatcagagactgaagtgctgaagcagctatcatctatgggtcggcttgtagtttgcgctggagatggtgcggtccaaagcttgagaaatcttgcacttcttagacacgggatctccatatggatcgatgttcctctggatatcactgctaaaggggatgatgattcattccactcagaaccttcccct…	0			0			0
	Moss SK	>WSPM*scaffold*2046857*SK	0	Basal Angiosperm SKL1	>WPHN*scaffold*2010154*SKL1	0	Eudicot SKs	>FGDU_scaffold_2004786*SK	0			0			0
	Moss SK	ccacagacgtgccaggaagtggcgaagttgaatgaagggtcaacaatcttccttgtaggcatgatggcgtcggggaaatcaacagtcggaagagttttgtccgactcccttggctacacattcttcgacagtgacgaggtgattgaaagtcttgtaggtggtctgcccgttaaagagattttccggcagcagagtgagtctgcattcagagatctcgagactcgtgcattgcagcagctctccgtggccaactccttggtagttgcaactggtggtggtgctgtttgtcgcgacgaaaattggtcctacttgctggacggtattgtcgtctggttggacgtgccagtagaggatcttgccaaacgggtaacctcagttggcacagagtcacgccctctt…	0	Basal Angiosperm SKL1	aagaacaaggcggttgaggttgcaaatgaactgaaaggaacttccatatttcttgttggaatgaatggaaccatgaaaaccaacttggggaagcttctagctgaatcattaagatactactactttgacagtgatagtttggttgagcaagctgcaggtggccaatccgcaattaaattgttccgagagactgatgcagagggattccgtgtgtctgagactgaagtactaaagcagttgtcatctatgggtcggttgatagtttgtgcaggagatggtgctgtgcagagctccaccaatctggcctttttgagacatggaatttcagtttggattgatgttcccctagatatactggccaaagaggtaattgaaaatggcggccagtgtccatcgatg…	0	Eudicot SKs	aagaataaatcgcaagagattgagccatatttaagtgggcgctgtatatatcttgttggaatgatgggttctgggaaaaccaccgttggcaagatcctatctcaagtacttggttataagttttgtgacagtgacacattggtggaggaggatgttggaacttctgtggctgatatcttcaagctctatggagagggattcttcagagagaaggagactgagatgttgggagcgttatcaagaatgcatcggatggtggtttctactggtggtggtgcagttatccgccctgtcaattggagacacatgcgacaggggattagtgtctggttagatgtgcctttggaagcattggcacagagaattgccgctgtgggaacacattctcgcccgcttttg…	0			0			0
	Moss SK	>TMAJ*scaffold*2181692*SK	0	Basal Angiosperm SKL1	>FALI*scaffold*2121713*SKL1	0	Eudicot SKs	>LHDP_scaffold_2008040*SK	0			0			0
	Moss SK	ccacagatgtgccaggaagtggcgaagttgaatgaagggtcaacaatcttccttgtgggcatgatggcgtcggggaaatcaacagtcggaagagttttgtccgactcccttggctacacatattccgacagtgacgacgtgattgaaagccttgcaggtggtctgcccgttaaagagattttccggcagcagagtgagtctgcattcagagatctcgagactcgtgcattgcagcagctctccgtgaccaactccttggtagttgcaactggtggtggggctgtttgtcgcgacgaaaattggtcctacttgctggacggtattgtcgtctggttggacgtgccagtggaggatcttgccaaacgggtaacctcagatggcacagagtcacgcccactt…	0	Basal Angiosperm SKL1	aagaacaaggcagttgaagttgcaaatgaattgaaaggaacttcaatatttcttgttggaatgaatggaaccatgaaaaccaacttggggaagcttttggctgaattgttaagatactactactttgacagtgatagtctggttgagcaagctgcaggtggtgaatctgcagctaaatcgtttcgagagactgatgcagagggattccgtgagtctgagactgaagtactaaagcagttgtcatccatgggtcggttgataatttgcgctggagatggtgctgtacagagctccaccaatctggcctttctgagatatggaatttcagtttggattgatgttcccctagatatgctggccaaagaggtaattgacaatggcggccaatgtccatcaatg…	0	Eudicot SKs	cagaccaagtcgcaagaggttcagccgtatttaaatggtcgttgtatatatcttgtcgggatgatgggatgtgggaaaacaacggtggggaaggttctttcgcaagtgcttggctattcgttctgtgacagtgattcgttaatagaggacgatgtgaatggaacgccggtttctgatattttcaagctttatggagaaggcttcttcagagacaaggagactgaagcattgaagagactgtccataatgcaccggattgtcgtatcaacaggaggaggagcggttgtccgcccagttaattggaaatacatgcaaaaggggataagtgtttggatagatgtgccgttggaagcattggcgcaaagaatatctgcagtgggaacacactctcgacctctc…	0			0			0
	Moss SK	>WOGB*scaffold*2013606*SK	0	Basal Angiosperm SKL1	>OBPL*scaffold*2046243*SKL1	0	Eudicot SKs	>TVCU_scaffold_2010274*SK	0			0			0
	Moss SK	aaggagatagcagaagcgattcgtgacgagttgagaggaacgtgcatattccttattggtatgatgggcagtgggaagaccaccgttgggagagttctagctcaatctcttgggtatcacttcttcgacagcgatgatttggttgaacaagcagctggtggcgcttcagtaacagaaatttttgatgaaagtgacgaggagggtttccgagaggctgagactgaagtactaaagcaactttcagcgatgggtcgattgattgtcgctacaggtggtggtgccgtagtgcgtccagaaaactggggttatttgaggcatggtattattgtatggctcgacgtgcctctggaggtgctggcaaagcgggtggtagctgtgggcactcattcaagaccactt…	0	Basal Angiosperm SKL1	aagaataaggcagtagatatatcatatgaactgaaaggaacttcaatatttcttgtgggaattagtggtgccatgaaaaccaacataggggaactcttggctgatgcacttaagtattactactttgacagtgatggtttggttgagcaagctgcaggcagtgattctgctgctaaatcttttcgagagacagatgaagagggtttccgagattctgagactgaagtcctcaggcagttatcatccatgggtcggctggttgtctgtgctgggaatggtgctgttcagacctctactaatttgtctcttttgaggtatggaatttctctgtggattgacattccactagatatattagccaaagaagctattgaacgcagaggcctgtgtccttcctcc…	0	Eudicot SKs	aagaagaagtcacaagaaattgagccgtatctaaatggtcgctctatatatcttgttggaatgatgggatctggaaaaaccactgtcgggaagattatctccgatgtgcttggttattcattctatgacagtgacagtttagttgaacaagctatggagggaaccagtgtggctgaaatctttaaactctatggagagagtttcttcagagacaatgagactgaggcgttaaagaagctgtccgaaatgcatcgacttgttgtttctactggcggaggtgcagtagtaagacccatcaactggaaatatatgcacaagggaattagtgtttggttagatgtgcctttggaagccttagcacggaggatagctgctgtaggaactcattctcgcccgctt…	0			0			0
	Fern SKL1	>KIIX*scaffold*2008344*SKL1	0	Basal Angiosperm SKL1	>DHPO*scaffold*2018912*SKL1	0	Eudicot SKs	>YNFJ_scaffold_2034681*SK	0			0			0
	Fern SKL1	aaggaaaaggctactgaaatggtggatgatttaaggggaacctgtatttatcttgttggtatgattggaagtgggaagagcgcagttggcaaatgtttggcaaaagcattaggctactatttttttgacagtgataaacttattgaggaagctgctggtggaagatctgtgtctcagttgattgaagaagaagatgaagatagctttcgagatgctgagacagaaatcctaaagcagctctcctgtatgggacgcttggtggttgctactggtggagaaactgttttacggccaatcaactggagttatctgaggtatggtgttactgtttggttggatgttcctgtagagacattggcacaacgagctgcttcactgtcagagcctttatcagggatt…	0	Basal Angiosperm SKL1	aaaaataaggcggcagaagtctcctctaaactgaaaggaacttctatatttctcataggaatgaatggaaacatgaaaacctctattgggaaacttttagctgatgtattaagatattactactttgacagtgatagtttgatcgagcaagctgcaggtggtgaggctgctgctaaatattttcgtgagaaagatgaagagggattccataactctgagactgaagtactaaagcagttatcatccatgggtcggctggtggtttgtgctggagatggttctgttagaagctcaactaatctggctcttttgagatatggaatttcactttggattgatgttcccctcgatgcgctggctagagaggctattgcaagcataggtcaatgccctcaacca…	0	Eudicot SKs	aagaacaagtcactagagattgagccatatctaaatggacgctgtatatttgttgttggcatgatgggctctggaaagacaactattggcagggttttgtcagaagtacttggttatgaattttgtgatagtgatgtgttgatagagcaaaaggccggtggaatttctgttgcagaaatcttcaagcaaaacggagaaggcttcttcagggagaaagagacggaagtattgcgtgagttgtctatgatgcgtcgattagttgtttccactggtggaggagcagttatccgacccattaattggaaacatatgcgaagcggggtcagtgtctggatagacgtaccattggactgcttggcccgaagagttacagctgtaggaactggttctcgtcctctt…	0			0			0
	Fern SKL1	>DCDT*scaffold*2001760*SKL1	0	Basal Angiosperm SKL1	>WBOD*scaffold*2017682*SKL1	0	Eudicot SKs	>ACFP_scaffold_2030883*SK	0			0			0
	Fern SKL1	aagaagagaggtagcgaaatcgcaagtgatctaaggggaacatgcatatttcttgttggaatgatggggagtggtaagagtgcaattggtgagacccttgctgaagctgtaggctaccacttttttgatagtgataagctcatcgaaagagctgctggtggtggacgaactgtctctcaactgatggaagaggaggatgagaaaagctttagagatgtagagactgaagtgcttaagcaactatcatgcatggggcgtttggtggttgccactggggatggaatagtcttgcgaccaatgaattggagctatttgaggcatggtgtcacggtctggcttgatgtacctgtggaggctttggtgaaccgagttgttgatgctggtgaaaagtcatggcca…	0	Basal Angiosperm SKL1	aagaataaggcagcagaagtctccaatgaactgaaaggaacttctatatttcttgtaggaatgaatggtacaacgaaaaccaaagtggggaaacttttatcagatgtattaagatattactactttgacagtgatagtttgatcgagcaagttgcaggtggtgagtctgctgctaaatcttttcgagagaaagatgaaggggggttccgcgactccgagactgaagttctaaagcagttatcatcaatgggtcgactggtggtctgtgctggagatggtgctgtccaaagctcaactaatctggctcttttgagatacggaatttcaatttggattgacattcccctagatatgctagccaaagaggctattgaaagcgtaggcgaatgttctcaaaca…	0	Eudicot SKs	aagaagaaatcggaagaagttgaaccatatttaagtgggcgctgtatttatcttgttggtatgatgggctctggtaaaacaactgtgggaaaggttttgtcacaagtacttggatactcgtttcgtgatagtgacactttggtggagcaagaagttgatggaacttctgtggctgaaatttttaagcaccatggagagggcttcttcagaaataaggagactgaggtactgaagaagctctcattaatgcgccgtctcgttgtttccactggcggaggtgcagttattcggccaatcaactggaaatatatgcacaagggtgtcagtgtgtggttggatgtacctttggaagccttagctagaagaattgctaaggttggaacttgttctcgccccctt…	0			0			0
	Fern SKL1	>ZXJO*scaffold*2014818*SKL1	0	Basal Angiosperm SKL1	>XQWC*scaffold*2018283*SKL1	0	Eudicot SKs	>TORX_scaffold_2018228*SK	0			0			0
	Fern SKL1	aagaagaggggtactgaaattgcaagtgatttaaggggaacatgcatatttcttgttggtatgatggggagtggcaagagtgcaatcggtgagacccttgctgaagctataggctaccacttttttgatagcgataagctcatcgaaagagctgctggtggtggacgaactgtctctcaattgcaggaagaggaggatgagaagagctttagagatgtagagactgaagtgcttaagcaactttcatgcatggggcgtttggtggttgctactggggatggagtagtcttgcgaccaatgaattggagctacttgaggcatggtgtcacagtctggcttgatgtgcctgttgaggctttggtgaaccaggttgttgatgctggcgaaaagtcatggcca…	0	Basal Angiosperm SKL1	aagaataaggcagcagaactctccaatgaactgaaaggaacttctatatttcttgtaggaatgaatggcacaacgaaaaccaaagtggggaaacttttagcagatgtattaagatattactactttgacagtgatagtttgatcgagcaagttgcaggtggtgagtctgctgctaaatcttttcgagagaaagatgaaggggggttccgcgactccgagactgaagttctaaagcagttatcatcaatgggtcgactggtggtctgtgctggagatggtgctgtccaaagctcaactaatctggctcttttgagatacggaatttcaatttggattgacattcccctagatatgctagccaaagaggctattgaaagcgtaggccaatgttctcaaaca…	0	Eudicot SKs	gagaaaaaagcagaagagatcgaacaacatctaaatggacgttgtatatatcttgttggaatgatggggtctggaaaaacaacagtgggcaaggttttatcagaagctcttgggtattcttttcatgactgtgacacactcattgagcaagctgttggtggaaataccgtggctgaaatcttcaagttacatggagagagcttcttcagagacaatgagacggaggtactacggaagctgtctatgatgcaccgattggttgtttccacgggtgggggtgcagttgttcgccccatcaattggagatacatgcaaaagggtatcagtgtatggctagatgtacctttggaagctttagcacgaagaattacagctgtagggactgattctcggcccctt…	0			0			0
	Fern SKL1	>YCKE*scaffold*2060156*SKL1	0	Basal Angiosperm SKL1	>PAWA*scaffold*2008155*SKL1	0	Eudicot SKs	>MZOB_scaffold_2000151*SK	0			0			0
	Fern SKL1	cagaagagaggtcgcgaaattgcaagtaatctaaaaggaacatgcgtatatcttgttggtatgatgggtagtggtaagagtgcaatcggtgagactctggctgaagctgtaggctaccacttttttgatagtgataagctcatcgaaaaagctgctggtggtggacgaactgtctctcaattgatggaagaggagggagagaaaagctttagagatgtagagactgaagttctcaagcaactctcatgcatggggcgtttggtggttgccactggggatggaatagtcttgcgaccaatgaattggagctacttgaggcatggggtcaccgtctggcttgatgtgcctgtcgaggctttggcgaaccgagttgttgatgctggtggaaagtcatggcca…	0	Basal Angiosperm SKL1	aagagtaaggctgtggatctggctaatgagctgaaaggaacttccatatttcttgttgggatgaatggcagcttgaaagcaagcttaggagaactcttagcagatgtcttaagatattactactttgacagtgatagtttggttgttcaagctgttgggggtgaatcttccgttaagtctctggagtataatgaagaggaacttcagagttcggagacagaagctctgaaacaattgtcgtcgatgggtcgtctggttgtttgtgctggagatggtgctgtccagagctctacaaatttggcttatttgagacatggcatttcagtttggatagatgtgcctctagagattcttgccaaagaagccatggaaagaggaaaatacagttcttttacgtgg…	0	Eudicot SKs	aagaacaagtcagaagaggttgaaccgtatttggatgggcggtgtatatatcttgttgggatgatgggctctggaaagacaactgtgggcaagattctctctgaagcaattgggtattcgttttttgactgtgatagattaatagaggaagctgttgggggcacaactgttgccgacatatttaagctacatggtgagtgcttcttcagagataatgagactgaagtactggggaagctatctttaatgcatcggctggttgtttctacgggtggaggtgcagttgtccggcccatcaattggaaacacatgcacaagggtatcagtgtgtggcttgatgtacctttggaagccttggctcgcagaattacagatgtaggaactcaatctcgccccttg…	0			0			0
	Fern SKL1	>GSXD*scaffold*2061398*SKL1	0	Basal Angiosperm SKL1	>QDVW*scaffold*2014826*SKL1	0	Eudicot SKs	>CSWE_scaffold_2009810*SK	0			0			0
	Fern SKL1	aagaagagaggtagcgaaattgcaaatgatttaagggggacgtgcatatttcttgttggtatgatgggaagtggaaagagtgcaatcggcgagaccctggctgaagctgtaggctatcacttttttgatagtgataagctcatcgaaaaagctgctggtggtggacgaactgtgtctcaattgatggaagaggaggatgagaaaagctttcgagatgttgagactgaggtgctcaagcaactctcatgcatggggcgtttggtggtcgccactggggatggagttgtcttgcgaccaatgaattggagctacttgaggcgtggtgtcacagtctggcttgatgtacctgtcgaggctttggcgaaccgagtcgttgatgctggtgaaaagtcacggcca…	0	Basal Angiosperm SKL1	aagagtaaggcagttgaaatgtcccatgagctaaaaggaacttctatatttcttgtcgggatgaatagccatacgaaaacaaaattggggaaactcttagctgatgttttaagatattactattttgacagtgatggtttggttatgcaagctgctggtggtgagtctgcggcagagtattttaaagagagtgatgaagagggattccaaaagtccgagactgaagtcctaaagcaattatcatccatgggtcgtctggtggtctgtgcaggagatggtgctgttcagagctcaactaatttggcttatttgagatatggaatttcagtttgggtagatgttccgctagatatg	0	Eudicot SKs	aagaagaaatcagaagatgtcgaatcacttttagatggccagtgtatttatcttgttggaatgatgggatcaggcaaaacaactgtcggtagggttttgtcagaagcacttgcatattcctttaatgactgtgacaaactgatagagcaggctgtagggggtactactgtggcagatatcttcaagctatatggggagagcttctttagagacaatgagacggaggttctgaggaagctgtctttaatgaatcggatggtcatttccactggtggtggggctgttgttcgacccattaattggaaacacatgaggaagggtattagtatttttctcgacgtacctcttgatgccttagcatatcgaatcaccaaggatggaacacaatcacgaccttta…	0			0			0
	Fern SKL1	>XDDT*scaffold*2015459*SKL1	0	Basal Angiosperm SKL1	>OPDF*scaffold*2000005*SKL1	0	Eudicot SKs	>SWGX_scaffold_2010539*SK	0			0			0
	Fern SKL1	aagaagagaggtagcgaaattgcaaatgatttaaggggaacgtgcatatttcttgttggtatgatgggaagtggaaagaatgcaatcggcgagaccctggccgaagctgtaggctaccacttttttgatagtgataagctcatcgaaaaagctgctggtggtggacgaactgtgtctcaattgatggaacaggaggatgagaaaagctttagagatgttgagactgaagtgctcaagcaactctcatgcatggggcggttggtggttgccactggggatggagtagtcttgcgaccaatgaattggagctacttgaggcatggtgtcacagtctggcttgatgtgcctgttgaggctttggcgaaccgagttgttgatgctggtgaaaagtcacagcca…	0	Basal Angiosperm SKL1	cttacagggatgcaatgcaccatgaaaagagagctggggaaggttttagcagttgctctaagatattacttctttgacagcgatggtttagttgtgcaagctgctggaggtgagactcttggacaatcgtttaaacagagagatgaagagggttttcgaaattctgaaactgaagtgctgaagcaattatcatccatgggtcggctggttgtttgtgcaggagatggtgcagtgcagagctcaacaaatttggcctttttgagacatggaatttcagtttgggtagatgttccactagacatcatcgccaaagatgcaattgaaacagggggaaagtattacttttcagatgaaatatctgcttctgatatttcgcaggtagtggataagctgacgaaa…	0	Eudicot SKs	aaggctaaattgcaagagatcgaaccatatctaagtggtcgttgcgtgtatcttgtcggaatgatgggctctgggaagacgaccgtgggaaagatcctttctcaagttctcggttactcatttgttgactgtgactcgttggtggagcaagaagttgggggaacctccgtggccgatatttttaagctttatggagaaggtttcttcagagaaaaggagactgaaattctgaggagggtttcctttatgcctcgagcagtggtttctatgggtggtggtgctgttatgaggcctataaattggagatatatgcataagggaattagtatatggctcgatgtgcctttagacgctttagctaggagaatcgcagccgttggaacacattcgcgccccctt…	0			0			0
	Fern SKL1	>SKYV*scaffold*2063790*SKL1	0	Basal Angiosperm SKL1	>MUNP*scaffold*2008591*SKL1	0	Eudicot SKs	>AtSK2*SK	0			0			0
	Fern SKL1	cagaagagaggaagtgaaattgcaagcaatttaaaaggatcttgcatttttcttgttggcatgttgggaagtgggaagagaacaattggccagacactggctgaagctgtaggctaccatttttttgatagtgatgaggtcattgaaaaagctgctggtggtcaaacagtctctcagttgctcgaacaggaggatgagaaaagtttcagagatgctgagacagaagtactgaagcaactctcctgcatggggcgcttggtggtggccactggtgatggcatagtcttgcgaccattaaattggagctatatgaggcatggtgtcaccatctggctcgatgcgtcagtagagacattggcaaggcaagttgttcgggacggtggaaagcctaggccattg…	0	Basal Angiosperm SKL1	aagaacaaggccgtggatattgctcaggagctcaaaggggcttcgatttttcttattggaatgcaatgcgccatgaagacaaacctggggaaggttttagctgatgctttgagatattactattttgacagtgatagtttagttataaaagctgctggaggtgagtctgctgcgaaatcccacacacacagagataaaggatttcaagatgccgaaactgaagtgctaaagcaattgtcatccatgggacggcttgtggtttgcgccggagatggagcagttcagagctcaaaaaatctggcctttttgagacatggaatttcagtttgggtggacgttcccttggacattatagccaaagatgcaatggaatcgcctgggcagcatcccttctcaagt…	0	Eudicot SKs	aagaaaaaagctgaagaggttaaaccgtatttaaatggacgatcgatgtatcttttaggtatgatgggttccgggaaaacgactgtagggaagattatggcaagatcgcttggttatacattctttgattgtgacactttgatcgagcaggctatgaagggaacttctgtagctgagatatttgagcatttcggtgagagtgtcttcagagaaaaagagactgaagcgttaaagaaactctctttgatgcaccaagttgttgtttcaaccgggggaggggcagttataagacccatcaattggaagtacatgcataaaggtattagtatttggcttgatgtacctctagaagccttagcgcatagaatagctgctgtaggaactggttcaagaccattg…	0			0			0
	Fern SKL1	>WCLG*scaffold*2064251*SKL1	0	Basal Angiosperm SKL1	>XSZI*scaffold*2051953*SKL1	0			0			0			0
	Fern SKL1	aagaagagaggtagtgaaatcgcaaaagatttaaggggaacttgcatatatcttgttggtatgatgggaagtgggaagagtacaatcggccagaccctggctgaagctgtaggctaccactttttcgatagtgataagctcatcgaaaaagctgctggtgatggacgaactgtctctcaattgatggaagcggaggatgagaaaagcttcagagatgttgagacagaagtgctgaagcaactctcatgcatggggcgtttggtggttgccactggtgatggtatagttttgcgaccaataaattggagttacttgaggtatggtgtctgtgtttggcttgatgtgcctgttgagactttggcaaaccgagttggtgaaaagtcacagccagtgttaggc…	0	Basal Angiosperm SKL1	atggcgcaagcgctcaaggggacttccatttttgtagttgggatgcattgtgccataaagacaaatgtggggaaagctttagctgatgctttgagatattactacttcgacagtgatagtttagttgttcaagctgctggaggcgagtctgcagctaaagcctataaagagggagatgaggaaggctttcgaaattcagaaactgaagtgctaaagcaattgtcatctatgggtcggcttgttgtttgcgcaggaaatggagcagttcagagttcgacaaatctggcctatttgagatatggaatttcagtttgggtggacgttcccttgaagatcgtagccaaggatgcagcggagtcacctgggcagcatccgttgttatgtgacatatctgcttct…	0			0			0			0
	Fern SKL1	>UJTT*scaffold*2024805*SKL1	0	Basal Angiosperm SKL1	>OSHQ*scaffold*2047768*SKL1	0			0			0			0
	Fern SKL1	aagaagagaggtagcgaaatggcagatgaactaaggggaacatgtatttttcttgtaggtatgatgggaagccaaaagggtagcattggccaggccttagccgacgcggtaggctatcatttttttgacagtgataagcttattgaaaaagctgatggacgaacagtctctcaaatgattgaacaagaaaatgagaacagctttagagatgccgagtcggaagtgctgaagcaactctcatgtatggggcgcttagttgttgcaactggtgatggtgttgtcttgcggccaataaattggagctatttgaggcatggtgttactgtgtggcttgacgttcctgttgagttgctggcaaatcgagttctcaatgctggtgaaatgtcgtggctgattccg…	0	Basal Angiosperm SKL1	aagaataaggcagcggaaatctctaatgaactcaaaggaacttccatatttctccttgggatgaatggaaccatgaaagccaacttgggaaaacttctagctgatgtattaagatattactactttgacagtgatagtttggttgaggaggctggtggtggtgacaccactggtaaatcttttcgagagatagatgaacagggattccgtgattctgagactgaagtactaaagcagttatcatccatgggccgcttggtggtttgtgttggagatggtgctgttcaaagctcaactaatttgacttatttgagatatggagtttcaatttggatagatgttcccctagatatgttagccaatgagacaaaggaaaacagagtgccacaagccgtatca…	0			0			0			0
	Fern SKL1	>FLTD*scaffold*2016314*SKL1	0	Basal Angiosperm SKL1	>WKSU*scaffold*2022602*SKL1	0			0			0			0
	Fern SKL1	aagaagagaggcagtgaaattgcaaatgacctaaggggaacttgcatatatcttataggtatggaggggagtgggaagagtacaatcggccaggccttagctgaatctgtaggctattacttttttgatagtgataagctcattgaaaaggctgatggacgaacggtttctcaattgatcaaacaagagaatgagaacagctttagagatgctgagacagaagtgctgaaacagctgtcatgcatggggcgtttggtggttgcaactggtgatggtatagtcttacggccaatgaattggagctacttgaggcatggtgtcactgtgtggcttgatgtgcctgtcgagactttggcaaatcgagttcttaatgctggtggaatgtcatggccgacttta…	0	Basal Angiosperm SKL1	aagaataaggcaatagatatctcctacgagctgaaaggaacctccatatttcttgtaggggtgaatggcaccatgaaaacaagcctggggaaacttttagctgatgtattaagatattactactttgacagtgatggtttggtcgagcaagtggctggtggtgagtctgccgcaagagctcttaaagagaacgatgaagaggggtttcgcacctctgagactgaagtactaaagcaattatcatccatgggtcgcctagtagtttgtgctggagatggtgctgttcagagctctactaatctggcttttctgagatatgggatttccatttggatcgacgttccacttgatatgctagccaaggagacaatggaatgcaggggtcaatattcttccaat…	0			0			0			0
	Fern SKL1	>POPJ*scaffold*2023962*SKL1	0	Basal Angiosperm SKL1	>DDEV*scaffold*2003091*SKL1	0			0			0			0
	Fern SKL1	aagaaaggtagtgaaattgcaaatgagctaaggggaacttgcatttatcttgtaggtatgatggggagtgggaagagtacaattggccaggccttagctgaagctgtaggctatcacttttttgatagtaataaggttattgaaaaagctgatggacgaacggtctctcaaatgattgaacaagaggatgagaacagcttcagagatgctgagacagaagtgctgaagcaactctcatgcatggggcgtttggtggttgcaactggtgatggtatagtcttacggccaatgaattggagctacatgaggcatggtgtcactgtgtggcttgatgtgcctgtcgaggctttggcaaatcgagttcttaatgctggtgaaatgtcattgccgatgttaggt…	0	Basal Angiosperm SKL1	aagaacaaggcagcagatgtctccaatgcgctgaaagggacatccatatttctcatagggacaaatggaaccatgaaaacaaacttggggaaacttttagctgatgtactaagatattactactttgatagcgatgatctggttgagcaagtggccggtggtgagtcagctgcaaaagttttgaaagagaatgatgaagcgggatttcgcaactctgagactgaagtactaaagcagttatcatccatgggtcgtctggtagtttgtgctggagatggtgctgttgagagctcaatgaatctggcttttctaagatatgctatttccatttgggtggatgttccacttgatatgctagccagagaagcaatggagggcaggggagatcctgagtctttt…	0			0			0			0
	Fern SKL1	>PSKY*scaffold*2011546*SKL1	0	Basal Angiosperm SKL1	>CCHG*scaffold*2062282*SKL1	0			0			0			0
	Fern SKL1	cagaagagaggaagcgagttagtggatgacttaaaagggacttgtatttaccttgttggaatgacgggaagtgggaagagtataatcggtgaaaccctcgccaagtctttaggttaccacttttttgacagcgataagctcattgagcatgctgctggggggacaaaggcatctcaactgatggaagaggaggatgaggatagctttagagatgctgagactgaagtgctgaagcagctttcatgcatggggcgtttggttgttgcaactggtggtggcatggtgttaagacggatgaactggagctacttgaggcatggtatcactgtctggctggatgtgcctgtggataccttggcagcacgagtcattggggctggtgtgaagtcaagacccccg…	0	Basal Angiosperm SKL1	aagaataaggcgatggagatctcacccgaactgaaaggaacttcaatatttctggttggtatgaactgcaccatgaaaactaacttgggaaaaattttagcagatgctttgagatattactactttgatagtgatagtttggtcgaggaagcagctggtggtgaatctgccgccaagacttttaaagagagcgatgagaaaggatatcgtgaatccgagactgaagtattgaagcagttatcttccatgggtcgtttggtggtttctgccggagatggcgctgtacaaagctcaactaatctgtcacttttgagatatgggatttcaatttggattgatgttcccctagatgtcctagcttcagaagtaatcgaaagagaagatcagggtcctctaacg…	0			0			0			0
	Fern SKL1	>MROH*scaffold*2046961*SKL1	0	Basal Angiosperm SKL1	>XHKT*scaffold*2063429*SKL1	0			0			0			0
	Fern SKL1	aagaagagaggtagcgagttagtagatgacttacgggggacctgtatatatcttgtaggtatgatgggaagtgggaagagcacaattggccaaactctggcggaagctttaggctacatgttttttgatagcgataagcttattgaggaagctgctggtggaacaaaggtctctcagatgattgaagaggaggatgaggatagctttagagatgctgagactgaagtgctgaagcagctttcatgcatgggccgtttggttgttgcaactggtggcggtatggttttacgaccaatgaattggagctacctgaggcatggtattactgtctggttggatgtgcctgtggatgctttggtgaaacacgttattgaggctggtgtagagtcaactgatgat…	0	Basal Angiosperm SKL1	aagaataaggtgagggagatctcacctgaactgaaaggaacttccatatttctggttgggatgaacagcaccatgaaaaccaacttgggaaaattattagcagatgcattgagatattactactttgatagtgatagcttggtgattcaagctgctggtggtgaaactgctgtcaagaattttaaagagagcgatgagaagggatttcgtgaatccgagacagaagtactgaagcagttatcatccatgggtcgcttggtggtttctgctggagatggtgcagtgcagagctcaactaatctgtcatttttgaggtatgggatttcaatttggatagacgtacccctagacatccttgctgcagaggtgataggaagcggggatcagggtccttccact…	0			0			0			0
	Fern SKL1	>WGTU*scaffold*2000473*SKL1	0	Basal Angiosperm SKL1	>UDHA*scaffold*2097618*SKL1	0			0			0			0
	Fern SKL1	aagaagagaggcagtgagctagtggatgacttaagggggacctgcatatatcttgtaggtatgatgggaagtgggaaaagcacgattggccaagccctggctgaagctttaggctatttcttttttgatagtgataagcttattgaggaagctgctggtggaacaaatctctctcagctgattgacgaggaggatgaagaaagctttagagatgctgagactgaagtgctgaagcagctttcatgcatgggccgattggttgttgcaactggtggcggtatggttttacgaccaatgaattggagctacttgaggcatggtgtcaccgtctggctggatgtgcctgtagatgctttggcgaaacgaattgttgaggctggtgtagagtcacgaccctcg…	0	Basal Angiosperm SKL1	aagaacaaggcgatagatatctcccctgaactgaaaggaacttccatatttcttgttgggatgaagagcactatgaaaactaatctagctaaagtactcgcagatttattgagatattactattttgatagtgataggttggttgaggaagctgccggtggcgaatctgctgccaagaattttaaagagagtgatgaaagtggattccgtgcctctgagactgaagttctgaatcagttatcatctatgggtcgcttggtagtttgcgctggagatggtgcagtagggagctcaactaatttatcatatttgagatatgggatttcaatttggatagatgttcccatagatatgctcactgcagaggtgatagaaagtcaagatctcccttcttctgag…	0			0			0			0
	Fern SKL1	>NWWI*scaffold*2028407*SKL1	0	Basal Angiosperm SKL1	>AUGV*scaffold*2051826*SKL1	0			0			0			0
	Fern SKL1	aagaagagagggagcgagttagtggatgacttaaggggaacctgcatatatcttgtaggtatgatgggaagtgggaagagcacagttgcccaaactctggccgaagctttaggctatttcttttttgatagtgataaggttattgaggaagctgccgggggcacgaggttttctcaatcaattgaagaggaggatgaggatagctttagagatgccgagactgaagtgctgaagcagctctcgtgcatgggccgcctggttgttgcaactggtggcggtatggttttacgtccaataaactggagctaccttaggcatggtgtcactgtatggctggatgttcctgtagatgctttagcaaaacgagttgctaaggctggtgtagagtcgcgatccttg…	0	Basal Angiosperm SKL1	aagaacaaggcgatagatatctctcctgaactgaaaggaacttccatatttcttgttgggatgaagagcactatgaaaactaatctggctaaagtactcgcagatttattgagatactactattttgatagtgataggttggttgaggaagctgccggtggcgagtctgctgccaagaattttagagagagtgatgaaagtggattccgtgcctctgagactgaagttctgaagcagttatcatctatgggtcgtttggtagtttgcgctggagatggtgctgtagagagctcaactaatttgtcatttttgaggtatgggatttcaatttggatagacgttccgttagatatgcttgctgcagaggtgatagaaagtcagggtcgcccttccatctta…	0			0			0			0
	Fern SKL1	>OQWW*scaffold*2016512*SKL1	0	Basal Angiosperm SKL1	>ZGQD*scaffold*2005884*SKL1	0			0			0			0
	Fern SKL1	aaggagagaggcagtgagctagtggatgacttaaagggaacctgcatatatcttgtaggtatgaagggaagtggaaagagcacaattgcccaaaccttggctgaagctttaggctacttcttttttgatagtgacaaggttattgaggaagctagtggtggctcaaagccttctcagctcattgaagaggaggatgaggaaagctttagagatgccgagactgaagtgctgaagcagctttcatgtatgggtcgtttggttgttgcaaccggtggcagtatcgttctacgaccaatgaattggagctatctaaggcatggtgtcacagtctggctggatgttcctgtagatgctcttgcaaaacgaatcgttgaggctggtgtggagtcacgacgcttg…	0	Basal Angiosperm SKL1	aagaacaaggcgatagatatctcccctgaactgaaaggaacttccatatttcttattgggatgaagagcgctatgaaaactaatctggctaaagtactcgcagaattattgaaatattactattttgatagtgataaattggtcgaggaagctgccggtggtgagtctgctgccaagaattttagagagaatgatgaaagtggattccgtgcctctgagactgaagttctgaagcagttatcatctatgggtcgcttggtagtttgcgctggagatggggcagtagagagctcaactaatttgtcatttttgagatatggggtttcgatttggatagacgtccccttggatatgctggctgcagaggtaatagaaagtcaaggtcccccttccatctta…	0			0			0			0
	Fern SKL1	>GYFU*scaffold*2023193*SKL1	0	Basal Angiosperm SKL1	>YZRI*scaffold*2088888*SKL1	0			0			0			0
	Fern SKL1	aagaagagaggcagtgagttagtggatgacttaagggggacctgcatatatcttgtaggtatgatgggaactgggaagagcacaattgcccaaaccttggctgaagctttaggttacttcttttttgatagtgacaagcttattgaggaagctgctggtggctcaaagtcccctcagctgattgaagatgaggatgaggaaagctttagagatgccgagactgaagtgctgaggcagctttcgtgcatgggccgtctagttgttgcaaccggtggcagtatggttctacgaccaatgaactggagctatttgaggcatggtgtcacagtctggctggatgttcctctagatgctttggcaaagcgagttgtcccggctggcgtagagtcccgacccgtg…	0	Basal Angiosperm SKL1	aagaaaatggctgcagaagttggtgctaaactgaaaggaacttctatatttcttgtggggatgaatgggaacatgaaaaccacgactggcaaaattctatcagaagctttgagatattactactttgacagcaacagcgtgcttgaggaagctgcaggtggtgagtcttctgctaaggaatttagagagagagatgaagagggatatcgtaatgctgagactgaagtgctgaagcagttatcatgcatgggtcggctggtggtttgtgctggagatggtgctgttcaaagttcaaccaacctggctcttttgagagatggaatttcactttggattgacttccccttagatctgctggccaaagaggttattgcaaatatagacaaatgccctcagttg…	0			0			0			0
	Fern SK	>CAPN*scaffold*2004676*SK	0	Basal Angiosperm SKL1	>FAKD*scaffold*2068405*SKL1	0			0			0			0
	Fern SK	aagaaaagggctgcggaagtgggtgatgatttggggggaacatgcatatatcttattggaatgatgggaagtggaaaaagtacagtggggaaaatattatctgaggcgttgggatactacttttttgatagtgacaatcttattgaagaagaagccgggggaataagcgttcgcgaaatattcaaagaaaagagtgaagaaggtttcagagatattgagacaaaagttttaaagaaggtttcaagtttgaatcgcttggttgttgctactggtggtggcattgtggtccgtcaaattaattggagctatttgggacatgggatcacggtttatcttgatgtgccactagaggcattggcaaagagaattgcttctgttggtacccattcacggcctctc…	0	Basal Angiosperm SKL1	aagaagaaggcaattcagattcttccggaattgaaaggcacttcaatatttcttgttggtataaacaacatcatgaaatacagccttgggaaacttttatctgacgcattgagatattactgttttgacagtgacagtttagttgagcaagctgctggtggggaatcctctgccaaatcattcaaagagagggatgaagaaggatttcggaattctgagactgaagtgctgaagcagttgtcatccatgggtcgcctggtggtttgtgctggggacggtgcagttcagagttccaccaatttggcatttctgagacatgggatatcaatttgggttgacatcccgcttgatttggtggctagagaagtgacggaaaacgcttcttcagagatactagca…	0			0			0			0
	Fern SK	>JVSZ*scaffold*2010751*SK	0	Basal Angiosperm SKL1	>NMGG*scaffold*2005653*SKL1	0			0			0			0
	Fern SK	aagaaaagggccacggaagtgagtgatgatttgaggggaacgtgcatatatcttattggaatgatgggaagtggaaaaagtacagtggggaaaatattatctgaggcgttgggatactacttttttgatagtgacaatcttattgaagaagaagctgggggaataagtgttcgcgaaatattcaaagaaaagggtgaagaaggtttcagagatattgagacaaaagttttaaagaagatttcaagtttgaatcgcttggttgttgctactggtggcggcattgtggtcagacaaattaattggagctatttgggacatgggatcacagtttatcttgatgtgccattagagacattggcaaagagaattgcttctgttggtgtccattcacggcctctc…	0	Basal Angiosperm SKL1	aagaagaagtctcaagatgttgcaccgtacataaataaacgttgcgtctatcttgttggaatgatgggctctggaaaaacaactgtgggcaaaattttatcagatgtattaggttattcgtttcttgacagtgacaaattagtggagcaggccgttggtgtaacttccgtggctcagatattcgaagattacagtgaaagtttcttcagagataatgagagtgaggtactacgggagttgacttcgatgaccaagctggttgttgccactggaggtggtgcagtgattcgcccagtcaattggaaatatatgaaacaagggatcactgtctggttggatgtacctttggaagctttagcaaggcggattgcggctgttgggactgattctcgccctctc…	0			0			0			0
	Fern SK	>CAPN*scaffold*2040175*SK	0	Basal Angiosperm SKL1	>ZUHO*scaffold*2022256*SKL1	0			0			0			0
	Fern SK	aagaaaatagctgcagaagtggttgatgatttgagtgggacatgcatatatcttattggcatgatgggaagcggaaaaagtaccgtggggaaaatattgtcggaggcattgggatattacttttttgatagtgacaaggttgttgaagaagcagtcgggggagcaaaaattagcgacctattcaaagaagaaaatgaagaaggttttagagatgctgagacagaggttttgaagcagctctcctgtttgggtcgcttggttattggtactggtggcggcattgtggttcggccaatgaattggagttatatgagacatggtatcactgtctttcttgatgtaccactagaggcactggcaaagagagttgtcgctgttggtatggattcacgacctctc…	0	Basal Angiosperm SKL1	atgatgggctctgggaaatcaacagtagctaagatattagcggaagtgttgggctattcctttcttgacagtgacaaattggtggagcaagctgtgggtgcaacagtggcccagatcttcaaacgatatggtgagggtttcttcagagagaatgagagtaaggtgcttggagagttgtcctttatgcgtcgacttgttgttgctactgggggtggtgctgtgatacgtccaatcaactggaaatatatgaaaaaagggatcacagtctggctagatgtgcctttagaagctttggcaacacgcattgctgctgtagggaccaactgtcgacctcttgtgcacgatgaatctggagatccctacactacggcttacaagaaactcacagttctatcagaa…	0			0			0			0
	Fern SK	>JVSZ*scaffold*2001454*SK	0	Eudicot SKL1	>IDGE*scaffold*2020482*SKL1	0			0			0			0
	Fern SK	aagaaaatagctgcagaagtggttgatgacttgagtgggacatgcatatatcttattgggatgatgggaagtggaaaaagtaccgtgggaaaaatattgtcggaggcattgggatattacttttttgatagtgacaaggttgttgaagaagcagttgggggagcaagcattagtgaactattcaaagaagaaaatgaagaaggttttagagatgccgagacagaggttttgaagcagctctcctgtttgggtcgcttggttattgcgactggtggcggcattgtggttcggccaatgaattggagctatatgagacatggtatcactgtctttcttgatgcaccgctagaggcactggcaaagagagttgtagcagctggtatggattcacgacctctc…	0	Eudicot SKL1	cagaaaagagcagtggaggtaggccccgaattgaaaggaacatctatatttctcgtagggatgaacagctctcgtaagtccagattggggaagcttctggcagatgcattgagatactactactttgatagtgatagtttagttgaggaagctgttggaggaagattagctgccaaatctcttctagagagtgatgagaaaggatttcatgactcagagactgaggttctgaagcagctatcctcaatgggtcgcctggttgtttcagctgggaatggggcagttcagtctgcaaccaacctttcacttttaagacatggtatctccatttggattgatattcctttagacattgtcgctaaagaatttgtggaggatacagtttatcgtcctgcatct…	0			0			0			0
	Fern SK	>ALVQ*scaffold*2012120*SK	0	Eudicot SKL1	>MZOB*scaffold*2002516*SKL1	0			0			0			0
	Fern SK	gagaaaagggggaatgaagtggtgaaggacttgaaaggaagttgcatttttctacttggcatgatgggcagtggaaagagtacagttggcaggattttggctcaagctttgggatattatttctttgacagtgacaaacttgttgaggaagcagcaggggtgaaaagtgttgcccaaatcatcaaagaggatgaggaaagcttcaggaatgcggagacagaggttctaaagcagctttcatgtatgggccgtttggtagttgctactggtgggggtattgtggctcgaccaactaattggagctatttgaggcatggggtgacagtttggttagatgttcctttggaagccttggcaaagcgagttgttgcagttggtgttgaatcacgacctctttta…	0	Eudicot SKL1	aagaaaagagcagtggaggtaggccccgaattgaaaggcacatctatttttctcgtagggatgaacagctctcttaagtccagattggggaagcttctggcagatgcattgagatattactactttgatagtgatagtttagttgaggaagctgttggaggaagattagctgccaaatctcttctagagagtgatgagaaaggatttcatgactcagagacggaggttctgaaacagctatcctcaatgggtcgcctggtggtttcagctgggaatggggcagttcagtctgcaaccaatctttcacttttaagacacggcatctccatttggattgatattcctttagacattgttgctaaagaatttgtggaggatacagttcatcgtcctgcatct…	0			0			0			0
	Fern SK	>QVMR*scaffold*2014307*SK	0	Eudicot SKL1	>IWJG*scaffold*2004046*SKL1	0			0			0			0
	Fern SK	gagaaaaaggggaacgaagtggtgaaggatttgaaaggaagttgtatttatcttctgggcatgatgggcagtggaaagagtacagttggcagaattttggctgaagctttgggttattatttctttgacagtgacaaacttgttgaggaagcagcaggggtgaaaagtgttgcccagatcatcaaagaggatgaggaaagcttcaggaatgcagagacagaggtgctaaagcagctttcatgtatgggccgtttagtggttgctactggagggggcattgtggctcgcccaattaattggagctatttgaggcatggtgtgacaatttggctagatgtgcctttggaagccttggcaaagagagttgttgcagttggtgttgaatcacgacctctatta…	0	Eudicot SKL1	aagaaaagagcagtggaggtaggccccgaattgaaaggaacatctatttttctcgttgggatgaacagctctcttaagtccagattggggaagcttctggcagatgcattgagatattactactttgatagtgatagcttagttgaggaagctgttggaggaagattagctgccaaatctcttctagagactgatgagaaagggtatcatgactcagagactgaggttctgaagcagctatcctcaatgggtcgcctggtggtttcagctgggaatggagccgttcattctgcaaccaatctttcacttttaagacacggcatctccatttggatcgatattcctttagacattgttgctaaagaaattgtggaggacacagtttattgtcctgcatct…	0			0			0			0
	Fern SK	>EEAQ*scaffold*2088509*SK	0	Eudicot SKL1	>CSWE*scaffold*2001561*SKL1	0			0			0			0
	Fern SK	aagaaaagggcaaatgaagttgttaaggatttgaaaggaacttgcatttttctaattggcatgatgggaagtggaaagagtacagtgggcagaatattggctgaagctttgggatactgcttctttgacagtgacaaactggtggagcaagcggcaggaggagcaagtgttgctgaaatatttaaggagaaaaatgaggaaggcttcagggatgctgagacagaggtattaaggcagctttcttgtatgggccgtttggttgttgctaccggtggaggcattgtagttcgaccaattaactggagttacttgagacatggtgttactgtttggctagatgtacctttggaggctttggcaaaacgagttgttgacgttagtttagactctcgtccttta…	0	Eudicot SKL1	aagaaaagagcagtggaggtaggccccgaattgaaaggaacatctatttttctcgtagggatgaacagctctcttaagtccagattggggaagcttctggcagatgcattgagatattactactttgatagtgatagcttagttgaggaagctgttggaggaagattagctgccaaatctcttctagagactgatgagaaaggatatcatgactcagagactgaggttctgaagcagctatcctcaatgggtcgcctggtggtttcagctgggaatggagccgttcattctgcaaccaatctttcacttttaagacacggcatctccatttggatcgatattcctttagacattgttgctaaagaatttgtggaggacacagtttattgtcctgcatct…	0			0			0			0
	Fern SK	>WTJG*scaffold*2013193*SK	0	Eudicot SKL1	>QEHE*scaffold*2003957*SKL1	0			0			0			0
	Fern SK	aagacaacagcaaatgaaatagttaaggatctgaaagggacttgcatctttctaattggtatgatgggaagtggaaagagcacagtgggaagaatacttgctgaagctttagggtactacttctttgacagtgacaagctggtggagcaagcagcgggaggggcaagtatttctgaaatctttaaggataaaaatgaggaaggattcagggatgttgagacagaggttttaaagcagctttcctgtaatggccgattggttgttgccactggtggaggtattgtagttcgaccgattaactggagttacttgagacatggtattactgtttggttagatgtacctttggaagctttggccaaacgtgttgttgaagccagtgtagattcacggccattg…	0	Eudicot SKL1	aagaagagggcagcggaaatatccccggcactgaaaggaacttccgtcttccttgttggaataaacagttccatcaaggccaacctggggaaagtcctcgcggaggcactgagatattattactttgacagtgatgaattggttgaagaagctgctggtggaaaatccagtcccaaactactaacagagaccgatgaaaaaggatttcgtgattcagagactgaggtcctaaagcagttgtcatccatggggcgcctggtcgtttgtgctggaaatggtgctgttcagtctgcagccaatctggcacttctgagacatgggatttcaatatggattgatgttcccctagacatggtagcgaaggaggttggcgatgaaacaataaaacttcctgcttct…	0			0			0			0
	Fern SK	>NHCM*scaffold*2014180*SK	0	Eudicot SKL1	>MGVU*scaffold*2038502*SKL1	0			0			0			0
	Fern SK	aagaaaagggccaatgaagtggttacagacctgaggggagcatgcatctttcttgttggcatgatgggaagtggaaaaagcacagtcggcagaattttggctgaagctttgggatattacttctttgatagtgataaccttattgaagcagcagcaggagggactagcattgcccaaatattcaaggagaaaaatgaagaaggcttcagagataaggagactgaggtactgatgcaactctcttgtatgggccgtttagtggttgctactggtgggggcattgttgtacggccagtcaactggagctatttgaggcagggtatcacagtttggctggatgtacctttggatgccttggcacaaagagttgttgctgttggtacggagtcacggcccctt…	0	Eudicot SKL1	aagaaaagggctgcagagatatcgccggctttgaaaggaacctctgtcttccttgttggcctaaatagttccatcaaatccaacctggggaaagtccttgcagaatcattgagatattattactttgacagtgatgcattagttgaagaagctgctggtggaaaagccagtgccaagttactaatagagacagatgaaaagggattttgtgactcagagactgaggtcctaaagcagttgtcatccatggggcgcctggtagtttgtgctggaaatggcgcagttcaatctgcagccaatctggcacttttgagacatgggatttcaatatggattgatgtgcccctagacatggtagccagggaggttgtggatgacaaaattcaacttcctgcctct…	0			0			0			0
	Fern SK	>UXCS*scaffold*2012335*SK	0	Eudicot SKL1	>TORX*scaffold*2100569*SKL1	0			0			0			0
	Fern SK	aagaaaagggccaatgaagtggttacagacctgaggggagcatgcatctttcttgttggcatgatgggaagtggaaaaagcacagtcggcagaattttggctgaagctttgggatattacttctttgatagtgataaccttattgaagcagcagcaggagggactagcattgcccaaatattcaaggagaaaaatgaagaaggcttcagagataaggagactgaggtactgatgcaactctcttgtatgggccgtttagtggttgctactggtgggggcattgttgtacggccagtcaactggagctatttgaggcagggtatcacagtttggctggatgtacctttggatgccttggcacaaagagttgttgctgttggtacggagtcacggcccctt…	0	Eudicot SKL1	aaaaagagagcagcggagatatcccctaatttaaagggaacttctatatttcttgttgggataaacagcaccttcaaatcgaacttggggaaaattcttgccgatacattacgatattactacttcgacagtgatagtctggttgaggaagctgccggtggaaaaactgcagcaatatcatacatagagagagatgaagagggatttcttgcctcagagactgaggtactgaagcagttgtcgtccatggttcgcctggttgtttgtgctgggaatggagcagttaaagatgctagcaatctggcacttttgaggcatggaattaccatatggatcgatgttcctttagacttggtggccagagagattgtggaagatagaattcaactttctgctact…	0			0			0			0
	Fern SK	>NHCM*scaffold*2011232*SK	0	Eudicot SKL1	>YNFJ*scaffold*2175625*SKL1	0			0			0			0
	Fern SK	aagaagagggctggtgaaatcgctgctgacttgaggggaacatgcatctttttaattggcatgatgggaagtgggaagagcacagtgggcaggattcttgccaaagctttgggatattatttttttgacagtgacaaaatcattgaggacgcatcaggaggatctagtgttgcccaaatatttgaagaggagaatgaagaaaacttcagagatgcggagactgaagtattgaagcaattatcttgtatgggccgtctagttgttgctactggtgggggcattgtggttcgtccaatcaactggagctatttgagctatggcatagtagtttggttggatgtacctttggaggcattggcagaaagagttgtttcagttggtcctgaatcacggcccctt…	0	Eudicot SKL1	aggaaagcaatagatgtatctgctgacttgaaagggacatcaatattcctcgtgggtctgaacagcacatttaagagtagcgcgggaaagcttattgctgatgttttacgatattactactttgatagtgatagcattgtagaggaagctgctggtgaggattcttcaggcagatctttcaaagacagggatgaagatggctttcgtgcatctgagactgaggtgttgaagcaattatcatcaatgggccgattggtagtgaatgctggaaatggtgcagtccagagtgcaactaatctgtcccttctaagacacgggatttcgatctggattgatgttccattagacatgatagcaaagggaatcattgaagacgatgagcaattggtgtcgaatcaa…	0			0			0			0
	Fern SK	>VIBO*scaffold*2077680*SK	0	Eudicot SKL1	>CSUV*scaffold*2004545*SKL1	0			0			0			0
	Fern SK	aagaaaaaagcagatgaaatagtaacagatttgaggggaacatgcatctttcttattggcatgatgggcagtgggaagagcacagtggccaaacttttggctgaagctttgggttattacttcttcgacagtgacaagcttattgaggaagcagcaggaggggcaactgttgccgaaatatttaaagagaaaaatgaggaaagcttcagagatgctgagacagaggtgctcaagcagctgtctggtatgggtcgtttggttgtgggtaccggtgggggtattgtgatacggccagtcaactggagttatttgaggcatggtgtaacagtctggctggatgtacctttggaggctttggcaaaaagagttgttgcagttggtacagaatcacgacccctt…	0	Eudicot SKL1	aagaagaaagctatggacatagcacctgaactcaaaggagcttcaatattcctggttgggataaataaccacattaaatcaaacttggggaagcttttggcagagtcactaagatattactactttgatagtgataatttgatcaccgaagcggctggtggaaatgtgtctgctcaagagttaaaggaaaccgatgagaagacttttcaggaatcagagtcagaagttcttaagcagctatcatctatgggccggcttgttgtttgtgctggagatggtgcggtccagagtttgacaaatcttgcacttctaagacacgggatctccatatggatcgatgttcctctagatatcgcagctaaagggaatggttcattcaactcagaaccaacccccgag…	0			0			0			0
	Fern SK	>UOMY*scaffold*2007755*SK	0	Eudicot SKL1	>TZWR*scaffold*2043886*SKL1	0			0			0			0
	Fern SK	aagaaaaaagcagatgaaatagtgacagatttgaggggaacatgcatctttcttattggcatgatgggcagtgggaagagcacagtggccaaacttttggctgaagctttgggttattacttcttcgacagtgacaagcttattgaggaagcaggaggggcaagtgttgctgaaatatttaaagagaaaaatgaggaaagcttcagagatgctgagacagaggtgctcaagcagctgtctggtatgggtcgtttggttgtgggtaccggtgggggtattgtgatacggccagtcaactggagttatttgaggcatggtgtaacagtctggctggatgtacctttggaggctttggcgaaaagagttgttgcagttggtacagaatcacggcctctttta…	0	Eudicot SKL1	aagaggaaagctatggacatagctcctgaactgaaaggagcttcaatatttctggttgggattaataaccacattaaaacaaagttggggaagcttttggctgactcattacgatattactactttgatagtgataatttgatcgcagaggcggctggtggaaatgtgtctgctcaagctttaaaagaagctgatgggaaggcttttcaggaatcagagactgaagtgttgaagcagctatcatcgatgggtcggcttgtagtttgcgctggagatggtgcggtccagagcgtggcaaatcttgcacttctaagacacgggatctccatatggatcgatgttcctctggatatcgcagctaaaggagattcattaaactcagaaccttcccctgagtta…	0			0			0			0
	Fern SK	>MEKP*scaffold*2106946*SK	0	Eudicot SKL1	>IPWB*scaffold*2020713*SKL1	0			0			0			0
	Fern SK	aagaagaaagccgatgaattaaagacagaattgaagggaacttgcatttatcttataggcatgatgggcagtgggaagaccaccgtgggaaggattttggcagaagctttgggttaccaattttttgacagtgataagcttgtcgaggaagctgcaggtggggcaagtgttgctcagatatttaaagagcaggatgaggaaagcttcagagatgccgagacagaggtgctgaagcagctttcatgtatggggcgtttagttgttgcaactggtggcggtattgttgtgcggcctatcaattggagctatttgagatatggagtaacagtctggctggatgtgcctttagaggccttggcagagagggtggttgctgttggtacagaatcacggccctta…	0	Eudicot SKL1	aagaggaaagctatggatatagcccctgaactcaaaggagcttcgatatttctggttggaattaataaccccattaaaaccaacatggggaagcttttggctgagtcactgcgatattactactttgacagtgataatttgatcgctgaggcggctggtggaagtgtgtccgttcaaggtttaaaggaggctgatgagaaggcttttaaggaatcagagactgaagtgctgaagcaactatcatctatgggtcggcttgtagtttgcgctggagatggtgcagtccagagcttgacaaatctttcacttctaagacacggtatctccatatggatcgatgttcctctggatatcgcagctaaaggagatgatccattcagctcagaaccttcccctgag…	0			0			0			0
	Fern SK	>WCLG*scaffold*2007160*SK	0	Eudicot SKL1	>VMNH*scaffold*2087626*SKL1	0			0			0			0
	Fern SK	aagaaaagaggtgcggaattaatgtcagacttgagaggcacatgcatttaccttgttggcatgatggggagtgggaagtctacaattggcaaggtcttggcagatgctttgggttaccattgtgttgatagtgataaggttatcgaagatgcggctggtggcgtgtcgatagctgaacttttcaagcaacaagatgaactgagtttcagggacgcggagacacaggttttgaagcagctctcatgcaacgtacggctagtcgtatcaactggcggcggtattgtgatcagacctgaaaattggagctacttgaggtatggtgtgacggtgtggttggatgtgcctcttgagtctttagcagagagagtagttgcagctggaacacattctcggcctttg…	0	Eudicot SKL1	aagaggaaagctatggacatagcccctgaactcaaaggagcttcaatatttctggttgggattagtaaccacattaaaaccaacatgggaaagcttttggctgagtcattgcgatattactactttgatagtgataatttgatcgctgaggctgctggtggaaatgtgtccgttcaagctttgaaggaggctgatgagaaggcttttaaggaatcagagactgaagtgctgaagcagctatcatcaatgggtcggcttgtagtttgcgctggagatggtgcagtccagagcttgacaaatcttgcacttctaagacatgggatctccatatggatcgatgttcctctggaaatcgcagctaaaggagatgatccattcagctcagaacctccccctgag…	0			0			0			0
	Fern SK	>BMJR*scaffold*2061060*SK	0	Eudicot SKL1	>AtSKL1*SKL1	0			0			0			0
	Fern SK	aagagaagaggtgcacaactggtgtcagacttgcgaggcacatgcatttacctcattgggatgatggggagtgggaagtctacagttggcaaggtcttggcagatgctttgggttaccattttcttgatagtgataaagttatcgaagaggcggctggtggcgtgtcagtagctgaatttttcaagcaacaagatgaaatgagtttcagaaatgcggagacacaggttttgaagcagctctcatgcaacttgcggttagttgtagcaaccggaggtggtattgttgtcaaacctgaaaattggagctacatgaggcatggtgtgactgtgtggttggatgtgcctcttgagtctctagcagagagggtagttaaagctggaactgactctcggcctttg…	0	Eudicot SKL1	aagaggaaagctatggacatagcccctgaactgaaaggagcttccatatttctggttggaattaataactctattaaaacgaacacggggaagcttttggctgaggcattacgatattactactttgatagtgataatttgatcacagaggcggctggtggaaatgtgtctgctcaagctttgaaggaagctgatgagaaggcttttcaagaatcagagactgaagtgctgaagcagctatcatctatgggtcggcttgtagtttgcgctggagatggtgcggtccaaagcttgagaaatcttgcacttcttagacacgggatctccatatggatcgatgttcctctggatatcactgctaaaggggatgatgattcattccactcagaaccttcccct…	0			0			0			0
	Fern SK	>BMJR*scaffold*2015014*SK	0	Eudicot SKL1	>ACFP*scaffold*2005256*SKL1	0			0			0			0
	Fern SK	aagaaaagaggtgctgagctggttgcaaacttgagaggcgcatgcatttatcttgttgggatgatggggagtggaaagtctacaattggcaaggtcttggcggatgctttgggttaccattatgttgatagtgatcaggttattgaagaggcagctggtggagtatcggtagctgaacttttcaagcaacaagatgaaacgaatttcagggatgcggagacgaaggttttgaagcagctctcctgcaaggaacggttaattgtagcaactggaggcggtattgttgtacgacctgaaaactggagctacttgaggtctggtgtgacggtgtggttggatgtgcctcttgagtctctagcagagagagtagttgcggctggaacacattctcggccactg…	0	Eudicot SKL1	aagaggaaaggagcagatatatctccccaactcaaaggaacttccatttttcttgttggggtgaacagctccataaaaaccagtttggggaaacttttagcagaggcgttacgatactattacttcgatagtgatagtttggttgaggaagctgctggcgctgttcaatctttcaaggagaccgacgagcaaggatttcgcgaatctgagaccgaagtactgaagcagttgtcgtctatgggtcgactcgtggtttgtgctggaaatggtgcagttcagagttcaaccaatttggctctcctgagacatgggatctcattatggattgatgtacctctggatatggtggctgttgaaagtgaacttccagagtccgacacgccacttcccgaggtcttg…	0			0			0			0
	Fern SK	>XDDT*scaffold*2074356*SK	0	Eudicot SKL1	>RVGH*scaffold*2005426*SKL1	0			0			0			0
	Fern SK	aagaaaagggcgtctgaattggtatcagacttgagaggcacatgcatctaccttgttgggatgatggggagtggcaagtcgaccgttggcaaggtcttggcagaagctttgggttaccattttatcgatagcgataaggttattgaagaggcagcaggtggcgtgtcggtagctgaactcttcaagcaacaagacgaaacgacttttaggaatgcggagacacaggttttaaagcagctctcttgtaatgtacggttagttgtagcaactggaggcgggattgtaatccgacctgaaaactggagttacttaaggtatggggtgacggtatggttggacgtgcctctcgagtctttagcagagagagtagttgcggctggaacacactctcggcctttg…	0	Eudicot SKL1	aagaagaaagcgggggatgtgggccctgacctaaaaggagcctccatattccttctgggaccaaaaagttccatgaagaccaatgtgggcaaacttctggccgatgcattacgatattattattttgatagtgatagtttggttgaggaagctgctggcggcgaagctgctgtcaaatctttgagggagagtgatgagaagggatttcgtgacgctgagactgaagtgctgaagcagttatcatctatgggtcgactggtggtatgtgctggagacggagcagttcagagttcaactaacctggcacatatgagacatggaatctcaatatggattgatgtacccttggactttatggccaagcaaataattggagagcagagtccacttcctgcatca…	0			0			0			0
	Fern SK	>GSXD*scaffold*2008351*SK	0	Eudicot SKL1	>YGCX*scaffold*2031237*SKL1	0			0			0			0
	Fern SK	aagaaaaggggtgctgaattggtatcagacttgagaggcacatgcatctaccttgttggaatgatggggagcggcaaatcaaccgttggcaaggtcttggcagaagctttgggttaccatttcatcgacagtgataaggttattgaagaggcagccggtggcgtgtcggtagctgaactcttcaagcaacaagacgaaatgagttttagggatgccgagacacaggttttgaagcagctctcttgcaatgtacggttagttgtagcaacaggaggcgggattgttattcgacctgaaaattggagctacttgaggtatggtgtgacggtgtggttggacgtgcctctcgagtctttagcagagagagttgttgcagctggaacacactctcggcctttg…	0	Eudicot SKL1	aagaagaaagcaatgtatatgggcgatggaatgaaaggaacgtctatatttcttattgggatgaagagctatatgaagaccaacactgggaaacttcttgcagaagcattgggatattattactttgacagtgatgaattggtcgaggaagctgccggtggtgcggctaatgtaaaaataatgaaggagacagatgagaaggcttatcgtgagtctgagactgaagtgttgaagcaactgtcagctctaggccggctcgtggtcagtgctggggatggagcagtcgaaagtgcatttaatttgaccttactgcgagatgggatctcggtatggatagaagtacccctagacaggttaggcgacggtttggttgaagaggatagtgaggtcttggctcng…	0			0			0			0
	Fern SK	>YCKE*scaffold*2008923*SK	0	Eudicot SKL1	>SWGX*scaffold*2013846*SKL1	0			0			0			0
	Fern SK	aagaagaaggggtctgaattggtaccagacttgaaaggcacatgcatttaccttgttggcatgatggggagcggcaagtcgacagtcggcaaagtcttggcagaagctttgggttaccattttatcgatagtgataagattattgaagaggcagctggtggcgtgtcggtagctgaacttttcaagcaacaagatgaaatgagttttagggatgcggagacacaggttttgaagcagctttcttgcaacgtacggctagttgtagcaacaggaggcgggatcgttatcagacctgagaattggagctacttgaggtatggtgtgacggtgtggttggatgtacctctcgagtctttagcggagagagtagttgcggctggaacacactctcggcctttg…	0	Eudicot SKL1	aagaagaaggctatggacatctcggctgacttgagagggacttcgatttttcttgtcgggatgaagagttatgtgaaagaacacataggaaagctcttggcagagttgttgcggtactactacttcgacagtgatgctttggttgaggaagctgctggcggggaagcctcggccaagttgtacagggagacggatgagaaagggtttcttgactctgagactgaagtgctgaagcagttatcttccatgggtcggctggttgtttgtgctggagacggagcagttcaaagttcgactaatctggcattgcttagacatgggatctcaatatgggtggatattccaatagacacggttctagatggactgattaaagatcgttctgcctctcagtcaacc…	0			0			0			0
	Fern SK	>WQML*scaffold*2008297*SK	0	Eudicot SKL1	>FGDU*scaffold*2006756*SKL1	0			0			0			0
	Fern SK	aagaaaagggcgggtgaaatggtatcagacttgagaggcacatgcatttaccttgttggcatgatgggaagcgggaagtctactgttggcaaggtcttggcagaagctttgggttaccatttcattgatagtgataaggttattgaagatgcagctggtggagtgtcggtggccgaactcttcaagcaactagatgaaacgagttttagggatgcggagacacaggttttgaagcagctctcatgcaatttacggtttgttgtagcaactggagggggtattgttatccgacgggaaaattggagctacttgaggtatggtgtcacggtgtggttggatgtgcctctcgagtcgttagcagagagagtagttgcagctggaacacattctcggccctta…	0	Eudicot SKL1	aagaagaaagcttcggatgttgcaccagaattgaaaggaacttccatatttcttgtcgggatgaagagctccattaaaactcagttagccaaacttttagcggaagtgttacgatattacttctttgatagtgatgcattggtcgaggaagctgctggtggtgaagcttctgcaaaactatttagggagacagacgagcaaggatttcgtgagtctgaggctgaagttttaaagcagttatcatccatgggtcgcttggttgtttgtgctggagatggtgcggttcagagttcaactaatctgggattccttagacatgggatctcgatatggatagatgtgcccttagatattgttgccaaggggttggtaaacgaccttccttcttctcaactatct…	0			0			0			0
	Fern SK	>MTGC*scaffold*2001557*SK	0	Eudicot SKL1	>AJJE*scaffold*2013279*SKL1	0			0			0			0
	Fern SK	aagaaaaaggggagtgaaatggtatcagacttgagaggcacgtgcatttaccttgttggcatgatggggagcgggaagacgaccgttgggaagcatatagctgacgcattgggttaccactttgttgatagtgatacggttatcgaggaggtggcaggtggggtctcagttgctcaactctttaagcaacaagacgaggaaagctttagggatgcggagacagaggttttgaagcacctgtcatgcaacggacggctggttgtagcaacgggagggggtattgttatccgcccggtaaactggagctatctgaggtatggagtgacggtgtggttggatgtgcctctagactcgttagcagagagagtagttgctgttggaacgcattctcggccatta…	0	Eudicot SKL1	aagaagaaggcaaccgatgttgctccagagcttaaaggaacttccatatttcttgtgggaatgaaaagctctatcaagacgcgtctagcaaaacatttagcacaagtattaagatactactactttgacagtgatggattggttgaagaggctgctggtggtgaagcttcagcagaattactgagggaaaccgatgagcaggggtttcgggaatctgagacagaagttttgaggcagctttcatccatgggtcgccttgttgtttgtgctggagatggtgccacccagagttcaaccaacctggcttttcttcgacatgggatctcaatatggattgatgtacccctggaggttgttgctgctgagttggccaaagacggggatcaaggctatgatgtt…	0			0			0			0
	Fern SK	>YOWV*scaffold*2068224*SK	0	Eudicot SKL1	>YIVZ*scaffold*2079329*SKL1	0			0			0			0
	Fern SK	aaggaaagggcgagcgaaatagtgtcggacttgagaggctcatgcatctacctggtgggcatgatggggagcggaaagacgacagtcggcaagctgttggcagaagcgctgggttaccactttattgatagtgaccagcttatagaggaggtggcaggcggggtctcagttgcccaacttttcaagcaacaagacgaagagagctttagagacacggagacggaggttctgaaacaactgtcatgcaatggacggctggttgtagctactggaggtggtatcgttgtccgccctgtgaactggagctacttgagatatggtgtaacggtgtggttggatgtgccactagaggctctagcagagagagtggttgctgtcggcacacatactcggccatta…	0	Eudicot SKL1	aagaagaaagccatggatgttgcacctgcactgaaaggaacctgcatatttcttgttgggatgaaaagttccattaagacccaactggcaaaggctttagcagaagtattaggatactactattttgacagtgatgctttgattgaggaagctgctggtggtgaggcatctgcgaaattattcaaggagacagacgagcaagggttccgtaattcagagacagaagtgctgaagcaactttcttccatgggtagattggtggtttgtgccggtgatggtgctgttcaaagctcaactaacttggcgttgcttaggtacggtatatccatttgggttgacgtcccactagacattatcgcagatgaggcacattcagaggatttggctgcacaattcgag…	0			0			0			0
	Fern SK	>LHLE*scaffold*2007258*SK	0	Eudicot SKL1	>ICUS*scaffold*2013327*SKL1	0			0			0			0
	Fern SK	aaggaaagagcgagcgaaatagtgtcggacttgagaggctcatgcatctacctggtgggcatgatggggagcggaaagacgacagtcggcaagctgttgtcagaagcgctgggttaccacttcattgatagtgaccagcttatagaggaggtggcaggcggggtctcagttgcccaactttttaagcaacaagatgaagagagctttagagacatggagacagaggttctgaaacaattgtcgtgcaatggacggctggttgtagcaactggaggtggtatcgttgtccgccctgtgaactggagctacttgagatatggtgtaacggtgtggttggatgtgccactagaggctctagcagagagagtggttgctgtcggcacacattctcggccatta…	0	Eudicot SKL1	aagaagaaagccatggatgttgcacctgcactaaaaggaacctgcatatttattgttgggttgaaaagttccattaagacccaactggcaaaggctttagcagaagtattaggatactactattttgacagtgatgctttgattgaggaagctgctggtggtgaggcatctgcaaaattattcaaggaaactgacgagcaagggttccgtaattcagagacagaagtgctgaagcaactttcttccatgggtagattggtggtttgtgctggtgatggtgctgttcaaagttcaactaatttggcgttgcttaggtacggtatatccatttgggtagacgtcccactagatattatcgcagatggggcacatttagaggatttggctgtacaattcgag…	0			0			0			0
	Fern SK	>RICC*scaffold*2064603*SK	0	Eudicot SKL1	>JMJV*scaffold*2004243*SKL1	0			0			0			0
	Fern SK	aaggaaagggcgagcgaaattgtgtcggacttgagaggctcatgcatctacctggtgggcatgatggggagcgggaagacgacagttggcaagctgttggcagaagcgctgggttaccactttattgatagtgaccagcttatagaggaggtggcaggcggggtctcagttgcccagctttttaagcaacaagacgaagagagctttagagacacggagacagaggtgctgaaacaattgtcgtgcaatggacggctggttgtagctactggaggtggtatcgttgtccgccctgtgaactggagctacttgagatatggtgtaacggtgtggttggatgtgccactagaggctctagcagagagagtggttgctgtcggcacacattctcggccatta…	0	Eudicot SKL1	aagaagaaagccgtggatattgcacctgcactgaaaggaacctgcatatttcttattgggatgaaaagttccattaagacccaactggcaaaggctttagcagaagtattaggatactactattttgacagtgatgctttgattgaggaagctgctggtggtgaggcatctgcgaaattattcaaggaaactgacgagcaagggttccgtaattcagagacagaagttctgaagcaactttcttccatgggtagattggtggtttgtgccggtgatggtgctgttcaaagttcaactaatttggcgttgcttaggtacggtatatccatctgggtagacgtcccactagacattatcgcagacggggtgcattcagaggatttggctttgcaattcaag…	0			0			0			0
	Fern SK	>RICC*scaffold*2000964*SK	0	Eudicot SKL1	>JYOB*scaffold*2009604*SKL1	0			0			0			0
	Fern SK	aggaaaaatggcaatgaagtagtggcacagctgaaaggatcttgcattttccttgttggcatgatgggtagcggtaagactacagtgggaaaacttttggcagaagccctagattatgagtttttggacagtgatttacttattgaaaataaggcaggtggaataactgttgctcagtttttcaaacagcaagatgaggagaagtttagaaatgctgagacagaggtcttggagcagctttcaagcaatggcaggtctgttgtagctacaggaggggggattgtagttcggcctagaaattggaattatttgagacatggtgtaacagtatggctagatgtgcctctggaagctctagcagaaagagttgtagctgttgggacacatacacgcccttta…	0	Eudicot SKL1	aagaagaaagccgtggatattgcacctgcactgaaaggaacctgcatatttcttattgggatgaaaagttctattaagacccaactggcaaaggctttggcagaagtattaggatactactattttgacagtgatgctttgattgaggaagctgctggtggtgaggcatctgcgaaattattcaaggaaactgacgagcaagggttccgtaattcagagacagaagtgctgaagcaactttcttccatgggtagattggtggtttgtgccggtgatggtgctgttcaaagttcaactaatttggcgttgcttaggtacggtatatccatctgggtagacgtcccactagacattatcgcagacggggcgcattcagaggatttggctgtgcaattcaag…	0			0			0			0
	Fern SK	>HNDZ*scaffold*2023853*SK	0	Eudicot SKL1	>LHDP*scaffold*2044877*SKL1	0			0			0			0
	Fern SK	aggaaaaatggcaatgaagtagtggcacagctgaaaggatcttgcattttccttgttggcatgatgggtagcggtaagactacagtgggaaaacttttggcagaagccctagattatgagtttttggacagtgatttacttattgaaaataaggcaggtggaataactgttgctcagtttttcnagcaagatgaggagaagtttagaaatgctgagacagaggtcttggagcagctttcaagcaatggcaggtctgttgtagctacaggaggggggattgtagttcggcctagaaattggaattatttgagacatggtgtaacagtatggctagatgtgcctttggaagctctagcagaaagagttgtagctgttggaacacatacacgccctttattg…	0	Eudicot SKL1	aagaagaaagccgtggatattgcacctgcactgaaaggaacctgcatatttcttattgggatgaaaagttccattaagacccaactggcaaaggctttagcagaagtattaggatactactattttgacagtgatgcattgattgaggaagctgctggtggtgaggcatctgcgaaattattcaaggaaactgacgagcaagggttccgtaattcagagacagaagtgctgaagcaactttcttccatgggtagattggtggtttgtgccggtgatggtgctgttcaaagttcaactaatttggcgttgcttaggtacggtatatccatctgggtagacgtcccactagacattatcgcagacgggacgcattcagaggatttggctttgcaattcaag…	0			0			0			0
	Fern SK	>GSXD*scaffold*2016782*SK	0	Eudicot SKL1	>TJQY*scaffold*2007579*SKL1	0			0			0			0
	Fern SK	aagacaaaaggcaatgaaatagtgagagggctaaaaggaacttgtatttaccttatcggtatgatgggcagtgggaagacgacggtgggcaaactcttggcagaagcactggattatgagtttttggacagtgataaactcgttgaagatgctgcaggtggaatcactgttgcccagttcttcaaagagcaggacgaggagaaatttagaaatgccgagacagaggtcttgaaaaagctttcacgcaatggcaggtcggtggttgctacaggagggggtattgtcgttcgatcgttgaattggaattatctcagagttggtgtcactgtatggctagatgtgcctctggatgcccttgcagaaagagtagttgctgttggaacacatacacgcccttta…	0	Eudicot SKL1	aagaataagacacaagtgatcgagccatatttaaatggacgctgtatatatcttgttggtatgatgggatctgggaaaacaactgttggcaaggttttggcgcaagcacttaattattctttcattgatagtgatacattggtggagcatgaggttggtgaaacttctgtagctgaaattttcaaactctacggagaggacttttttagagataaggagactgaggcgctacgtaagctgtctttgatgcatcagcttgttgtttctacgggtggaggtgcagttgtacggcccatcaactggaaatatatgaagaaggggattagtgtctggttagatgtacccttggaagccttggctcagagaattgcagctgtgggaactggttctcgccccctt…	0			0			0			0
	Fern SK	>ZXJO*scaffold*2015510*SK	0			0			0			0			0
	Fern SK	aagagaaagggcaatgaaatagtgagagagctgaaaggaacttgcatttatcttattggtatgatgggaagtggaaagacgacggtgggcaaactattggcagaagcattggattatgagtttttggacagcgataaactcgtagaagatgctgcaggtgggattacggtcgcccagtttttccaagagcaggacgaggagaagttcagaaacgccgagaccaaggtcttgaaagaactttcgtgcaaaggcaggtcggtggttgctacaggagggggtattgtagttcgaccattgaattggaattatctcaaagttggtgtcaccgtatggctagatgtgcctctggatgcccttgcagaaagagtagttgctgttggaacacatacacgcccttta…	0			0			0			0			0
	Fern SK	>WQML*scaffold*2013652*SK	0			0			0			0			0
	Fern SK	aagacaaaaggcagtaaattaatagcagggcttaaaggaacatgcatttacctcattggtatgatgggcagtggtaagacgacagtaggaaaactcttggcagaagcactggactataagttttttgacagtgataaacttgttgaagatgctgcaggcggaattaccattgcccagttttttaaggagcaggatgaggagacatttagaaatgctgagacagaggtcttgaaaacgctttcatgcactggcaggtcagtggttgctacaggagggggaattgtggtgcaatcgttgaattggacttatctgagacttggtgtcacagtatggctagacgtgcctctggatgctcttgcagaaagagtagttgctgttggaacacatacacgtccttta…	0			0			0			0			0
	Fern SK	>POPJ*scaffold*2012955*SK	0			0			0			0			0
	Fern SK	aagacaaaaggtagtgaattagcgactgggcttgaaggaacttgcatttacctcatcggtatgatgggcagtggcaagacaactgtgggaaaactcttggctgaagggctggattatcaattttttgacagtgataagcttgttgaagatgctgcaggtgggattactgttgcccagtttttcaaggagcaggatgaggagaaattcagaaatgccgagacagaggtcttgaaaaagctttcatgcaatggcaggtcagtggttgctacaggaggggggattgtggttaggccattgaattggagttatctcagacgtggtgtaacagtatggctagatgtgcctctggatgctcttgcagaaagagtagtttctgttggaactcatacacgtccatta…	0			0			0			0			0
	Fern SK	>EWXK*scaffold*2018783*SK	0			0			0			0			0
	Fern SK	aagaaaagcgccagtgaactagtgacagatttgaggggaacttgtatctatcttattggcatgatgggcagtgggaagaccacagtgggcaaactcttggcagaagccttagattaccacttctttgacagtgatgagcttattgaggacgctgcaggtggtataactgttgctcaattcttcaagcagcaggatgaggaaagcttcagaaaagctgagacagaggtcttgaagcagctttcatgcaatggccggtcggttgtagcaactggaggaggtatcgtggtccggccagtaaattggagttatttgagacatggtgtaacagtgtggctagatgtgcctctagaggccctagcagaaagagtagttgcagttggaacacattcacggccattg…	0			0			0			0			0
	Fern SK	>UWOD*scaffold*2139510*SK	0			0			0			0			0
	Fern SK	aagaaaagaggcagtgaactagtgacagatttgaagggaacttgcatctatcttattggcatgatgggcagtgggaagaccacagtgggcaaactcgtggcagaagccttagattaccatttccttgacagtgataagcttattgaggacgctgcaggtgggataactgttgctcaattcttcaagcagcaagatgaggaaggcttcagaaacgctgagacggaggccttgaagcagctttcatgcaatggccggttggttgtagcaactggagggggtatcgtggtccggccagtaaattggagttatttgagacatggtgtaacagtgtggctggatgtgcctgtagaggccctagcagaaagggtagttgctgttggaacacattcacggccattg…	0			0			0			0			0
	Fern SK	>PNZO*scaffold*2152106*SK	0			0			0			0			0
	Fern SK	aagaaaagaggcagtgaactagtgacggatttgaggggaacttgcatctatcttattggcatgatgggcagtgggaagaccacggtgggcaaactcgtggcagaagccttagattaccacttccttgacagtgataagattattgaggacgctgcaggtgggataactgttgctcaattcttcaagcagcaagatgaggaaggcttcagaaatgctgagacggaggccttgaagcagctttcatgcaatggccggttggttgtagcaactggagggggtatcgtggtccggccagtaaattggagttatttgagacatggtgtaacagtgtggctggatgtgcctctagaggccctagcagaaagggtagttgctgttggaacacattcacggccattg…	0			0			0			0			0
	Fern SK	>GANB*scaffold*2007938*SK	0			0			0			0			0
	Fern SK	cagaaaagagccagtgaactagagacagacttgagaggaacttgcatctatcttattggcatgatgggcagtgggaagaccacggtgggcaaactcttggcagaagccttgggttaccacttctttgacagtgataagcttattgaggaggctgcaggtgggataactgttgctcaattcttcaagcagcaagatgaggaaagcttcagaaatgctgagacggaggttttgaagcagctttcatgcaatggccggctggttgtagcaactggagggggtatcgtggtccggtcagtcaattggagttatttgagacatggtgtaacagtgtggctggatgtgcctgtagaggccctagcagaaagggtagttgctgttggaacacattcacggccactg…	0			0			0			0			0
	Fern SK	>QIAD*scaffold*2058121*SK	0			0			0			0			0
	Fern SK	aaggaaagagccaatgagagagtgacagatttgaggggaacttgcatctttctcataggcatgatgggcagtgggaagaccacggtgggcaaacttttggcagacgcattggactatcacttttttgacagtgataagcttattgaggaagctgcaggtgggattagtgttacccagatattcaaagagcaaagtgaggaggtcttcagagatgctgagacggaagtgctgcagcagcttagttgtaggggccgtttagttgttgctactggtgggggtattgttgtccggccaatcaattggagttatctgaggcatggtgtaacagtctggcttgatgtccctttagaggccttggcagcaagggtggttgctgttggtacagaatcacgtccgttg…	0			0			0			0			0
	Fern SK	>MEKP*scaffold*2014769*SK	0			0			0			0			0
	Fern SK	aagaaaagagccaatgaaatagggaaagaattgaagggaacttgcatctttcttataggcatgatgggcagtgggaagactacagtcggtgaagtcttagcccgggccctgggttactatttttttgacagtgataaagttattgaggaagctgctggagggttgagtgttgcccaaatattccacgaacatgatgaggatagcttccgagatgctgagacagaggttctgaagcagctatcctctatgggccgcctggttgttgcaactggtgggggcattgttttgcggccaatgaattggagctatttgaagcatggtataaccgtctggctggatgtgcccctagaggccttggcagaacgggtggtcgctgttggtacagaatcacgaccctta…	0			0			0			0			0
	Fern SK	>PNZO*scaffold*2151245*SK	0			0			0			0			0
	Fern SK	aagagaagagctagggaaatagtggatgagttgaggggaacctgcatttatcttgtaggtatgatgggaagtgggaagagtacaattggaaaaactctggcagaagccttaggctactacttttttgatagtgataagcttattgaggaagctgctggtgggacaacggtttctcgaatgttcgaggaggaagacgaagatagatttagagatgctgagacagaagtgctgaagcagctctcttgtatgggccgtttggtggttgcaactggcgggggtatggttctacggccaataaattggagctatctgaggcatggtgtaacggtctggctggatgtgcccgtggaggctctggcaaaacgggtggttgctgttggtgtagactcgcgaccctta…	0			0			0			0			0
	Fern SK	>UWOD*scaffold*2025384*SK	0			0			0			0			0
	Fern SK	cagaaaagagctagggaaatagtggacgagttgaggggaacctgcatttatcttgtaggtatgatgggaagtggaaagagtacaattggaaaaactctggcggaagccttgggctactacttttttgatagtgataagcttatcgaggaagctgctggcgggacaactgtttctcgaatgttcgaggaggaagacgaggagaattttagagatgccgagacagaagtgctgaagcagctctcttgtatgggccgtttggtggttgcaactggcgggggtatggttctacggccaatgaattggagctatctgaggcatggtgtaactgtctggctggatgtgcccgtggaggctctggcaaaacgggtggttgctgtcggtgtggattcgcgaccctta…	0			0			0			0			0
	Fern SK	>EWXK*scaffold*2122022*SK	0			0			0			0			0
	Fern SK	aagaaaagagctcgtgaaatagcggatgagttgaggggaacctgtatttatcttgtaggtatgatgggaagtgggaagagtacaattggcaaaactctggcagaagccttaggctactacttttttgatagtgataagcttattgaggaagcttctggcgggacagctgtttctcaattgttcgaggaggaagatgaggatagctttagagatgccgagacggaagtgctgaagcaggtctcgtgtatgggccgtttggtggttgcaactggtgggggtatggttctacggccaatgaattggagctatctgaggcatggcgtaactgtgtggctggatgtgcctgtggaggctttggcaaaacgggtcgttgctgtcggtataggctcgcgaccttta…	0			0			0			0			0
	Fern SK	>NOKI*scaffold*2090100*SK	0			0			0			0			0
	Fern SK	atttatcttgtgggaatgaggggaagtggcaagagcaccattggccaagtcctggctgaagccttaggctactacttctttgatagtgataaggtgattgaagctgccgatggaaggaggaccatttctcagatgttggagcaggaggatgaagagagctttagagatgctgagacagaagtgctgaaacaactctcgtgtatgggccgtttggtagttgcaacgggtgggggcacggtgttaaggccaatgaattggagctatctaaggcatggggtaactgtttggctggacgtgcccgtggaggcattggcaaaaagggtcattgattctggtatagacacacggcccttgttaggcattgaagctggtgactctgttcacagccaggctttagag…	0			0			0			0			0
	Fern SK	>YIXP*scaffold*2005815*SK	0			0			0			0			0
	Fern SK	aagaaaagagcgggggaactagtggatgacctgaaagggacatgcatttatcttgtgggaatgaggggaagtggcaagagcaccattggccaagccctggctgaagccttaggctactacttctttgatagtgataaggtgattgaagctgccgatggaaggaccatttctcagatgttggagcaggaggatgaagggagctttagagatgctgagacagaagtgctgaaacaactctcgtgtatgggccgtttggtagttgcaacgggtgggggcacggtgttaaggccaatgaattggagctatctaaggcatggggtaactgtttggctggacgtgcccgtggaggcattggcaaaaagggtcattgattctggtatagacacacggcccttgtta…	0			0			0			0			0
	Fern SK	>WQML*scaffold*2003133*SK	0			0			0			0			0
	Fern SK	aagaagagaggtagcaaaattgcaaatgatttaaggggaacttgcatatatcttgtcggtatgatgggaagtgggaagagtgcagttggccagagcctggctgaagctgtaggctaccacttttttgatagtgataagctcatagaaaaagctgctgatgatggacggactgtctctcaaatgattgatgaagaggatgaaaaaagcttcagggatattgagacagaagtgctgaagcaactctcatgcatgggacgtttggtggttgcgactggtgatggcatagtcttgagatcaacgaattggagctacttaaggcatggtgtcactgtctggctcgatgtgcctattgaggctttggcgaaccaagttgtttatgctgatgaaaagtcacggcca…	0			0			0			0			0
	Fern SK	>XXHP*scaffold*2015448*SK	0			0			0			0			0
	Fern SK	aagaagagaggtagcgagttagtggatgacttaagggggacctgcatatatctcgtaggtatgatgggaagtgggaagagcacaattggccaaaccctggctgaagctctaggctacttcttttttgatagtgataagcttattgaggaagctgctggtggaacaacggtgtctcagctgattgaagaggaggatgaggatagctttagagatgctgagactgaagtcctgaagcagctttcatgcatgggccgtttggttgttgcaactggtggcggcgtggttttacgaccaatgaattggagctacctgaggcatggtgtcactgtctggctggatgtgcctgtggatgctttggcaaaacgagttgttgaggctggtgtaaagtcacgacccttg…	0			0			0			0			0
	Fern SK	>RICC*scaffold*2062708*SK	0			0			0			0			0
	Fern SK	aagaagagaggtagcgagttagtggatgacttaagggggacctgcatatatctcgtaggtatgatgggaagtgggaagagcacaattggccaaaccctggctgaagctttaggctacttcttttttgatagtgataagcttattgaggaagctgctggtggaacaacggtgtctcagctgattgaagaggaggatgaggatagctttagagatgctgagactgaagtgctgaagcagctttcatgcatgggccgtttggttgttgcaactggtggcggcgtggttttacgaccaatgaattggagctacctgaggcatggtgtcactgtctggctggatgtgcctgtggatgctttggcaaaacgagttgttgaggctggtgtaaagtcacgacccttg…	0			0			0			0			0
	Fern SK	>LHLE*scaffold*2011931*SK	0			0			0			0			0
	Fern SK	aagaagagaggtagcgagttagtggatgacttaagggggacctgcatatatctcgtaggtatgatgggaagtgggaagagcacaattggccaaaccctggctgaagctttaggctacttcttttttgatagtgataagcttattgaggaagctgctggtggaacaacggtgtctcagctaattgaagaggaggatgaggatagctttagagatgctgagactgaagtgctgaagcagctttcatgcatgggccgtttggttgttgcaactggtggcggcatggttttacgaccaatgaattggagctacctgaggcatggtgtcactgtctggctggatgtgcctgtggatgctttggcaaaacgagttgttgaggctggtgtaaagtcacgacccttg…	0			0			0			0			0
	Fern SK	>HNDZ*scaffold*2030070*SK	0			0			0			0			0
	Fern SK	aagaagagaggtagcgagttagtggatgacttaagggggacctgcatatatctcgtaggtatgatgggaagtgggaagagcacaattggccaaaccctggctgaagctttaggctacttcttttttgacagtgataagcttatcgaggaagctgctggtggaacaacggtgtctcagctgattgaagaggaggatgaggatagctttagagatgccgagactgaagtgctgaagcagctttcatgcatgggccgtttggttgttgcaactggtggcggcacggttttacgaccaatgaattggagctacctgaggcatggtgtcactgtctggctggatgtgcctgtggatgctttggcaaaacgagttgttgaggctggtgtaaagtcacgacccttg…	0			0			0			0			0
	Fern SK	>KJZG*scaffold*2060080*SK	0			0			0			0			0
	Fern SK	aagaagagaggtagcgagttagtggatgacttaaaggggacctgcatatatcttattggaatgatgggaagtggtaagagcgtaattggtgaagccctcgccgagtctttaggctactatttttttgatagcgataagctcattgagcaagcggcgggggggacaacggtttctcagctgatggaagaggaggatgaggatagctttagagatgctgagactgaagtgctgaagcagctttcatgcatggggcgtttggttgttgcaactggtggtggtatggtgttgaggccgatgaattggagctacttgaggcatggtatcactgtctggctggatgtgcccgtggatactttggcagcacgagttgtcgaggctggtgtgaagtcaagacccctg…	0			0			0			0			0
	Fern SK	>UFJN*scaffold*2013065*SK	0			0			0			0			0
	Fern SK	aagaagagaggtagcgagttagtggatgacttaagggggacctgcatatatcttgtaggtatgatgggaagtgggaagagcacaattggccaaatcctggcggaagctttaggctacttcttttttgatagtgataagcttattgaggaagctgctggtggaacaatggtctctcagatgattgaagaggaggatgaggatagctttagagatgctgagactgaagtgctgaagcagctttcatgcatgggtcgtttggttgttgcaactggtggtggtatgattttacgaccaatgaattggagctacctgaggcatggtattactgtctggctggatgtgcctgtggatgctttggtgaaacgagttgttgaggctggtgtagcgtcacgacccttg…	0			0			0			0			0
	Fern SK	>VITX*scaffold*2003863*SK	0			0			0			0			0
	Fern SK	aagaagagaggtagcgagttagtggatgacttaagggggacctgcatatatcttgtaggtatgaatggaagtggaaaaagcacaattggccaaactctggcggaagctttaggctacttcttttttgatagcgataagcttattgaggaagctgctggtggaacaacgttctctcagctgattgaagaggaggatgaggatagctttagagatgccgagactgaagtgctgaagcagctttcatgcatgggccgtttggttgttgcaactggtggcggtatggttctacgaccaatgaattggagctacctgaggcatggtattactgtctggctggatgtgcctgtggatgctttggtgaaacaagttgttgaggctggtgtagagtcacgacctttg…	0			0			0			0			0
	Fern SK	>AFPO*scaffold*2072566*SK	0			0			0			0			0
	Fern SK	aagaagagaggtagcgagttagtggatgacttaagggggacctgcatatatcttgtaggtatgatgggaagtgggaagagcacaattggccaaaccctggcggaagctttaggctacttcttttttgatagtgataagcttattgaggaagctgctggtggaacaatggtctctcagctgattgaagaggaggatgaggatagctttagagatgctgagactgaagtgctgaagcagctttcatgcatgggccgtttggttgttgcaactggtggcggtatggttttacgaccaatgaattggagctacctgaggcatggtatcactgtctggctggatgtgcctgtggatgctttggtgaaacgagttgttgaagctggtgtagagtcacgacccttg…	0			0			0			0			0
	Fern SK	>URCP*scaffold*2065200*SK	0			0			0			0			0
	Fern SK	aagaagagaggtagcgagttagtggatgacttaagggggacctgcatatatcttgtaggtatgatgggaagtgggaagagcacaattggccaaaccctggcggaagctttaggctacttcttttttgatagtgataagcttatcgaggaagctgctggtggaacaacggtctctcagctgattgaagaggaggacgaggatagctttagagatgctgagactgaagtgctgaagcagctttcatgcatgggccgtttggttgttgcaactggtggcggtatggttttacgaccaatgaattggagctacctgaggcatggtatcactgtctggctggatgtgcctgtggatgctttggtgaaacgagttgttgaagctggtgtagagtcacgacccttg…	0			0			0			0			0
	Fern SK	>YQEC*scaffold*2072982*SK	0			0			0			0			0
	Fern SK	cagaacagaggtagcgagttagtggatgacttgagggggacctgcatatatcttgtaggtatgatgggaagtgggaagagcacaattggccaaaccctggcggaatctttaggctacttcttttttgatagtgataagctcatcgaggaagctgctggtggaacaacggtctctcagctgattgaagaggaggatgaggatagctttagagatgctgagactgaagtgttgaagcagctttcatgcatgggccgtttggttgttgcaactggtggcggtatggttttacgaccaatgaattggagctatttgaggcatggtatcactgtctggctggatgtgcctgtggatgctttggtggaacgagcttttgaggctggtgtagagttacgacccttg…	0			0			0			0			0
	Fern SK	>RFRB*scaffold*2001186*SK	0			0			0			0			0
	Fern SK	aagaagagaggtagcgagttagtggatgacttaagggggacctgcatatatcttgtaggtatgatgggaagtgggaagagcacaattggccaaaccctagctgaagctttaggctacttcttttttgatagtgataagcttattgaggaagctgctggtggaacaaagctctctcagctgattgaagaggaggatgaggatagctttagagatgctgagactgaagtgctgaagcagctttcatgcatgggccgtctggttgttgcaactggtggtggtatggtcttacgaccaatgaattggagctacctgaggcatggtatcactgtatggctggatgtacctgtagaggctttagcgaaacgagtggttgaggccggtgtagagtcacgacccttg…	0			0			0			0			0
	Fern SK	>YLJA*scaffold*2070539*SK	0			0			0			0			0
	Fern SK	aagaagagaggcagtgagttagtggatgacttaagggggacctgcatatatcttgtaggtatgatgggaactgggaagagcacaattgcccaaaccttggctgaagctttaggttacttctttttcgatagtgacaagcttattgaggaagctgctggtggctcaaagtcccctcagctgattgaagatgaggatgaggaaagctttagagatgccgagactgaagtgctgaggcagctttcgtgcatgggccgtctagttgttgcaaccggtggcagtatggttctacgaccaatgaactggagctatttgaggcatggtgtcacagtctggctggatgttcctctagatgctttggcaaagcgagttatcgtggctggcgtagagtcccgacccttg…	0			0			0			0			0
	Fern SK	>ORJE*scaffold*2014274*SK	0			0			0			0			0
	Fern SK	aagaagagaggcagtgagttagtggatgacttgaaggggacctgtatatatcttgtaggtatgacgggaagtgggaagagcacaattgctcaaaccttggctggagctttaggttacttcttttttgatagtgacaagcttatcgaggaagctgctggtggcttgaagtcccctcagctcattgaagatgaggatgaggaaagcttcagagacgccgagactgaagtgctgaggcagctttcgtgcatgggccgtctcgttgttgcaaccggtggcagtatggttctacgaccaatgaactggagctatttgaggcatggtgtcacagtctggctggatattcctctacatgctttggcaaagcaagttgtcgtgactggcgtagagtcccgacccttg…	0			0			0			0			0
	Fern SK	>ZQYU*scaffold*2112221*SK	0			0			0			0			0
	Fern SK	aagaagagaggcagtgagttagtggatgacttgaagggcacctgcatatatcttgtaggtatgatgggaagtgggaagagcacagttgcccaaaccttggctgaagctttaggctacttcttttttgatagtgacaagcttattgaggaagctgctggtggctcaaagtcccctcagctgattgaagatgaggatgaggaaagtttcagagatgccgagactgaagtgctgaggcagctttcgtgcatgggccgtctcgttgttgccaccggtggcagtatggttctacgaccaatgaactggagctatttaaggcatggtgtcacagtctggctggatgttcctctagatgctttggcaaagcaaattgtcatggctggtgtagaatcccgacccttg…	0			0			0			0			0
	Conifer SKL1	>CGDN*scaffold*2069915*SKL1	0			0			0			0			0
	Conifer SKL1	gagagaaacggaagagtgattgcttctaacttgaagggaacatgcttgttcattgttggaatgacatctagtataaagtcagctgtggcaaagaaaatatctgaagttcttgggtattacttatttgacagtgagaatctagtagagcaggcatcaggtgaatcatctgctgcttggaaacttaaagaagaagatgaggaaggatttagagattctgagagtgaagtattgcgacaattatcttcaatgacccgtctagttgtttcaactggtgatggtgctgtagttcgttccagcaatttgggctatatgagaaatggaatcataatatggctggatatacctttggaggcattggcaaaggaaatgggggcagaaagggttgaaacccaaggccat…	0			0			0			0			0
	Conifer SKL1	>QSNJ*scaffold*2065941*SKL1	0			0			0			0			0
	Conifer SKL1	gagagaaacggaagagtgattgcttccagcttgaagggatcatgcttattcattgttggaatgacgactagtataaaatcaactgtggcaaagaaaatatctgaagttctagggtattacttctttgacagtgagaagctggtggagcaggcatcaggagagtcagctgctgttaggaaactgaaagaagaagatgaggaaggatttagagattctgagagtgaagtactgcggcaattatcttccatgactcgtctagttgtctcgactggtgatggtgctgtaattcgttccagcaatttgggctatatgagaaatgggatcataatatggctggatatacctttcgaggcattggcaaaggaaatggtggcagaaagagttgaaacgcaaggtcat…	0			0			0			0			0
	Conifer SKL1	>EFMS*scaffold*2012542*SKL1	0			0			0			0			0
	Conifer SKL1	gagagaaacggaagagtgattgcttctgacttgaagggaacatgcttattcattgttggaatgacgactcataaaaaaacaactgttgcgaagaaaatatctgaagttctagggtattacttctttgacagtgagaagctggtagagcaggcatcgggaggagcatctgcagcttggaaactgaaagaggaagatgaggagggatttagagattctgagagtgaagtactgcggcaattatcttctatgactcgtctagttgtttcaactggtgatggtactgtagttcgttccagcaatttgggctatatgagaaatggaatcataatatggctggatgtacctttggaggcattggcaaaggaaatggtggcagagggagttgaaacacaaggtcat…	0			0			0			0			0
	Conifer SKL1	>GJTI*scaffold*2012548*SKL1	0			0			0			0			0
	Conifer SKL1	gagagaaacggaagagtgattgcttctgacttgaagggaacatgcttattcattgttggaatgacgactaatataaaaacaactgttgcgaagaaaatatctgaagttctagggtattacttctttgacagtgagatgttggtagagcaggcatcgggaggggcatctgcagcttggaaactgaaagaggaagatgaagagggatttagagattctgagagtgaagtactacggcagttatcttctatgactcgtttagttgtttcgactggtgatggtaccgtagttcgttccagcaatttgggctatatgaggaatggaatcacaatatggctggatgtacctttggaggcattggcaaaggaaatggtggcagagggagttgaaatccaaggtcat…	0			0			0			0			0
	Conifer SKL1	>WYAJ*scaffold*2089596*SKL1	0			0			0			0			0
	Conifer SKL1	gagagaaacggaagagtgattgcttctgacttgaagggaacatgcttattcattgttggaatgacgactaatataaaaacaactgttgcgaagaaaatatctgaagttctagggtattacttctttgacagtgagatgttggtagagcaggcatcgggaggggcagctgcagcttggaaactgaaagaggaagatgaagagggatttagagattctgagagtgaagtactacggcagttatcttctatgactcgtttagttgtttcgactggtgatggtaccgtagttcgttccagcaatttgggctatatgaggaatggaatcacaatatggctggatgtacctttggaggcattggcaaaggaaatggtggcagagggagttgaaatccaaggtcat…	0			0			0			0			0
	Conifer SKL1	>JZVE*scaffold*2037468*SKL1	0			0			0			0			0
	Conifer SKL1	gagcgaaatgcaaaagaaattatttcggacttaaatgggacatgcttattttttcttggaatgtcgtccagcataaaaactgatgttgcgagaaatatgtcaaaagctctgggttattatttatttgacagtgacaagctgctggagcaggcatcaggaggagaatctaaagtttggcaattgaaagagcaatacgaaaaaggctttagagattctgagagtgaagtacttcggcaattatcttctatgggtcatctagttgtttcaactggtgatggtgctgtagtgcgctcaaccaattggcaatatatgagaaatggaattacgatatggcttgatattcctttggaggcattggcaaagaaaatggtggatgaggaacttgatacccatagtcat…	0			0			0			0			0
	Conifer SKL1	>CDFR*scaffold*2062302*SKL1	0			0			0			0			0
	Conifer SKL1	gtgagaaatgcaaaagaaattatttcggacttaaatgggacatgcttgttttttcttggaatgtcatccagcataaaaactgatgttgcaagaagtatgtcagaagttctgggttattatttgtttgacagtgacaagctactggagcaggcatcaggaggagcatctgaagcgtggcaattgaaagagcgggacaaagaggactttagggattctgagagtgaagtattgcggcaattatcttctatggttcgtctagttgtttcaactggtgatggtgctgtagttcgctcaaccaattggcaatatttgagaaatggaattacaatatgggttgatattcctttggaggcattggcaaagaaaatggtggatgaggaacttgatacccaaagtaat…	0			0			0			0			0
	Conifer SKL1	>JRNA*scaffold*2065379*SKL1	0			0			0			0			0
	Conifer SKL1	gtgagaaatgcaaatgaaattatttcggacttaaatggggcatgcttattttttcttggaatgtcatccagcataaaaactgatgttgcgagatgtacgtcagaagctctgggttattatttatttgacagtgacaagctactggagcaggcatcaggaggagcatctgaagcttggcaattgaaagagcaagacgaagagggctttagagattctgagagtgaagtactacggcaattatcttctatggttcgtctagttgtttcaactggtgatggtgctgtagtttgcaaaaccaatttgaaatatatgagaaatggtattacaatatgggtcgatattcctttggaggcattggcaaagaaaacggtggatgaggaacttgatacccaaagtcat…	0			0			0			0			0
	Conifer SKL1	>AREG*scaffold*2011986*SKL1	0			0			0			0			0
	Conifer SKL1	aagaagaaggcagaagaggttacttctgacttgaaaggaacatgcttattttttgttggaatggcaagtagtgtaaaaattactgttggaaggactttatcagaagtcctagggtattacttttttgacagtgacgagctgctagagcaggcatctggagggacatctgctgctcataaatttagacaggaagatgaggaggggtttagagattccgagagtgaggtattacggcaattatcttctatgggccgtctagtggtttcgactggggatggtgctgtagtaagatctgacaatctgggctatatgagacatgggattaccatatggttggatgtgccattggaggcattggcaaaacacattgtagaagagcaagctgaaactcaagttcat…	0			0			0			0			0
	Conifer SKL1	>GAMH*scaffold*2054915*SKL1	0			0			0			0			0
	Conifer SKL1	aagaagaaggcagaagaggttacttctgacttgaaaggaacatgcttattttttgtcggaatggctagtagtgtaaaaactactgttggaaggactttatcagaagtcctagggtattacttttttgacagtgacgagctgctagagcaggcatctggagggacatctgctgctcaaaaatatagacaggaagatgaggaggggtttagagattccgagagtgaggtattacggcaattatcttctatgggtcgtctagtggtttcgactggagatggtgctgtagtaagacctgacaatctgggctatatgagacatgggattaccatatggctggatgtgcccttggaggcattggcaaaacacattgtagaagagcaagctgaaactcaagttcat…	0			0			0			0			0
	Conifer SKL1	>VSRH*scaffold*2055316*SKL1	0			0			0			0			0
	Conifer SKL1	aagaagaaggcagaagaggttacttctgacttgaaaggaacatgcttattttttgttggaatggcaggtagtgtaaaaactactgctggaaggactttatcagaagtcctaggatattacttttttaacagcgaggagctgctagagcaggcatctggagggacatctgctgctcataaatttagacaggaagatgaggaggggtttagagattctgagagtgaggtattacggcaattatcttcaatgggtcgtctagtggtttcgactggagatggtgctgtagtaagacttgacaatctgggctatatgagacatgggattaccatatggctggatgtgcctttggaggcattggcaaaacacattgtagaagaggaatctgaaacccaaggtcat…	0			0			0			0			0
	Conifer SKL1	>AQFM*scaffold*2079731*SKL1	0			0			0			0			0
	Conifer SKL1	aagaagaaggcagaagaggttacttttgacttgaaaggaacatgcttattttttgttggaatggcaggcagtgtaaaaactactgttggaaggactttatcagaagtcctagggtattacttttttgacagtgaggagctgctagagcaggcatctggagggacatatgctgctcataaatttagacaggaagatgaggagggttttagagattctgagagcgaggtactacggcaattatcttctatgggtcgtctagtggtttcaactggagatggtgctgtagtaagacctgacaatctgggctatatgagacatgggattaccatatggctggatgtgcctttggaggcattggcaaaacacattgtagaagaggaagctgtaacgcaaggtcat…	0			0			0			0			0
	Conifer SKL1	>JUWL*scaffold*2014969*SKL1	0			0			0			0			0
	Conifer SKL1	aagaagaaggcagaagaggttacttctgacttgaaaggaacatgcttattttttgttggaatggcgggtagtgtaaaaactactgttggaaggactttgtcagaagtcctagggtattacttttttgacagtgaggagctgctagagcaggcatctggagggacatctgctgctcataaatttagacaggaagatgaggaggggtttagagattctgagagcgaggtactacggcaattatcttctatgggtcgtctagtggtttcgactggagatggtgctgtagtaagacctgacaatctgggctatatgagacatgggattaccatatggctagatgtgcctttggaggcattggcaaaacacattgtagaagaggaagctaaaacccaaggtcat…	0			0			0			0			0
	Conifer SKL1	>IOVS*scaffold*2013014*SKL1	0			0			0			0			0
	Conifer SKL1	aagaagaaggcagaagagatttcttctgacttgaaaggaacgtgcttattttttgttggaatggtgggtagtgtaaaaaccacagttggaaggacattatcagaagtcctagggtattacttttttgacagtgaagagctgttagatcaggcatgtggagggagatctgctgcacataagtttagacaggaggatgaggaggggtttagagattctgagagcgaggtactacggcaattatcttctatgggtcgtctagtggtttcgactggagatggtgctgtagtacgacctgacaatctgggctatatgagacatgggattaccatatggctggatgtgcctttggaggcattggcaaaacacattgtacaagaggaagctgaaacccaggttcat…	0			0			0			0			0
	Conifer SKL1	>WVWN*scaffold*2053155*SKL1	0			0			0			0			0
	Conifer SKL1	aagaagaaggcagaagagattacttctgacttgagaggaacatgcttattttttgttggaatggcaggtagtgtaaaaactacagttggaaggactttatctgaagtgctagggtattacttttttgacagtgaggagctgttagagcaggcatctggagggagatctgctgctcataagtttagacaggaagatgaggaggggtttagagattctgagagcgaggtactacggcaattatcttccatgggtcgtctagtggtttcgactggagatagtgctctagtacgagctgacaatctgggctatatgagacatgggattaccatatggctggatgtgcctttggaggcattggcaaaacacattgtagaagaggaagctgaaacccaggctcat…	0			0			0			0			0
	Conifer SKL1	>GGEA*scaffold*2067438*SKL1	0			0			0			0			0
	Conifer SKL1	aagaagaaggcagaagagattacttctgacttgaaaggaacatgcttattttttgttggaatggcagggagtgtaaaaactacagttggaaggactttatcagaagtcctagggtattacttttttgacagtgaggagctgttagagcaggcatctggagggacatctgctgctcataagcttagacaggaagatgaggaggggtttagagattctgagagcgaggtactacgacagttatcttctatgggtcgtctagtggtttcgactggagatgatgctgtagtacgacctgacaatctgggctatatgagacatgggattaccatatggctggatgtgcctttggaggcattggcaaaacagattgtagaaaaggaagctgaaaccaaagggcat…	0			0			0			0			0
	Conifer SKL1	>NPRL*scaffold*2125273*SKL1	0			0			0			0			0
	Conifer SKL1	aagaagaaggcagaagagattacttctgacttgagaggaacatgcttattttttgttggaatggcaggtagtgtaaaatccactgttggaaggactttatcagaagtcttagggtattacttttttgacagtgaggagctgttagagcaggcagctggagggacatctgctgctcataagtttagacaggaagatgaggaagggtttagagattcagagagcgaggtattacgagaattatcttctatgggtcgtctagtggtttcaactggagatggcgctgtagtacgacttgacaatctgggctatatgagacatgggattaccatatggctggatgtgcctttggaagcattggcaaaacgcattgtagaagaggaagctgaaacccaaggtcat…	0			0			0			0			0
	Conifer SKL1	>AWQB*scaffold*2009553*SKL1	0			0			0			0			0
	Conifer SKL1	aagaagaaggcagaagaaattacttctgacttgaaaggaacatgcttattttttgttggagtggcaggtagtgtaaaagctactgttggaaggactttatcagaagtcctagggtattacttttttgacagtgaggagctgttagagcaggcagctggagggacatctgctgctcataagtttagacaggaagatgaggaggggtttagagattcagagagtgaggtattacggcaattatcttctatgggtcgtctagtggtttcgactggagatggtgctgtagtacgacctgccaatctgggctatatgagacatggaattaccatatggctggatgtgcctttggaggcattggcaaagcacattgtcgaagaggaagctgaaacccaaggtcat…	0			0			0			0			0
	Conifer SKL1	>MFTM*scaffold*2081193*SKL1	0			0			0			0			0
	Conifer SKL1	aagaagaaggcagaagaaattttgtctgacttgaaaggaacatgcttattttttgtaggaatggcaggtggtgtgaaaaccactgttgggaggactttatcagaagtcctagggtattacttttttgacagtgaggagctgttagagcaggcagctggaggggcatctgctgctcataagtttagaaaggaagatgtggaggggtttagagattcagagagtgaggtattacgacagttatcttctatgggtcgtctagtggtttcgactggagatggcgctgtagtaagaccagaaaatctgggttatatgagacatgggattaccatatggctggatgtgcctttggaggcattggcaaaacaaattgtagaagaggaagctgaaatgcaaagtcat…	0			0			0			0			0
	Conifer SKL1	>JBND*scaffold*2070942*SKL1	0			0			0			0			0
	Conifer SKL1	aagaagaaggcagaagaaattttgtctgacttgaaaggaacatgcttattttttgtaggaatggcaggtggtgtgaaaacacctgttgggaggactttatcagaagtcctagggtattacttttttgacagtgaggagctgttagagcaggcagctggaggggcatctgctgctcataagtttagaaaggaagatgtggaggggtttagagattcagagagtgaggtattacgacagttatcttctatgggtcgtctagtggtttcgactggagatggcgctgtagtaagaccagaaaatctgggttatatgagacatgggattaccatatggctggatgtgcctttggaggcattggcaaaacaaattatagaagaggaagctgaaatgcaaagtcat…	0			0			0			0			0
	Conifer SKL1	>KAWQ*scaffold*2055798*SKL1	0			0			0			0			0
	Conifer SKL1	aagaagaaggcagaagaggccatcctggacttgaatgggacctgtatatttcttgtcgggatgatgggaagtggaaagacaactgtggggaagattctatcagaggccttggggtattacttttttgacagtgataagttggtggagcaggctgcaggtggagcatctgtagcacagattttcaaagaacgtcatgagaagggcttcagagattctgagagtgaagtactaaagcagttatcttctatgtgtcgtctagtcgttgccactggaggtggtgctgtaatacgtcctgaaaattggaactacatgaggcgtggaattacagtttggctggatgtacctgtggaggcactggctgcacgagttacagcagtaggcaccgagtcccgacctctc…	0			0			0			0			0
	Conifer SKL1	>GNQG*scaffold*2085668*SKL1	0			0			0			0			0
	Conifer SKL1	aagaagaaggcagaagagatcatcttggacttgaatgggacctgcgtatttcttgttggaatgatgggaagtggaaagacaaccgtgggaaagattttatcagaggccttggggtattacttctttgacagtgataagttggtggagcaggctgcaggtggtgcatctgtagcgcagattttcaaagaacgtcatgagaagggcttcagagattctgagagtgaagtactaaagcagttatcttctatgtgtcgtctagtcgttgccactggaggtggtgctgtaatacgtcctgaaaattggaactacatgaggcgtggaattactgtttggctagatgtacctgtggaggcactggccgcacgagttgcagcagtaggcaccgagtcccgacctctc…	0			0			0			0			0
	Conifer SKL1	>WLIC*scaffold*2117519*SKL1	0			0			0			0			0
	Conifer SKL1	gtgggaaagattttatcagaggccttggggtattacttctttgacagtgataagttggtggagcaggctgcaggtggtgcgtcagtagcacagattttcaaagaacgtcatgagaagggcttcagagattctgagagtgaagtactaaagcagttatcttctatgtgtcgtctagtcgttgccactggaggtggtgctgtaatacgccctgtaaattggaactacatgaggcgtggaattactgtttggctggatgtacctgtggaggcactggccgaacgggttgtagcagtagggaccaagtcccgacctctcttaggccaagcagctgctgattgctattctcaggctttaacaaggttaaccaaactgtacgaggatagaggtgaagcatatgcg…	0			0			0			0			0
	Conifer SKL1	>XZUY*scaffold*2011516*SKL1	0			0			0			0			0
	Conifer SKL1	aagaagaaggcagaagagattatcctggacttgaaagggacctgcatatttcttgtcggaatgatgggtagtggaaaaacgaccgtgggaaagattttatcagaagccttgggttattacttctttgacagtgacaagttggtggagcaggctgcaggtggtgcatcgatagcacagattttcaaagaacgcaatgagaaaggcttcagagattctgagagtgaagtactaaagcagttatcttctatgtgtcgtctagtcgttgccactggaggtggtgctgtagttcgtcctgaaaattggaactatatgaggcatggaattactgtttggctggatgtacctgtggaggcactagctgcccgagttgtggcagttgggacagagtcccgacctctt…	0			0			0			0			0
	Conifer SKL1	>JBND*scaffold*2072625*SKL1	0			0			0			0			0
	Conifer SKL1	aagaagaaggctgaagagattatcccacatttgaaaggaaaatgtatatatcttgttggtatgatgggtagcggaaagacaactgttggaaagatattagcagaagtcttgggatattacttttttgacagtgatcagttggtggaggaggcctcaggcggtgcatctgtagcacagattttcaaagagcgcaatgaacagggcttcagagattctgagagtgaagtactgaagcagttatctactatgtatcgtctagtcattgccactggaggtggtgctgtagttcgccctcaaaattggaactacatgcgtcaaggaattactgtttggttggatgtgcctttggaggctttggcggcacgagttgtagcagtagggacagaatctcgacctctc…	0			0			0			0			0
	Conifer SK I	>MFTM*scaffold*2010537*SK	0			0			0			0			0
	Conifer SK I	aagaagaaggctgaagagattatcccacatttgaaaggaaaatgtatatatcttgttggtatgatgggtagcggaaagacaactgttggaaagatattagcagaagtcttgggatattacttttttgacagtgatcagttggtggaggaggcctcaggcggtgcatctgtagcacagattttcaaagagcgcaatgaacagggcttcagagattctgagagtgaagtactgaagcagttatctactatgtatcgtctagtcattgccactggaggtggtgctgtagttcgccctcaaaattggaactacatgcgccaaggaattactgtttggttggatgtgcctttggaggctttggcggcacgagttgtagcagtagggacagaatctcgacctctc…	0			0			0			0			0
	Conifer SK I	>DZQM*scaffold*2055075*SK	0			0			0			0			0
	Conifer SK I	aagaagaaggctgaagagattatcccacatttgaaaggaaaatgtatatatcttgttggtatgatgggtagcggaaagacaactgttggaaagattttagcagaagtcttgggatattacttttttgacagtgatcagttggtggaggaggcctcaggcggtgcatctgtagcacagattttcaaagagcgcaatgaacagggcttcagagattctgagagtgaagtactgaagcagttatctactatgtatcgtctcgtcattgccactggaggtggtgctgtggttcgccctcaaaattggaactacatgcgccaaggaattactgtttggttggatgtgcctttggaggctttggctgcacgagttgtagcagtagggacagaatctcgacctctc…	0			0			0			0			0
	Conifer SK I	>IIOL*scaffold*2078186*SK	0			0			0			0			0
	Conifer SK I	aagaagaaggccgaagagattatcccacatttgaaaggaaaatgtatatatcttgttggtatgatgggtagcggaaagacaactgttggaaagattttagcagaagtcttgggatattacttttttgacagtgaccagttggtggaggaggcctcaggtggtgcatctgtagcacagattttcaaagagcgcaatgaacagggcttcagagattctgagagtgaagtgctgaaacagttatctactatgtatcgtctagtcattgcgaccggaggtggtgctgtagttcgtcctcaaaattggcactacatgcgccaaggaattactgtttggctggatgtgcctctggaggctttggctgcacgagttgtagcggtagggacagaatctcgacctctt…	0			0			0			0			0
	Conifer SK I	>NPRL*scaffold*2009617*SK	0			0			0			0			0
	Conifer SK I	aagaagaaggctgaagagattatcccaaatttgaaaggaaaatgtatatatcttgttggtatgatgggtagcggaaagacaactgttggaaaaattttagcagaagtcttgggatattacttttttgacagtgatcagttggtggaggaggcctcaggcggtgcgtctgtagcacagatcttcaaagaacgcaatgaacagggcttcagagattctgagagtgaagtgctgaagcagttatctactatgtatcgtctagtcattgccactggaggcggtgctgtagttcgtcctcaaaactggaactacatgcgccaaggaattactgtttggttggatgtgcctctggaggcattggctgcacgagttgtagcagtagggacagagtctcgacctctt…	0			0			0			0			0
	Conifer SK I	>AWQB*scaffold*2055322*SK	0			0			0			0			0
	Conifer SK I	aagaagaaggctgaagagattatcccacatttgaaaggaaaatgtatatatcttgttggtatgatgggtagtggaaagacaactgttggaaagattttatcagaagtcttgggatattacttttttgacagtgatcagttggtggaggaggcttcaggtggtgcatctgtagcacagatcttcaaagagcgcaatgaacagggcttcagagattctgagagtgaagtgctgaagcagttatcgactatgtatcgtctagtcattgccactggaggtggtgccgtagttcgtcctcaaaattggaattacatgcgccaaggaattactgtttggttggatgtacctctggaggcattggctgcacgagttgtagcagtagggacagagtctcgacctctt…	0			0			0			0			0
	Conifer SK I	>IOVS*scaffold*2057031*SK	0			0			0			0			0
	Conifer SK I	aagaagaaggctgaagagattatcccaaatttgaaaggaaaatgtatatatcttgttggtatgatgggtagtggaaagacaactgttggaaagattttagcagaagtcttgggatattacttttttgacagtgatcagttggtggaggaggcttcaggtggtgcatctgtagcacagatcttcaaagagcgcaatgagcagggcttcagagattctgagagtgaagtgctgaagcagttatctactatgtatcgtctagtcattgccactggaggtggtgctgtagttcgtcctgaaaactggaaccacatgcggcaaggaattactgtttggttggatgtgcctcttgaggcattggctgcacgggttgtagcagtagggacagaatctcgacctctt…	0			0			0			0			0
	Conifer SK I	>WVWN*scaffold*2054772*SK	0			0			0			0			0
	Conifer SK I	aagaagaaggctgaagagattaccccaaatttgaaaggaaaatgtatatatcttgttggtatgatgggtagtggaaagacgaccgttggaaagattttagcagaagtcttgggatattacttttttgacagtgatcagttggtggaggaggcttcaggtggtgcatctgtagcacagatcttcaaagagcgtaatgaacagggcttcagagattctgagagtgaagtgctgaagcagttatctactatgtatcgtctagtcattgccactggaggtggtgctgtagttcgtcctgaaaactggagccacatgcggcaaggaattactgtttggttggatgtgcctctcgaggcattggctgcacgagttgtagcagtagggacagaatctcgacctctt…	0			0			0			0			0
	Conifer SK I	>JUWL*scaffold*2008281*SK	0			0			0			0			0
	Conifer SK I	aagatgaaggctgaagagattatcccacatttgaaaggaaaatgtatttatcttgttggtatgatgggtagcggaaagacaactgttggaaagattttagcagaagtcttgggatattacttttttgacagtgaccaattggtggaggaggcttcagggggtgcatctgtagcacagattttcaaagagcgaaatgagcaaggcttcagagattctgagagtgaagtgctgaagcagttatctactatgtatcgtctagtcattgccactggaggtggtgctgtagttcgttcggaaaactggaactgcatgcgtcaaggaattaccgtttggttggatgtgcctctggaggcattggctgcacgagttgtagcagtagggacagggtcgcggcctctt…	0			0			0			0			0
	Conifer SK I	>GGEA*scaffold*2067986*SK	0			0			0			0			0
	Conifer SK I	aagaagaaggctgaagagattatcccaaatttgaaaggacaatgtatttatcttgttggtatgatgggtagcggaaagacaactgttggaaagattttagcagaagtcttgggatattacttttttgacagtgatcagttggtggaggaggcttcagggggtgcatctgtagcacagattttcaaagagcgcaatgaacagggcttcagagattctgagagtgaagtgttgaggcagttatctaatatgtatcgtctagtcattgccactggaggtggtgccgtagttcgacctgaaaactggaactccatgcggcaaggaattactgtttggttggatgtgcctctggaggcattggctgcacgagttgtagcaatagggacagagtctcgacctctt…	0			0			0			0			0
	Conifer SK I	>AQFM*scaffold*2014778*SK	0			0			0			0			0
	Conifer SK I	aagaagaaggctgaagagattatcccaaatttgaaaggaaaatgtatttatcttgttggtatgatgggtagcggaaagacgactgttggaaagattttagcagaagtcttgggatattatttttttgacagtgatcagctggtggaggaggcttcagggggtgcatctgtcgcacagattttcaaagagcgcaatgaacagggcttccgagattctgagagtgaagtgctaaagcagttatctactatgtatcgtcttgtcattgccactggaggtggtgccgtagttcgtcctgaaaactggaactgcatgcggcaaggaattactgtttggttggatgtgcctctggaggcattggctgcacgagttgtagcagtagggacggaatctcgacctctt…	0			0			0			0			0
	Conifer SK I	>VSRH*scaffold*2057524*SK	0			0			0			0			0
	Conifer SK I	aagaagaaggctgaagagattatcccacatttgaaaggaaaatgtatttatcttgttggtatgatgggtagcggaaagacaactgttggaaagattttagcagaagtcttgggatattacttttttgacagtgaccaactggtggaggaagcttcagggggtgcatctgtagcacagattttcaaagagcgcaacgaacagggcttcagagattctgagagtgaagtgctgaagcagttatctactatgtatcgtctagtcattgccactggaggtggtgccgtagttcgtcctgaaaactggaactgcatgcggcaaggaattactgtttggttggatgtgcctctggaggcattggctgcacgagttgtagcagtagggatggaatctcgacctctt…	0			0			0			0			0
	Conifer SK I	>AREG*scaffold*2007359*SK	0			0			0			0			0
	Conifer SK I	aagaagaaggctgaagagattatcccaaatttgaaaggaaaatgtatttatcttgttggtatgatgggtagcggaaagacaactgttggaaagattttagcagaagtcttgggatattacttttttgacagtgatcagctcgtggaggaggcttcagggggtgcatctgtagcacagattttcaaagagcgcaatgagcagggctttagagattctgagagtgaagtgctgaagcagttatctactatgtatcgtctagtcattgccactggaggtggtgccgtagttcgtcccgaaaactggcactgcatgcggcaaggaatcactgtttggttggatgtgcctctggaggcattggctgcacgagttgtagcagtagggatggagtctcgacctctt…	0			0			0			0			0
	Conifer SK I	>GAMH*scaffold*2007128*SK	0			0			0			0			0
	Conifer SK I	aagaagaaggctgaagagattatcccaaatttgaaaggaaaatgtatttatcttgttggtatgatgggtagcggaaagacaactgttggaaagattttagcagaagtcttgggatattacttttttgacagtgatcagctcgtggaggaggcttcagggggtgcatctgtagcacagattttcaaagagcgcaatgagcagggctttagagattctgagagtgaagttctgaagcagttatctactatgtatcgtctagtcattgccactggaggtggtgccgtagttcgtcctgaaaactggaactgcatgcggcaaggaatcactgtttggttggatgtgcctctggaggcattggctgcacgagttgtagcagtagggatggagtctcgacctctt…	0			0			0			0			0
	Conifer SK I	>YFZK*scaffold*2011512*SK	0			0			0			0			0
	Conifer SK I	aagaggaaggcagaagcacttgtcccagaattgaaaggaaaatgcatatttcttgttggaatgatgggtagtggaaagacaactgttggaaagattttatcagaagccttgggatattacttttttgacagtgataggcttgtggaagaggctgcaggtggtgcatctgtagcgcagattttcagagatagcaatgagcagggcttcagagattccgagagcgaagtactgaagcagttatctagtatgtatcgtctagttgttgctactggaggtggtgctgtagttcgtcctcaaaattggaactatatgaggcaaggaattactgtttggttggatgtgccactggaggcactggctgagagagttatagcagtagggacagagtctcgacctctt…	0			0			0			0			0
	Conifer SK I	>ROWR*scaffold*2060993*SK	0			0			0			0			0
	Conifer SK I	aagaagaaggcagatgctcttattccagaattgaaaggaaaatgtatatttcttgtaggaatgatgggcagtggaaagactacagttggtaaaatcttatcagaagccttgggatattacttctttgacagtgataagctggtggaagaagccgcaggaggtatgtctgtggctcaaatttttaaagatcgcaatgagcaggtattcagagattctgagagcgaagtactgaaacagttatctaccatgtaccgtctagttgttgctactggtggtggtgctgtggtccgacctcagaattggacctatctgaggcaaggcattactgtttggttggacgtgccagtggaagctctggccgagcgagttgtagcagtaggcacagagtctcgacctctt…	0			0			0			0			0
	Conifer SK I	>QHBI*scaffold*2002771*SK	0			0			0			0			0
	Conifer SK I	aagaagaaggcagatgctcttattccagaattgaaaggaaaatgtatatttcttgtaggaatgatgggcagtggaaagactacagttggtaaaatcttatcagaagccttgggatattacttctttgacagtgataagctggtggaagaagccgcaggaggtatgtctgtggctcaaatttttaaagatcgcaatgagcaggtattcagagattctgagagcgaagtactgaaacagttatctaccatgtaccgtctagttgttgctactggtggtggtgctgtggtccgacctcagaattggacctatctgaggcaaggcattactgtttggttggacgtgccagtggaagctctggccgagcgagttgtagcagtaggcacagagtctcgacctctt…	0			0			0			0			0
	Conifer SK I	>IZGN*scaffold*2073123*SK	0			0			0			0			0
	Conifer SK I	aagaagaaggcagatgcacttattccagaattgaaaggaaaatgcatatttcttgtaggaatgatgggcagtggaaagactacagttggtaaaatcttatcagaagccttgggatattacttctttgacagtgataagctggtggaagaagccgcaggaggcatgtctgtggctcaaatttttaaagatcgcaatgagcaggtattcagagattctgagagcgaagtactgaaacagttatctaccatgtaccgtctagttgttgctactggtggtggtgctgtggtccgccctcagaattggacctatctgaggcaaggcattactgtttggttggacgtgccagtggaagctctggctgagcgagttgtagcagtaggcacagagtctcgacctctt…	0			0			0			0			0
	Conifer SK I	>FMWZ*scaffold*2057105*SK	0			0			0			0			0
	Conifer SK I	aagaagaaggcagatgcgcttatcccagaattaaaaggaaaatgtatatttcttgtaggaatgatgggcagtggaaagactactgttggaaaaatcttatcagaagccttgggatattatttttttgacagtgataagctggtggaagaagctgcagggggtatttctgtggctcaaatttttaaagatcgcaatgagcagggcttcagagattctgagagcgaagtactgaaacagttatctaccatgtaccgtctagttgttgctactggtggtggtgctgtggtccgacctcagaattggacctatctgaggcaaggcattactgtttggttggacgtgccagtggaagctctggctgagcgagttgtagcagtaggcacagagtctcgtcctctt…	0			0			0			0			0
	Conifer SK I	>VGSX*scaffold*2070915*SK	0			0			0			0			0
	Conifer SK I	aagaagaaagcagacgcacttatcccagaattaaaaggaaaatgtatatttcttgtaggaatgatgggcagtggaaagactactgttggaaaaatattatcagaagctttgggatattacttttttgacagtgacaagctggtggaagaagctgcagggggtatgtctgtggctcaaatttttaaagatcgcaatgagcaagtcttcagagattctgagagcgaagtactgaaacagttatctaccatgtaccgtctagttgttgctactggcggtggtgctgtggtccgacctcagaattggacctatctgaggcaaggcattactgtttggttggacgtgccagtggaagctctggctgagcgagttgtagcagtaggcacagagtctcgacctctt…	0			0			0			0			0
	Conifer SK I	>UUJS*scaffold*2010773*SK	0			0			0			0			0
	Conifer SK I	aagaagaaagcagacgcacttatcgcagaattaaaaggaaaatgtatatttcttgtaggaatgatgggcagtggaaagactactgttggaaaaatcttatcagaaggcttgggatattactttttcgacagtgataagctggtggaagaagctgcagggggtatgtctgtggctcaaatttttaaggatcgcaatgagcaagtcttcagagattctgagagcgaagtactgaaacagttatctaccatgtaccgtctagttgttgctactggtggtggtgctgtggtccgacctcagaattggacctatctgaggcaaggcattactgtttggttggacgtgccagtggaagctctggctgagcgagttgtagcagtaggcacagagtctcgacctctt…	0			0			0			0			0
	Conifer SK I	>SCEB*scaffold*2053202*SK	0			0			0			0			0
	Conifer SK I	aagaagaaggcagacgtacttatcccagaattaaaaggaaaatgtatatttcttgtaggaatgatgggcagtggaaagactactgttggaaaaatcttatcagaagccttgggatattacttttttgacagtgataagctggtggaagaagctgcagggggtatgtctgtggctcaaatttttaaagatcgcaatgagcaggtcttcagagattctgagagcgaagtactgaaacagttatctaccatgtaccgtctagttgttgctactggcggtggtgctgtggtccgacctcagaattggacctatctgaggcaaggcattactgtttggttggacgtgccagtggaagctctggctgagcgagttgtagcagtaggcacagagtctcgacctctt…	0			0			0			0			0
	Conifer SK I	>XLGK*scaffold*2056783*SK	0			0			0			0			0
	Conifer SK I	aagaataaggcagacgcacttatcccagaattaaaaggaaaatgtatatttcttgtaggaatgatgggcagtggaaagactactgttggaaaaatcttatcagaagccttgggatattacttttttgacagtgataagctggtggaagaagctgcagggggtatgtctgtggctcaaatttttaaagatcgcaatgagcaggtcttcagagattctgagagtgaagtactgaaacagttatctaccatgtaccgtctagttgttgctactggcggtggtgctgtggtccgacctcagaattggacctatctgaggcaaggcattactgtttggttggacgtgccagtggaagctctagctgagcgagttgtagcagtaggcacagagtctcgacctctt…	0			0			0			0			0
	Conifer SK I	>HILW*scaffold*2014801*SK	0			0			0			0			0
	Conifer SK I	aagaagaaggcagacgcacttattccagaattaaaaggaaaatgtatatttcttgttggaatgatgggcagtggaaagactactgttggaaaaatcttatcagaagccttgggatattacttttttgatagtgataagctggtggaagaagctgcagggggtatgtctgtggcacaaattttcaaagatcgcaatgagcaggtcttcagagattctgagagcgaagtactgaaacagttatctactatgtaccgtctagttgttgctactgggggtggcgctgtggtccgacctcagaattggatctatctgaggcaaggcattactgtttggttggacgtgccagtggaagctctggctgaacgagttgtagcagtaggtacagagtctcgacctctt…	0			0			0			0			0
	Conifer SK I	>MHGD*scaffold*2072500*SK	0			0			0			0			0
	Conifer SK I	aagaggaaggcagatgcacttatcccagaattaaaaggaaaatgtatatttcttgttggaatgatgggtagtggaaagactactgttgggaaaatcttatcagaagccttgggatattacttttttgacagtgataagctggtggaagaagctgcagggggtatgtctgtggctcaaattttcaaagatcgcaatgagcaggtcttcagagattctgagagcgaagtactgaaacagttatctaccatgtaccgtctagttgttgctactgggggtggtgctgtagtccgacctcaaaattggatgtacctgaggcaaggcattactgtttggttggacgtgccagtggaagcactggccgagcgtgttgtagcagtaggtacagagtctcgacctctt…	0			0			0			0			0
	Conifer SK I	>QCGM*scaffold*2009861*SK	0			0			0			0			0
	Conifer SK I	aagaagaaggcagacgcacttatcccagaattaaaaggaaaatgtatatttcttgttggaatgatgggtagtggaaagactaccgttggaaaaatcttatcagaagccttgggatattacttttttgacagtgataagctggtggaagaagctgcagggggtatgtctgtggctcaaattttcaaaagtcgtaatgagcaggtcttcagagattctgagagcgaagtactgaaacagttatctaccatgtaccgtcttgttgttgctactgggggtggtgcagtagtccgaccacaaaattggacctatatgaggcaaggcattactgtttggttggacgtgccagtggaagccctggctgagcgagttgtggcagtaggtacagagtctcgacctctt…	0			0			0			0			0
	Conifer SK I	>EGLZ*scaffold*2005947*SK	0			0			0			0			0
	Conifer SK I	aagaagaaagcagacgcacttattccagaattaaaaggaaaatgtatatttcttgttggaatgatgggtagtggaaagactactgttggaaaaatcttatcagaagccttgggatattacttttttgacagtgataagctggtggaagaagctgcagggggtatgtctgtggctcaaattttcaaagatcgcaatgagcaggtcttcagagattctgagagcgaagtactgaaacagttatctaccatgtaccgtctagttgttgctactgggggcggtgctgtagtccgacctcaaaattggacctatctgaggcaaggcattaccgtttggttggatgtgccggtggaagcactggcggagcgagttgtagcagtaggcacagagtctcgacctctt…	0			0			0			0			0
	Conifer SK I	>KLGF*scaffold*2092584*SK	0			0			0			0			0
	Conifer SK I	aagaagaaggcagacgcacttatcccagaattaaaaggaaaatgtatatttcttgtgggaatgatgggtagtggaaagactactgttgggaaaatcttatcagaagccttgggatattacttttttgacagtgataagctggtggaagaagctgcagggggtatgtctgtggctcaaattttcaaagatcgcaatgagcaggtcttcagagattctgagagtgaagtactgaaacagttatctaccatgtaccgtctagttgttgctactgggggcggtgctgtagtccgacctcaaaattggacctatatgaggcaaggcattaccgtttggttggacgtaccggtggaagcactggctgagcgagttgtagcagtaggtacagagtctcgacctctt…	0			0			0			0			0
	Conifer SK I	>JZVE*scaffold*2007531*SK	0			0			0			0			0
	Conifer SK I	aagaagaaggcagacgcacttatcccagaattaaaaggaaaatgtatatttcttgttggaatgatgggtagcggaaagactactgttggaaaaatcatatcagaagccttgggatattacttttttgacagtgataaactggtcgaagaagctgcagggggcatgtccgtggctcaaattttcaaggatcgcaatgagcaggtcttcagagattctgagagtgaagttctgaaacagttatctaccatgtaccgtttagttgttgctactggcggtggtgctgtagtccgacctcaaaattggaactatttgagggaaggcattaccgtgtggttggacgtgccagtggaagcattggctgagcgagttgtagcagtaggtacaaattctcgacctctt…	0			0			0			0			0
	Conifer SK I	>JRNA*scaffold*2013850*SK	0			0			0			0			0
	Conifer SK I	aagaggaaggcagatgcacttattccagaattaaaaggaaaatgtatatttcttgttggaatgatgggtagtggaaagactaccgttggaaaaatcttatcggaagccatgggatattacttttttgacagtgataagctggtggaagaagctgcagggggtatgtctgtggctcaaattttcaaagatcacaatgagcagggtttcagagattctgagagcgaagtactgaaacagttatctaccatgtaccgtctagttgttgctactggtggtggtgctgtagtccgacctcaaaattggacctatatgaggcaaggcattaccgtttggttggatgtgccagtggaagcactggctgagcgagttgtagcagtaggtacagagtctcgacctctt…	0			0			0			0			0
	Conifer SK I	>OWFC*scaffold*2008138*SK	0			0			0			0			0
	Conifer SK I	aagaggaaggcagatgcacttatcccagaattaaaaggaaaatgtatatttcttgttggaatgatgggtagtggaaagactactgttggaaaaatcttatcagaagccttgggatattacttttttgacagtgataagttggtggaagaagctgcagggggtatgtctgtggctcaaattttcaaagatcacaatgagcagggcttccgaaattctgagagcgaagtactgaaacagttatctaccatgtaccgtctagttgttgctactgggggtggtgctgtagtccgacctcaaaattggacctatatgaggcaaggaattaccgtttggttggacgtgccagtggaagcactggctgagcgagttgtagcagtaggtacagagtctcgtcctctt…	0			0			0			0			0
	Conifer SK I	>BBDD*scaffold*2076464*SK	0			0			0			0			0
	Conifer SK I	aagaggaaggcagacgcacttatcccagaattaaaaggaaaatgtatatttcttgttggaatgatgggtagtggaaaaactactgttggaaaaatcttatcggaagccatgggatattacttttttgacagtgataagctggtggaagaagctgcagggggtatgtctgtggctcaaattttcaaagatcgcaatgagcaggtcttcagagattctgagagcgaagtactgaaacaattatctaccatgtaccgtctagttgttgctactgggggtggtgctgtagttcgacctcaaaattggacctatctgaggcaaggcattaccgtttggttggatgtgccagtggaagcactggctgagagagttctagcagtaggtactgggtctcgacctctt…	0			0			0			0			0
	Conifer SK I	>CDFR*scaffold*2061197*SK	0			0			0			0			0
	Conifer SK I	aagaagaaggcagacgcacttatcccagaattaaaaggaaaatgtatatttcttgttggaatgatgggtagtggaaagactactgttggaaaaatcttatcggaagccttgggatattacttttttgacagtgataagctcgtggaagaagctgcagggggtatgtctgtggctcaaatttttaaagatcggaatgagcaggtcttcagagattctgagagcgaagtactgaaacaattatctaccatgtaccgtctagttgttgctactgggggtggtgctgtagtccgacctcaaaattggacctatttgaggcaaggcattaccgtttggttggatgtgccggtggaagcactggctgagcgagttgtagcagtaggtacagggtctcgacctctt…	0			0			0			0			0
	Conifer SK I	>ZQWM*scaffold*2089652*SK	0			0			0			0			0
	Conifer SK I	aagaagaaggcagacgcacttatcccagaattaaaaggaaaatgtatatttcttgttggaatgatgggtagtggaaagactactgtcggaaaaatcttatcggaagccttgggatattacttttttgacagtgataagctggtggaagaagctgcaggcggtatgtctgtggctgaaattttcagagatcgcaatgagcaggtcttcagagattctgagagcgaagtactgaaacagttatctaccatgtaccgtctagttgttgctactgggggtggtgctgtagtccggcctcaaaattggacctatatgaggcaaggcattaccgtttggttggatgtgccagtggaagcactggctgagcgagttgtagcagtaggtacagggtctcgacccctt…	0			0			0			0			0
	Conifer SK I	>XTZO*scaffold*2065477*SK	0			0			0			0			0
	Conifer SK I	aagaggaaggcagatgcattgatcccggaattaaaaggaaaatgtatatttcttgttggaatgatgggtagtggaaagacaactgttggaaagattatatcagaagccttgggatattacttttttgacagtgataggctggtggaggaggctgcaggtggtatgtctgtagcacagattttccaagatcacaatgagcagtgcttcagagattctgagagtgaagtactgaagcagttgtctaccatgtatcgactagttgttgccactggagggggtgctgtagttcggcctcaaaattggaattatatgaggcaagggattactgtgtggttggatgtgccagtggaggcactggctgagcgagttgtagcagtaggcacagagtctcgacctctt…	0			0			0			0			0
	Conifer SK I	>RSCE*scaffold*2057674*SK	0			0			0			0			0
	Conifer SK I	aagaggaaggcagacgcattgatcccagaattaaaaggaaaatgtatatttcttgttggaatgatgggtagtggaaagacaaccgttggaaagattttatcagaagccttgggatattacttttttgacagtgataggctggtggaggaggctgcaggtggtatgtctgtagcacagattttccaagatcacaatgagcagtgcttcagagattctgagagtgaagtactaaagcagttgtctaccatgtatcgactagttgttgccactggagggggtgctgtagttcggcctcaaaattggagctatatgaggcaagggattactgtgtggttggatgtgccagtggaggcactggctgagcgagttgtagcagtaggcacagagtctcgacctctt…	0			0			0			0			0
	Conifer SK I	>MIXZ*scaffold*2006559*SK	0			0			0			0			0
	Conifer SK I	aagaggaaggcagacgcattgatcccggaaataaaaggaaaatgtatatttcttgttggaatgatgggtagtggaaagacaactgttggaaagattttatcagaagccttgggatattacttttttgacagtgataggctggtggaggaggctgcaggtggtatgtctgtagcacagattttccaagatcacaatgagcagtgcttcagagattctgagagtgaagttctaaagcagttgtctaccatgtatcgactagttgttgccactggagggggtgctgtagttcggcctcaaaattggaactatatgaggcaagggattactgtgtggttggatgtgccagtggaggcactggctgagcgagttgtagcagtaggcacagagtctcgacctctt…	0			0			0			0			0
	Conifer SK I	>ACWS*scaffold*2068531*SK	0			0			0			0			0
	Conifer SK I	aagaggaaggcagacgcattgatcccggaaataaaaggaaaatgtatatttcttgttggaatgatgggtagtggaaagacaactgttggaaagattttatcagaagccttgggatattacttttttgacagtgataggctggtggaggaggctgcaggtggtatgtctgtagcacagattttccaagatcacaatgagcagtgcttcagagattctgagagtgaagttctaaagcagttgtctaccatgtatcgactagttgttgccactggagggggtgctgtagttcggcctcaaaattggaactatatgaggcaagggattactgtgtggttggatgtgccagtggaggcactggctgagcgagttgtagcagtaggcacagagtctcgacctctt…	0			0			0			0			0
	Conifer SK I	>BTTS*scaffold*2005305*SK	0			0			0			0			0
	Conifer SK I	aagaagaaggcagaagtacttatcccagaattaaaaggaaaatgtatatttcttgttggaatgatgggtagtggaaagacaactgttggaaagattttatcagaatcattgggatactacttttttgacagtgataagctggtggaggaggctgcagatggtgcatccgtggcacagatcttcaaagatcacaacgagcagggcttcagagattctgagagtgaggtactgaagcagttatctaccatgtatcgtctagttgttgctactggaggtggtgctgtagtccgtcctcaaaattggagctatatgcaacaaggaattactgtttggttggatgtgccgctggaggcactggctgagcgagttgtagcagtagggacagagtctcgacctctt…	0			0			0			0			0
	Conifer SK I	>YLPM*scaffold*2008662*SK	0			0			0			0			0
	Conifer SK I	aagaagaaggcagaagtacttatcccagaattaaaaggaaaatgtatatttcttgttggaatgatgggtagtggaaagacaactgttggaaagattttatcagaatcattgggatactacttttttgacagtgataggctggtggaggaggctgcagatggtgcatccgtggcacagatcttcaaagatcacaacgagcagggcttcagagattctgagagtgaggtactgaagcagttatctaccatgtatcgtctagttgttgctactggaggtggtgctgtagtccgtcctcaaaattggagctatatgcaacaaggaattactgtttggttggatgtgccgctggaggcactggctgagcgagttgtagcagtagggacagagtctcgacctctt…	0			0			0			0			0
	Conifer SK I	>WWSS*scaffold*2043874*SK	0			0			0			0			0
	Conifer SK I	aagaagaaggcagaagtacttatcccagaattaaaaggaaaatgtatatttcttgtgggaatgatgggtagtggcaagacaactgttggaaagattttatcagaatcattgggatactacttttttgacagtgataggctggtggaggaggctgcaggcggtgcatccgtggcacagatctttaaagatcacaacgagcagggcttcagagattccgagagtgaggtactgaagcagttatctaccatgtatcgtctagttgttgctactggaggtggtgctgtagtccgtcctcaaaattggagctatatgcaacaaggaattactgtttggttggatgtgccactggaggcactggctgagcgagtcgtagcagtagggacagagtctcgacctctt…	0			0			0			0			0
	Conifer SK I	>ZYAX*scaffold*2009663*SK	0			0			0			0			0
	Conifer SK I	aagaagaaggcagaagtacttatcccagaattaaaaggaaaatgtatatttcttgtgggaatgatgggtagtggcaagacaactgttggaaagattttatcagaatcattgggatactacttttttgacagtgataggctggtggaggaggctgcaggcggtgcatccgtggcacagatctttaaagatcacaacgagcagggcttcagagattccgagagtgaggtactgaagcagttatctaccatgtatcgtctagttgttgctactggaggtggtgctgtagtccgtcctcaaaattggagctatatgcaacaaggaattactgtttggttggatgtgccgctggaggcactggctgagcgagtcgtagcagtagggacagagtctcgacctctt…	0			0			0			0			0
	Conifer SK I	>GJTI*scaffold*2012613*SK	0			0			0			0			0
	Conifer SK I	aagaagaaggcagaagtacttataccagaattaaaaggaaaatgtatatttcttgtgggaatgatgggtagtggaaagacaactgttggaaagattttatcagaatcattgggatactacttttttgacagtgataggctggtggaggaggctgcaggtggtgcatccgtggcacagattttcaaagatcacaatgagcagggctttagagattctgagagtgaagtactgaagcagttatctaccatgtatcgtctagttgttgctactggaggtggtgctgtagttcgtcctcaaaattggagctatatgaagcaaggaattactgtttggttggatgtgccactggaggcactggctgagagagttgtagcagtggggacagagtctcgacctctt…	0			0			0			0			0
	Conifer SK I	>WYAJ*scaffold*2001026*SK	0			0			0			0			0
	Conifer SK I	aagaagaaggcagaagtacttataccagaattaaaaggaaaatgtatatttcttgtgggaatgatgggtagtggaaagacaactgttggaaagattttatcagaatcattgggatactacttttttgacagtgataggctggtggaggaggctgcaggtggtgcatccgtggcacagattttcaaagatcacaatgagcagggctttagagattctgagagtgaagtactgaagcagttatctaccatgtatcgtctagttgttgctactggaggtggtgctgtagttcgtcctcaaaattggagctatatgaagcaaggaattactgtttggttggatgtgccactggaggcactggctgagagagttgtagcagtggggacagagtctcgacctctt…	0			0			0			0			0
	Conifer SK I	>IAJW*scaffold*2150994*SK	0			0			0			0			0
	Conifer SK I	aagaagaaggcagaagtacttatcccaggattaaaaggaaaatgtatatttcttgtgggaatgatgggtagtggaaagacaactgttggaaagattttatcagaatccttgggatactacttttttgacagtgataagctagtggaagaggctgcaggtggtgcatccgtggcacagattttcaaagatcgcaacgagcagggcttcagagattctgagagcgaagtactgaagcagttatctaccatgtatcgtctagttgttgcaactggaggtggtgctgttgttcgtcctcaaaattggagctatatgaagcaaggaattaccgcttggttggatgtgccactggaggcactagctgagcgagttgtagcggtagggacagagtctcgacctctt…	0			0			0			0			0
	Conifer SK I	>EFMS*scaffold*2012049*SK	0			0			0			0			0
	Conifer SK I	aagaagaaggcagaagtacttattccaggattaaaaggaaaatgcatatttcttgtgggaatgatgggtagtggaaagacaactgttggaaagattttatcagaatccttgggatattacttttttgacagtgataagctggtggaagaggctgcaggtggtgcttctgtggcacagattttcaaagatcgcaatgagcagggcttcagagattctgagagtgaagtactaaagcagttatctaccatgtatcgtctagttgttgctactggaggtggtgctgttgttcgtcctcaaaattggagctatatgaaacaaggaattactgcttggttagatgtgccactggaggccctagctgagcgagttgtagcggtagggacacagtctcgacctctt…	0			0			0			0			0
	Conifer SK I	>HQOM*scaffold*2136123*SK	0			0			0			0			0
	Conifer SK I	aagaagaaggcagaagtacttattccaggattaaaaggaaaatgcatatttcttgtgggaatgatgggtagtggaaagacaactgttggaaagattttatcagaatccttgggatattacttttttgacagtgataagctggtggaagaggctgcaggtggtgcttctgtggcacagattttcaaagatcgcaatgagcagggcttcagagattctgagagtgaagtactgaagcagttatctaccatgtatcgtctagttgttgctactggaggtggtgctgttgttcgtcctcaaaattggagctatatgaaacaaggaattactgcttggttagatgtgccactggaggccctagctgagcgagttgtagcggtagggacagagtctcgacctctt…	0			0			0			0			0
	Conifer SK I	>ESYX*scaffold*2089144*SK	0			0			0			0			0
	Conifer SK I	aagaagaaggcagatgtgcttattccagcattaaaaggaagatgtatatttcttgtgggaatgatgggtagtggaaagacaactgttggaaagattttatcagaatccttgggatattacttttttgacagtgataggctggtagaggaggctgcaggtggtgcatctgtggcccagattttcaaagatcgcaatgaacagggcttccgagattctgagagtgaagtactcaaacaattatctaccatgtatcgtctagttgttgctactggaggtggtgctgtagttcgtcctcaaaattggggctatatgaagcaaggaattactgtttggttggatgtgccactggaggcactggccgagagagttgtagctgtaggaacacagtctcgacctctt…	0			0			0			0			0
	Conifer SK I	>OUOI*scaffold*2052506*SK	0			0			0			0			0
	Conifer SK I	aagaagaaggcagatgtgcttattccagcattaaaaggaagatgtatatttcttgtgggaatgatgggtagtggaaagacaactgttggaaagattttatcagaatccttgggatattacttttttgacagtgataggctggtagaggaggctgcaggtggtgcatctgtggcccagattttcaaagatcgcaatgaacagggcttccgagattctgagagtgaagtactcaaacaattatctaccatgtatcgtctagttgttgctactggaggtggtgctgtagttcgtcctcaaaattggggctatatgaagcaaggaattactgtttggttggatgtgccactggaggcactggccgagagagttgtagctgtaggaacacagtctcgacctctt…	0			0			0			0			0
	Conifer SK I	>QSNJ*scaffold*2067209*SK	0			0			0			0			0
	Conifer SK I	aagaagaaggcagaagtgcttattccagcattaaaaggaagatgtatatttcttgtgggaatgatgggtagcggaaagacaactgttggaaagattatatcagaatccttgggatattacttttttgacagtgataggctggtagaggaggcggcaggtggtgcatctgtggcccagattttcaaagatcgcaatgaacagggcttccgagattctgagagtgaagttctgaaacaattgtctaccatgtatcgtctagtcgttgctactggaggtggtgctgtagtccgtcctcaaaattggggctatatgaggcaaggaattactgtctggttggatgtgccactggaggcgctggctgagcgagttgtagctgtaggaacacagtctcgacctctt…	0			0			0			0			0
	Conifer SK I	>HBGV*scaffold*2003001*SK	0			0			0			0			0
	Conifer SK I	aagaaaaaggcagaagtgcttattccagcattaaaaggaagatgtatatttcttgtgggaatgatgggtagtggaaagacaactgttggaaagattttatcagaatccttgggatattacttttttgacagtgataagctggtagaggaggctgcaggtggtgcatctgtggcccagatttttaaagatcgcaatgaacagggcttccgagattctgagagtgaagtactgaaacaattatctaccatgtatcgtctagttgttgctactggaggtggtgctgtagttcgtcctcaaaattggggctatatgaagcaaggaattaccgtttggttggatgtgccactggaggcactggctgagcgagttgtagctgtaggaacacaatctcgacctctt…	0			0			0			0			0
	Conifer SK I	>NRXL*scaffold*2009421*SK	0			0			0			0			0
	Conifer SK I	aagaaaaaggcagaagtgcttattccagcattaaaaggaagatgtatatttcttgtgggaatgatgggtagtggaaagacaactgttggaaagattttatcagaatccttgggatattacttttttgacagtgataggctggtagaggaggctgcaggtggtgcatctgtggcccagatttttaaagatcgcaatgaacagggcttccgagattctgagagtgaagtactgaaacaattatctaccatgtatcgtctagttgttgctactggaggtggtgctgtagttcgtcctcaaaattggggctatatgaagcaaggaattactgtttggttggatgtgccactggaggcactggctgagcgagttgtagctgtaggaacacaatctcgacctctt…	0			0			0			0			0
	Conifer SK I	>XIRK*scaffold*2064131*SK	0			0			0			0			0
	Conifer SK I	aagaagaaggcagaagcacttattccagaattaaaaggaagatgtatatttcttgtgggaatgatgggtagtggaaagacaactgttggaaagattttatcagaatccttgggatattacttttttgacagtgataggctggtagaggaggctgcaggtggtgcatctgtggcccagatttttaaagatcgcaatgaacagggcttccgagattctgagagtgaagtactgaaacaattatctaccatgtatcgtctagttgttgctactggaggtggtgccgtagttcgtccacaaaattggagctatatgaagcaaggaattactgtttggttggatgtgccactggaagcactggctgagcgagttgtagctgtaggaacacagtctcgacctctt…	0			0			0			0			0
	Conifer SK I	>DSXO*scaffold*2009023*SK	0			0			0			0			0
	Conifer SK I	atgatgggtagtggaaagacaactgttggaaagattatatcagaatccttgggatattacttttttgacagtgacaggctggtggaagaggctgcaggtggtgcatctgtggcccagatttttaaagatcgcaatgagcagggcttccgagattctgagagtgaagtattgaaacaattatctaccatgtatcgtctagttgttgctactggaggtggtgctgtagttcgtcctcaaaattggggctatatgaagcaaggaattactgtttggttggatgtgccactggaggcactggctgagcgagttgtagctgttggaacacattctcgacctcttttaggtcaatcatctggcgattgttattcggaggctttaacaaggctcactaaactttat…	0			0			0			0			0
	Conifer SK I	>HOUF*scaffold*2112309*SK	0			0			0			0			0
	Conifer SK I	aagaagaaggcagaagttcttattccagcattaaaaggaagatgtatatttcttgtgggaatgatgggtagtggaaagacaactgttggaaagattatatcagaatccttgggatattacttttttgacagtgacaggctggtggaagaggctgcaggtggtgcatctgtggcccagatttttaaagatcgcaatgagcagggcttccgagattctgagagtgaagtattgaaacaattatctaccatgtatcgtctagttgttgctactggaggtggtgctgtagttcgtcctcaaaattggggctatatgaagcaaggaattactgtttggttggatgtgccactggaggcactggctgagcgagttgtagctgttggaacacattctcgacctctt…	0			0			0			0			0
	Conifer SK I	>FHST*scaffold*2065051*SK	0			0			0			0			0
	Conifer SK I	aagaagaaggcagaagttcttattccagcattaaaaggaagatgcatatttcttgtgggaatgatgggtagtggaaagacaactgttggaaagattatatcagaatccttgggatattacttttttgacagtgataggctggtggaagaggctgcaggtggtgcatctgtggcccagatttttaaagatcgcaatgagcagggcttccgagattctgagagtgaagtattgaaacaattatctaccatgtatcgtctagttgttgctactggaggtggtgctgtagttcgtcctcaaaattggggctatatgaagcaaggaattactgtttggttggacgtgccactggaggcactggctgagcgagttgtagctgttggaacacattctcgacctctt…	0			0			0			0			0
	Conifer SK I	>OXGJ*scaffold*2046962*SK	0			0			0			0			0
	Conifer SK I	aagagaaaggcagaagttcttattccagcattaaaaggaagatgcatatttcttgtgggaatgatgggtagtggaaagacaactgttggaaagattatatcagaatccttgggatattacttttttgacagtgataggctggtggaagaggctgcaggtggtgcatctgtggcccagatttttaaagatcgcaatgagcagggcttccgagattctgagagtgaagtattgaaacaattatctaccatgtatcgtctagttgttgctactggaggtggtgctgtagttcgtcctcaaaattggggctatatgaagcaaggaattactgtttggttggacgtgccactggaggcactggctgagcgagttgtagctgttggaacacattctcgacctctt…	0			0			0			0			0
	Conifer SK I	>AIGO*scaffold*2070336*SK	0			0			0			0			0
	Conifer SK I	aagaagaaggctgaagtgcttattccagcattaaaaggaagatgtatattccttgtgggaatgatgggtagcggaaagacaactgttggaaagattatatcagaatccttgggatattacttttttgacagtgataggctggtagagcaggctgcaggtggtgcatctgtggcccagatttttaaagatcacaatgagcagggcttccgagattctgagagtgaagtactgaaacaattatctaccatgtatcgtctagttgttgctactggaggtggtgctgtagttcgtcctcaaaattggggctatatgaagcaaggaattactgtttggttggatgtgccactggaggcactagctgagagagttgtagctgttggaacacattctcgacctctt…	0			0			0			0			0
	Conifer SK I	>UEVI*scaffold*2061249*SK	0			0			0			0			0
	Conifer SK I	aagaagaaggctgaagtgcttattccagcattaaaaggaagatgtatattccttgtgggaatgatgggtagcggaaagacaactgttggaaagattatatcagaatccttgggatattacttttttgacagtgataggttggtagagcaggctgcaggtggtgcatctgtggcccagatttttaaagatcacaatgagcagggcttccgagattctgagagtgaagtactgaaacaattatctaccatgtatcgtctagttgttgctactggaggtggtgctgtagttcgtcctcaaaattggggctatatgaagcaaggaattactgtttggttggatgtgccactggaggcactggctgagagagttgtagctgttggaacacattctcgacctctt…	0			0			0			0			0
	Conifer SK I	>NKIN*scaffold*2009809*SK	0			0			0			0			0
	Conifer SK I	aagaagaaggctgaagtgcttattccagcattaaaaggaagatgtatattccttgtgggaatgatgggcagtggaaagacaactgttggaaagattatatcagaatccttgggatattacttctttgacagtgatcggctggtagaggaggctgcaggtggtgcatctgtggctcagatttttaaagatcacaatgagcagggcttccgagattctgagagtgaagtactgaaacaattatctaccatgtatcgtctagttgttgctactggaggtggtgctgtagttcgtcctcaaaattggggctatatgaagcaaggaattactgtttggttggatgtgccactggaggcactggctgagagagttgtagctgttggaacacattctcgacctctt…	0			0			0			0			0
	Conifer SK I	>VFYZ*scaffold*2004951*SK	0			0			0			0			0
	Conifer SK I	aagaagaaggctgaagtgcttattccagcattaaaaggaagatgtatattccttgtgggaatgatgggcagtggaaagacaactgttggaaagattatgtcagaatccttgggatattacttctttgacagtgataggctggtagaggaggctgcaggtggcgcatctgtggctcagatttttaaagatcacaatgagcagggcttccgagattctgagagtgaagtactgaaacaattatctaccatgtatcgtctagttgttgctactggaggtggtgctgtagttcgtcctcaaaattggggctatatgaagcaaggaattactgtttggttggatgtgccactggaggcactggctgagagagttgtagctgttggaacacattctcgacctctt…	0			0			0			0			0
	Conifer SK I	>QNGJ*scaffold*2012915*SK	0			0			0			0			0
	Conifer SK I	aagaagaaggccgatgtgcttgttccagaattaaaaggaagatgtatattccttgtgggaatgatgggtagtggaaagacaactgttggaaagattatatcagaatccttgggatattacttttttgacagtgataggttagtagaggaggctgcaggaggtgcatctgttgcccagatttttaaagatcgcaatgagcagggcttccgagattctgagagtgaagtactgaaacaattatctaccatgtatcgtctagttgttgctactggaggtggtgctgtagttcgtcctcaaaattggggctatatgaagcaaggaattactgtttggctggatgttccactggaggcactggctgaaagagttgtagctgttggaacacattctcgacctctt…	0			0			0			0			0
	Conifer SK I	>XMGP*scaffold*2014355*SK	0			0			0			0			0
	Conifer SK I	aagaagaaggccgatgtgcttgttccagaattaaaaggaagatgtatattccttgtgggaatgatgggtagtggaaagacaactgttggaaagattatatcagaatccttgggatattacttttttgacagtgataggttagtagaggaggctgcaggaggtgcatctgttgcccagatttttaaagatcacaatgagcagggcttccgagattctgagagtgaagtactaaaacaattatctaccatgtatcgtctagttgttgctactggaggtggtgctgtagttcgtcctcaaaattggggctatatgaagcaaggaattactgtttggctggatgttccactggaggcactggctgaaagagttgtagctgttggaacacattctcgacctctt…	0			0			0			0			0
	Conifer SK I	>BUWV*scaffold*2006960*SK	0			0			0			0			0
	Conifer SK I	aagaagaaggctgatgtgcttgttccagaattaaaaggaagatgtatattccttgtgggaatgatgggtagtggaaagacaactgttggaaagattatatcagaatccttgggatattacttttttgacagtgataggttagtagaggaggctgcaggaggtgcatctgttgcccagatttttaaagatcgcaatgagcagggcttccgagattctgagagtgaagtactgaaacaattatctaccatgtatcgtctagttgttgctactggaggtggtgctgtagttcgtcctcaaaattggggctatatgaagcaaggaattactgtttggttggatgttccactggaggcactggctgaaagagttgtagctgttggaacacattctcgacctctt…	0			0			0			0			0
	Conifer SK I	>XQSG*scaffold*2012004*SK	0			0			0			0			0
	Conifer SK I	aagaagaaggccgatgtgcttgttccagaattaaaaggaagatgcatattccttgtgggaatgatgggtagtggaaagacaactgttggaaagattatatcagaatccttgggatattacttttttgacagtgataggttagtagaggaggctgcaggaggtgcatctgttgcccagatttttaaagatcgcaatgagcagggcttccgagattctgagagtgaagtactgaaacaattgtctaccatgtatcgtctagttgttgctactggaggtggtgctgtagttcgtcctcaaaattggggatatatgaagcaaggaattactgtttggttggatgttccactggaggcactggctgaaagagttgtagctgttggaacacattctcgacctctt…	0			0			0			0			0
	Conifer SK I	>CGDN*scaffold*2071719*SK	0			0			0			0			0
	Conifer SK I	aagaagaaggccgatgtgcttgttccagaattaaagggaagatgcatattccttgtgggaatgatgggtagtggaaagacaactgttggaaagattatatcagaatccttgggatattacttttttgatagtgataggttagtagaggaggctgcaggaggtgcatctgttgcccagatttttaaagatcgcaatgagcagggcttccgagattctgagagtgaagtactgaaacaattatctaccatgtatcgtctagtcgttgctactggaggtggtgctgtagttcgtcctcaaaattggggctatatgaagcaaggaattactgtttggttggatgttccactggaggctctggctgaaagagttgtagctgttggaacacattctcgacctctt…	0			0			0			0			0
	Conifer SK I	>FRPM*scaffold*2013747*SK	0			0			0			0			0
	Conifer SK I	aagaagaaggccgaagtgcttgttccagcattaaaaggaagatgtatattccttgtgggaatgatgggtagtggaaagacaactgttggaaagattatatcagaatccttgggatattatttttttgacagtgataggttagtagaggaggctgcaggcggtgcatctgttgcccagatttttaaagatcgcaatgagcagggcttccgagattctgagagtgaagtactgaaacaattatctaccatgtatcgtctagttgttgctactggaggtggtgctgtagttcgtcctcaaaattggggctatatgaagcaaggaattactgtttggttggatgttccactggaagcactggctgagagagttgtagctgttggaacacattctcgacctctt…	0			0			0			0			0
	Conifer SK I	>ETCJ*scaffold*2064033*SK	0			0			0			0			0
	Conifer SK I	aagaagaaggccgaagtgcttatcccagcattaaaaggaagatgtatattccttgtgggaatgatgggtagtggaaagacaactgttggaaagattatgtcagaatccttgggatattacttttttgatagtgataggctggtagaggaggctgctggtggtgcatctgtggcccagatttttaaagatcacaatgagcagggcttccgagattctgagagtgaagtactgaaacaattatctaccatgtatcgtctagttgttgctactggaggtggtgctgtagttcgccctcaaaattggggctatatgaagcaaggaattactgtttggttggatgtgccactggaggcactggctgagagagttgtcgctgttggaacacattctcgacctctc…	0			0			0			0			0
	Conifer SK I	>OVIJ*scaffold*2012981*SK	0			0			0			0			0
	Conifer SK I	aagaagaaggccgaagtgcttatcccagcattaaaaggaagatgtatattccttgtgggaatgatgggtagtggaaagacaactgttggaaagattatatcagaatccttggggtattacttttttgatagtgatagactggtagaggaggctgctggtggtgcatctgtggcccagatttttaaagatcacaatgagcagggtttccgagattccgagagtgaagtacttaaacaattatctactatgtatcgtctagttgttgctactggaggtggtgctgtagttcgtcctcaaaattggggctatatgaagcaaggaattactgtttggttggatgtgccactggaggcactggctgagagagttgttgctgttggaacacattctcgacctctc…	0			0			0			0			0
	Conifer SK I	>YYPE*scaffold*2012092*SK	0			0			0			0			0
	Conifer SK I	aagaagaaggccgaagtgcttatcccagcattaaaaggaagatgtatattccttgtgggaatgatgggtagtggaaagacaactgttggaaagattatatcggaatccttgggatattacttttttgatagtgataggctggtagaggaggctgctggtggtgcatctgtggcccagatttttaaagatcacaatgagcagggtttccgagattctgagagtgaagtacttaagcaattatctaccatgtatcgtctagttgttgctactggaggtggtgctgtagttcgtccgcaaaattggggctatatgaagcaaggaattactgtttggttggatgtgccgctggaggcactggctgagagagttgttgctgttggaacacattctcgacctctc…	0			0			0			0			0
	Conifer SK I	>AUDE*scaffold*2061313*SK	0			0			0			0			0
	Conifer SK I	aagaagaaggccgaagtgcttatcccagctttaaaaggaagatgtatatttcttgtgggaatgatgggtagtggaaagactactgttggaaagattatatcagaatccttgggatattacttttttgatagtgataggctggtagaggaggctgctggtggtgcatctgtggcccagatttttaaagatcacaatgagcagggcttccgagattctgagagtgaagtacttaaacaattatctactatgtatcgtctagttgttgctactggaggtggtgctgtagttcgtcctcaaaattggggctatatgaagcaaggaattactgtttggttggatgtgccactggaggcactggctgagagagttgtcgctgttggaacacattctcgacctctc…	0			0			0			0			0
	Conifer SK I	>GKCZ*scaffold*2007790*SK	0			0			0			0			0
	Conifer SK I	aagaagaaggccgaagtgcttatcccagctttaaaaggaagatgtatattccttgtgggaatgatgggtagtggaaagacaactgttggaaagattatatcagaatccttgggatattacttttttgatagtgataggctggtagaggaggctgctggtggtgcatctgtagcccagatttttaaagatcataacgagcagggcttccgagattctgagagtgaagtacttaaacaattatctaccatgtatcgtctagttgttgccactggaggtggtgctgtagttcgtcctcaaaattggggctatatgaagcaaggaattactgtttggttggatgtgccactggaggcactggctgagagagttgtcgctgttggaacacattctcgacctctt…	0			0			0			0			0
	Conifer SK I	>JDQB*scaffold*2071276*SK	0			0			0			0			0
	Conifer SK I	aagaagaaggccgaagtgcttatcccagctttaaaaggaagatgtatattccttgtgggaatgatgggtagtggaaagacaactgttggaaagattatatcagaatccttgggatattacttctttgatagtgataggctggtagaggaggctgctggtggtgcatctgtggcccagatttttaaagatcacaatgagcagggcttccgagattctgagagtgaagtacttaaacaattatctaccatgtatcgtctagttgttgctactggaggtggtgctgtagttcgtcctcaaaattggggctatatgaagcaaggaattactgtttggttggatgtgcccctggaggcactggctgagagagttgttgctgttggaacacattctcgacctctc…	0			0			0			0			0
	Conifer SK I	>RMMV*scaffold*2006552*SK	0			0			0			0			0
	Conifer SK I	aagaagaaggccgaagtgcttatcccagctttaaaaggaagatgtatattccttgtgggaatgatgggtagtggaaagacaactgttggaaagattatatcagaatccttgggatattacttctttgatagtgataggctggtagaggaggctgccggtggtgcatctgtggcccagatttttaaagatcacaatgagcagggcttccgagattctgagagtgaagtacttaaacaattatctaccatgtatcgtctagttgttgctactggaggtggtgctgtagttcgtcctcaaaattggggctatatgaagcaaggaattactgtttggttggatgtgcccctggaggcactggctgagagagttgttgctgttggaacacattctcgacctctc…	0			0			0			0			0
	Conifer SK I	>IFLI*scaffold*2009041*SK	0			0			0			0			0
	Conifer SK I	aagaagaaggccgaagtgcttatcccagctttaaaaggaagatgtatattccttgtgggaatgatgggtagtggaaagacaactgttggaaagattatatcagaatccttgggatattacttctttgatagtgataggctggtagaggaggctgctggtggtgcatctgtggcccagatttttaaagatcacaatgagcagggcttccgagattccgagagtgaagtacttaaacaattatctaccatgtatcgtctagttgttgctactggaggtggtgctgtagttcgtcctcaaaattggggctatatgaagcaaggaattacggtttggttggatgtgcccctggaggccctggctgagagagttgttgctgttggaacacattctcgacctctc…	0			0			0			0			0
	Conifer SK II	>WLIC*scaffold*2019921*SK	0			0			0			0			0
	Conifer SK II	aagaagaaggcagaagagattgccccggacttgaatggatccagcatatttcttgttggaatgatgggatgtggaaagactactgtgggaaggattttgtcagaagccttagggtattatttttttgacagtgataggttggttgagcaggctgcaggtggaacatctgtagcacagattttcaaagatcaagatgaggaattcttcagagatgctgagagcaaagtactgagccagttatctacaatgcgtcggctagtggttgccactggaggtggggctgtagttaggcctaagaactggagctatttaagacatggaatcacaatttggctggatgtgcctttggaggcactggccaagcgagttgtagcagtgggcaccgaatcaagacctctt…	0			0			0			0			0
	Conifer SK II	>KAWQ*scaffold*2055291*SK	0			0			0			0			0
	Conifer SK II	aagaagaaagcagaagagattgctgaagatttgaatggaaccagcatatttcttgtaggaatgatgggatgtggaaagactaccgtgggaaggattttgtcagaagtcttagggtattatttttttgacagtgataggttggttgaacaggctgcaggtggaacatctgtagcacagattttcaaagataaagatgaggaattcttcagagatgctgagagcaaagtactgagccagttatctacgatgcatcggttagtggttgctactggaggtggtgctgtagttaggccaaaaaactggagctattttagacatggaatcacaatttggctggatgtgcctttggaggcactggccaagcgagttgcagcagtgggaactgagtcaagacctctt…	0			0			0			0			0
	Conifer SK II	>XZUY*scaffold*2049744*SK	0			0			0			0			0
	Conifer SK II	ctgaagaaggcagaagagattgtccaggacctgaatggtacctgtatatttcttgttggaatgatgggatgtggaaagactaccgtgggaaggatattgtctgaagccttaggatattacttttttgacagtgataggttggttgagcaggccacaggcggagcatctgtagcacagattttcaaagagcaaaatgaggaattcttcagagatgctgagagcaaagtactaagccaattatctacaatgcatcagcttgtagttgccactggaggtggtgcagtagttcggcctaaaaattggagctatttcagacgagggatcactatttggctggatgtgcctttggaagcactggccaagcgagttgtagcagtggggactgagtcaagacctctt…	0			0			0			0			0
	Conifer SK II	>SGTW*scaffold*2038663*SK	0			0			0			0			0
	Conifer SK II	aaggaaaaagcagaagagattgtcctggacttggatggcacctgcatattttttgttggaatgatggggagtggaaagactacggtgggaaagattttgtcagaagccttagggtactacttttttgacagtgataagttggttgagcaggctgcaggtggaacatctgtagcacagattttcaaagagaaaaatgaggaattctttagagatgctgagagcaaagtactgagccaattatcttcaatgcatcggctagtggttgccactggaggtggtgctgtagttcgacaagaaaattggagctatatgaagcgcggaatcactatctggctggatgtgcctctagaggcattggccaagcgagttgtagcagtggggaccgagtcacgacctctt…	0			0			0			0			0
	Conifer SK II	>IOVS*scaffold*2010582*SK	0			0			0			0			0
	Conifer SK II	aagagtaaggctgaagaggtttccctaggcttggatggcaaaagcatatttcttgttggaatgatgggttgtggaaagaccactgtgggaaaaattctgtcagaagctttagggtattacttctttgacagtgataagttgattgaagagtctgcaggtggaacacctgtagcacaaatcttcaaagagaaaaatgaagagtactttagagattctgagagcaaagttctaagcgagttgtcttccatgcatcgcctagtagttgccactggaggtggtgctgttgttcgacctcaaaattggaggtatttgaatcaaggagtcacgatttggctggatgtgcctctagaggctcttgcgaaacgagtgatagcagtggggactgagtcacgaccactt…	0			0			0			0			0
	Conifer SK II	>WVWN*scaffold*2052046*SK	0			0			0			0			0
	Conifer SK II	aagagtaaggctgaagaggtttccctaggtttggatggcaaaagtatatttcttgtcggaatgatgggttgtggaaagaccactgtgggaaaaattctgtcagaagctttggggtattacttctttgatagtgataagttgattgaagagtctgcaggtggaacacctgtagcacaaatcttcaaagagaaaaatgaagagtactttagagattctgagagcaaagttctaagcgagttgtcttccatgcatcacctagtagttgccactggaggtggtgctgttgttcgacctcaaaattggaggtatttgaatcaaggagtcacgatttggctggatgtgcctctagaggctcttgcaaaacgagtgatagcagtggggactgaatcacgaccactt…	0			0			0			0			0
	Conifer SK II	>MFTM*scaffold*2080219*SK	0			0			0			0			0
	Conifer SK II	aagagtaaggctgaagaggtttccctaggcttggatggaaaaagtatatttcttgttggaatgatgggttgtggaaagaccactgtgggaaaaattctgtcagaagctttagggtattacttctttgacagtgacaagttgatagaagaatctgcaggtggaaaacctgtagcacaaatcttcaaagagaaaaatgaagagtactttagagactctgagagcaaagttctaagcgaattgtcttcaatgcatcgcttagtagttgccactggaggtggtgccgttgttcgacctcgaaattggaggtatttgaatgaaggagtcacaatttggctggatgtgcctctagatgcacttgcgaaacgagttatagcagtggggactgaatcacgaccactt…	0			0			0			0			0
	Conifer SK II	>JBND*scaffold*2070971*SK	0			0			0			0			0
	Conifer SK II	aagagtaaggctgaagaggtttccctaggcttggatggaaaaagtatatttcttgttggaatgatgggctgtggaaagaccactgtgggaaaaattctgtcagaagctttagggtattacttctttgacagtgacaagttgatagaagaatctgcaggtggaaaacctgtagcacaaatcttcaaagagaaaaatgaagagtactttagagactctgagagcaaagttctaagcgaattgtcttcaatgcatcgcttagtagttgccactggaggtggtgccgttgttcgacctcgaaattggaggtatttgaatgaaggagtcacaatttggctggatgtgcctctagatgcacttgcgaaacgagttatagcagtggggactgaatcacgaccactt…	0			0			0			0			0
	Conifer SK II	>GGEA*scaffold*2006359*SK	0			0			0			0			0
	Conifer SK II	atgatgggttgtggaaagaccacagtgggaaaaattctgtcagaagctttaggttatttctttgacagtgataagttgattgaagaatctgcaggtggaacacctgtagcacaaatcttcaaagagaaaaatgaagagtactttagagattgcgagagcaaagttctaagcgagttgtcttcaatgcatcacctagtggttgccaccggaggcggtgctgttgttcgacctcaaaattggatgtatttgaatcaaggagttacaatttggctggatgtgcctctagaggctcttgcaaaacgagttatagcagtggggactgaatcacgaccacttctaggccaagcttcagttgatccctactctcaggcttttgcaaggctcactgaacttattgag…	0			0			0			0			0
	Conifer SK II	>VSRH*scaffold*2011157*SK	0			0			0			0			0
	Conifer SK II	aagagtaaggctgaagaggtttccctaggcctgaatggaaaaagcatatttcttgttggaatgatgggttgtggaaagaccaccgtgggaaaaattctgtcagaagctttagggtattacttcttggatagtgataagttgattgaagagtccgcaggtggaacacctgtagcacaaatctttaaagaaaagaatgaagagtactttagagattctgagagcaaagttctaagcgagttgtcttcgatgcatcacctagtagttgctactggaggtggtgctgttgttcgacctcaaaattggaggtatttgaatcaaggagtcacaatttggctggatgttcctctagaggctcttgcgaaacgagttatagcagtggggactgaatcacgaccactt…	0			0			0			0			0
	Conifer SK II	>GAMH*scaffold*2053825*SK	0			0			0			0			0
	Conifer SK II	aagagtaaggctgaagaggtttccctagacttggatggcaaaagcatatttcttgttggaatgatgggttgtggaaagaccactgtgggaaaaattctgtcagaagctttagggtattacttccttgatagtgataaattgattgaagagtctgcaggtggaacacctgtagcacaaatctttaaagagaaaaatgaagagtactttagagattctgagagcaaagttctaagtgagttatcttcaatgcgtcgcctagtagttgctactggaggtggtgctgttgttcgacctcaaaattggaggtatttgaatcaaggagtcacgatttggttggatgtgcctctagacgctcttgcgaaacgagttatagcagtgggtactgaatcacgaccactt…	0			0			0			0			0
	Conifer SK II	>QHBI*scaffold*2057514*SK	0			0			0			0			0
	Conifer SK II	aagagaaatgcagaaaagatttcatttggcttggatgggaaaaacatatttcttgtagggatgatggggagtggaaaatctactgtggggaaaattttgtcagaagctttgggttattacttctttgacagcgatcacctgatcgaggaggctgcaggtggaatacctgtagcacaaattttcaaagataaaagtgaagaatattttagagatgctgagagcaaagttttgagccaattatcaacaatgcatcgcctagttgttgctactggaggtggtgctgtagtccgacctcaaaattggaactttttaagtcatggagtcactgtttggctggatgtacctttggatgctcttgccaaacgagtagttgcagttgggactgaatcaagacctctt…	0			0			0			0			0
	Conifer SK II	>FMWZ*scaffold*2012819*SK	0			0			0			0			0
	Conifer SK II	aagagaaaagcagaagagatttcatttggcttggatgggagaaacatattccttgtagggatgatgggaagtggaaaatctactgtggggaaaattttgtcagaaactttgggttattacttctttgacagcgatcatctgattgaggaagctgcaggtggaacacctgtagcacaaatcttcaaagataaaagtgaagaatactttagagatgctgagagcaaagttttgggccaattatcaacaatgcatcggctagttgttgctactggaggtggtgctgtagtccgacctcaaaattggaactatttgagtcatggagtcactgtttggctggacgtacctttggatgctcttgccaaacgagtagttgcagttgggactgaatcaagacctctt…	0			0			0			0			0
	Conifer SK II	>SCEB*scaffold*2002542*SK	0			0			0			0			0
	Conifer SK II	aagagaaaagcagaagagatttcatttggcttggatggaaaaaacttatttcttgtagggatgatgggaagtggaaaatctactgtggggaaaattttgtcagaagctttgggctattacttttttgacagcgatcacctgattgagaaagctgcaggtggaacacctgtagcacaaattttcaaagataaaagtgaaggatactttagagatgctgagagcaaagttttgagccagttatcaacaatgcatcgcctagttgttgctacaggaggtggtgctgtagtccgacctcaaaattggaactatttgagtcatggagtcactgtttggctggatgtacctttggatgctcttgccaaacgagtagttgcagttgggactgaatcaagacctctt…	0			0			0			0			0
	Conifer SK II	>XLGK*scaffold*2011510*SK	0			0			0			0			0
	Conifer SK II	aggagaaaagcagacgagatttcatctagcttggatggaaaaaacatatttcttgtagggatgatgggaagtggaaaatctactgtggggaaaattttgtcagaagctttgggttattacttctttgacagcgatcacctgattgagaaagctgcaggtggaacacctgtagcacaaattttcaaagataaaagtgaagaatactttagagatgctgagagcaaagttttgacccaattatcaacaatgcatcgcctagttgttgctactggaggtggtgctgtagtccgagctcaaaattggaactatttgagtcatggagtcactgtttggctggatgtacctttggatgctcttgccaaacgagtagttgcagttgggactgaatcaaggcctctt…	0			0			0			0			0
	Conifer SK II	>VGSX*scaffold*2069069*SK	0			0			0			0			0
	Conifer SK II	aagagaaaagcagacgagatttcatctggcttggatggaaagaacatatttcttgtagggatgatgggaagtggaaaatctaccgtggggaaaattttgtcagaagctttgggttattacttctttgacagcgatcacctgattgaggaagctgcaggtggaacacctgtagcacaaattttcaaagataaaagtgaagaatactttagagatgctgagagcaaagttttgagccaattatcgacaatgcatcgcctagttgttgctactggaggtggtgctgtagtccgacctcaaaattggaactttttgaatcatggagtcactgtttggctggatgtacctttggatgctcttgccaaacgagtagttgcagttgggactgaatcaagacctctt…	0			0			0			0			0
	Conifer SK II	>QCGM*scaffold*2009636*SK	0			0			0			0			0
	Conifer SK II	aagagaaaagcagaagaaatttcgtttggcttggatgggaagaacatatttcttgtagggatgatgggaagtggaaaatctactgtggggaaaattttgtcagaaactttgggttattacttttttgacagtgatcacctgattgaggaagctgcaggtggaacacctgtagcacaaattttcaaagacaaaaatgaagaatacttcagagatgctgagagcaaagttttgagcgaattgtcaacaatgcatcgcctagtagttgctacaggaggtggtgctgtagtccgacctcaaaattggaactatttgagtcatggggtcaccgtttggctggatgtacctttagatgctcttgccaaacgagtagttgcagttgggactgaatcaagacctctt…	0			0			0			0			0
	Conifer SK II	>JRNA*scaffold*2007524*SK	0			0			0			0			0
	Conifer SK II	aagagaaaagcagaagagatttcatttggattggatgggaagaccatatttctcgtagggatgatgggaagtggaaaatctactgtgggaaaaattttgtcagaagctttgggttattacttttttgacagcgatcatctgattgaggaagcagcaggtggaacgcctgtagcacaaattttcagagataaaaatgaagaatactttagagatgctgagagcaaagttttgagccaattatcaacaatgcatcgcctagttgttgctactggaggtggtgctgtagtccgacctcaaaattgggactatttgaatcatggagtctccgtttggttggatgtacctttggatgctcttgccagacgcatagctgcagttgggaccgaatcaagacctctt…	0			0			0			0			0
	Conifer SK II	>EGLZ*scaffold*2010066*SK	0			0			0			0			0
	Conifer SK II	aagaaaaaagcagaagagatttcatttggcttagatgggaagagcatatttcttgtagggatgatgggaagtggaaaatctactgtgggaaaaattttggcagaagctttgggttattacttttttgacagcgatcacctcattgaggaagctgcaggtggaacacctgtagcacaaattttcaaagataaaaatgaagaatactttagagatgccgagagcaaagttctgaaccaattatcaacaatgcatcgtctagttgttgctactggaggtggtgctgtagtccgacctcaaaattggaactacttgagtcacggagttaccgtttggctggatgtacctttggatgctcttgccaaacgaatagctgctgttgggactgaatcaagacctctt…	0			0			0			0			0
	Conifer SK II	>KLGF*scaffold*2013767*SK	0			0			0			0			0
	Conifer SK II	aagagaaaagcagaagagatttcatttggcttggatgcgaagagcatatatcttgtagggatgatgggaagtggaaaatctaccgtgggaaaaattttggcagaagctttgggttattacttttttgacagcgatcacctcattgaggaagctgcgggtggaacacccgtggcacaaattttcagagaaaaaaatgaagaatactttagagatgccgagagcaaagttttgaaccagttgtcaacaatgcatcgcctagttgttgctactggaggtggtgcagtagtccgacctcaaaattggaactatttgagtcatggagttaccgtttggctggatgtacctttggatgctcttgccaaacgaatagctgctgttgggactgaatcaagacctctt…	0			0			0			0			0
	Conifer SK II	>JZVE*scaffold*2007415*SK	0			0			0			0			0
	Conifer SK II	aagagaaaagcagaagagatttcatttggcttggatgggaggaccatatttcttgtagggatgatgggatgtggaaaatctaccgtgggaaaaattttgtcagaagctttgggttattacttttttgacagcgatcaactgattgaggaagctgcgggaggaacacctgtagcgcaaatttttaaagataaaaatgaagaatactttagaaatgcagagagcaaagtgttgagccaattatcaacaatgcatcgtctaattgttgctactggaggtggtgctgtagtccgacctcaaaattggaactatatgagtcatggggtcaccgtctggctggatgtacctttggatgctcttgccaaacgaatagctgcagttgggaccgaatcaagacctctt…	0			0			0			0			0
	Conifer SK II	>OWFC*scaffold*2054567*SK	0			0			0			0			0
	Conifer SK II	aagaaaaaagcagaagagatttcacttggcttggatgggaagagtatatttcttgtggggatgatgggaagtggaaaatctactgtgggaaaaattttgtcagaagctttgggttattacttttttgacagcgaccacctgattgaggaagctgcaggtggaacaactgtagcacaaatctttaaagataaaaatgaagaatactttagagatgccgagagcaaagttttgaaccaattatcaacaatgcatcgtttagttgttgctactggaggtggtgctgtagttcgacctcaaaattggaactatttgagtcatggagtcaccgtctggctggatgtacctttggatgctcttgccaaacgaatagttgcagttgggactgaatcaagacctctt…	0			0			0			0			0
	Conifer SK II	>ZQWM*scaffold*2089153*SK	0			0			0			0			0
	Conifer SK II	aagagaaaagcagaagagatatcatttggcttgggtgggaagagcatatttcttgttgggatgatgggaagtggaaaatctactgtgggaaaaattttgtcagaagctttgggttattccttttttgacagcgatcacttgattgaggaagctgcaggtggaacacctgtcgcacaaatctttaaagataaaaatgaagaatactttagagatgccgagagcaaagttttgagcgaattatcaacaatgcatcgcctagttgttgctactggaggtggtgctgtagtccgacctcaaaattggaactatttgagtcatggaatcactgtttggctggatgtacctttggatgctcttgccaaacgaatagctgcagttgggactgaatcaagaccactt…	0			0			0			0			0
	Conifer SK II	>RSCE*scaffold*2057436*SK	0			0			0			0			0
	Conifer SK II	aagaaaaaggctgatgagatatccattggcttggaggggaaaagcatatttcttgttggaatgatgggctgtgggaaaactactgtgggaaaaattttgtcagaagctttgggctattacttttttgatagtgatcgtctgatcgagcaagcagcaggtggaacatctgtagcacagatattcaaagagaaaaatgaagaatactttagagataatgagaccaaagttttgggcgaattatctacaatgcatcgcctggttgttgctactggaggtggtgctgtagttcggcctcagaattggacctatttgtatcatggagtcactgtttggctggatgtgcctttggaagctcttgccaaacgaattgcagcagttgggactgagtcacgacctctt…	0			0			0			0			0
	Conifer SK II	>XTZO*scaffold*2064511*SK	0			0			0			0			0
	Conifer SK II	aagaaaaaggcagatgagatatccattggcttggaggggaaaatcatatttcttgttggaatgatgggcagtgggaagactactgtaggaaaaattttgtcagaagctttgggctataattttattgatagtgatcgtctgattgagcaagcagcaggtggaacatctgtagcacagatattcaaagagaaaaatgaagaatactttagagataatgagagcaaagttttgggggaattatctacaatgcatcgcctggttgttgctaccggaggtggtgctgtagttcggcctcagaactggagctatatgtatcgtggagtcactgtttggctggatgtgcctttggaagctcttgccaaacgaattgcagcagttgggactgaatcacgacctctt…	0			0			0			0			0
	Conifer SK II	>ACWS*scaffold*2069533*SK	0			0			0			0			0
	Conifer SK II	aagaaaaaggcagatgagatatccattggcttggacgggaaaatcatatttcttgttggaatgatgggctgtgggaaaactactgtgggaaaaattttgtcagaagcgttgggctataactttattgatagtgatcgtctgattgagcaagcagcaggtggaacatctgtagcacagatattcaaagagaaaaatgaagaatactttagagatgctgagagcaaagttttgggcgaactatctacaatgcatcgcctggttgttgctactggaggtggtgctgtagttcggcctcagaattggagttatttgtatcatggagtcactgtttggctggatgtgcctttggaagctcttgccaaacgaattgcagcagttgggactgagtcacgacctctt…	0			0			0			0			0
	Conifer SK II	>YFZK*scaffold*2044138*SK	0			0			0			0			0
	Conifer SK II	cagaaaaaggcagaagagatttcccgtggcttggatgggcagagcatctttcttgttggaatgatgggtagtgggaaaactacagtgggaaagattgtgtcggaagctttgggttattactttttcgacagtgatcgcttgattgagcaggctgcaggtggaacacctgtagcacagattttcaaagagaaagatgaagaattctttagagatgccgagagcaaagttttgagccaattatctacaatgcatcgcctagttgttgccactggaggtggcgctgtagttcgacctcaaaattggggctatttgaatcatggtgtcactgtttggttggatgtgcctttggaggctcttgccaaacgagtagtagcagttgggaccgaatctcgacctctt…	0			0			0			0			0
	Conifer SK II	>EFMS*scaffold*2013767*SK	0			0			0			0			0
	Conifer SK II	cagaaaaaggcagaagaggtttcgcttggaatggatgggaagagcatatttcttgttggaatgatgggtagtggaaaaactaccgtaggaaaaattttgtccgaagctttgggttattacttctttgacagtgatcgcctgattgagcaagctgttggtggaacacctgtagcacagatttttaaagagaaagatgaagaattcttcagggatgctgagagcaaagttttgagccaattatctacaatgcatcgcctggtcgttgccactggaggtggtgccgttgttcgacctcaaaattggagctatttgaatcatggagtcactgtttggttggatgtgcccttggaggctcttgccaaacgagtagtagcagttgggactgaatcacgacctctt…	0			0			0			0			0
	Conifer SK II	>HQOM*scaffold*2001386*SK	0			0			0			0			0
	Conifer SK II	cagaaaagggcagaagagatttcgcttggaatggatgggaagagcatatttcttgttggaatgatgggtagtggaaaaactaccgtaggaaaaattttgtccgaagctttgggttattacttctttgacagtgatcgcctgattgagcaagctgttggtggaacacctgtagcacagatttttaaagagaaagatgaagaattcttcagggatgctgagagcaaagttttgagccaattatctacaatgcatcgactggtcgttgccactggaggtggtgccgttgttcgacctcaaaattggagctatttgaatcatggagtcactgtttggttggacgtgcccttggaggctcttgccaaacgagtagtagcagttgggactgaatcacgacctctt…	0			0			0			0			0
	Conifer SK II	>IAJW*scaffold*2150137*SK	0			0			0			0			0
	Conifer SK II	aagaaaaaggcagaagagatttctcttggcatggatgggaagagcatatttcttgttggaatgatgggtagtggaaaaactacagtaggaaaaattttgtccgaagctttgggttattacttctttgacagtgattgcctgattgagcaagctgtaggtggaacacctgtagcacagattttcaaagagaaagatgaagaattcttcagggatgctgagagcaaagttttgagccaattatctacaatggatcgcctggtcgttgccactggaggtggtgctgttgttcgacctcaaaattggagctctttgaatcgtggagtcactgtttggttggatgtgccgttggaggctcttgccaaacgagtggcagcagttgggaccgaatcgcgacctctt…	0			0			0			0			0
	Conifer SK II	>GJTI*scaffold*2059794*SK	0			0			0			0			0
	Conifer SK II	aagaaaaaggcagaagagatttccattggcatggatgggaagagtatatttcttgttggaatgatgggtagtggaaaaactaccgtaggaaaaattttgtctgaagctttgggttattacttttttgacagtgatcgcctgattgagcaagctgtaggaggaacacctgtagcacagattttcaaagagaaagatgaagaattcttcagggatgctgagagcaaagttttgagccaattatctactatgcatcgcctggtcgttgccactggaggtggtgctgtagttagaccacaaaattggagctatttgaatcatggagtcactgtttggttggatgtgcccttggaggctcttgccaaacgagtggtagcagttgggactgaatcacgacctctt…	0			0			0			0			0
	Conifer SK II	>WYAJ*scaffold*2006600*SK	0			0			0			0			0
	Conifer SK II	aagaaaaaggcagaagagatttccattggcatggatgggaagagtatatttcttgttggaatgatgggtagtggaaaaactaccgtaggaaaaattttgtctgaagctttgggttattacttttttgacagtgatcgcctgattgagcaagctgtaggaggaacacctgtagcacagattttcaaagagaaagatgaagaattcttcagggatgctgagagcaaagttttaagccaattatctactatgcatcgcctggtcgttgccactggaggtggtgctgtagttagaccacaaaattggagctatttgaatcatggagtcactgtttggttggatgtgcccttggaggctcttgccaaacgagtggtagcagttgggactgaatcacgacctctt…	0			0			0			0			0
	Conifer SK II	>ZYAX*scaffold*2001030*SK	0			0			0			0			0
	Conifer SK II	aagaaaagggcagatgagatttcccttggcatggatgggaagagcatattccttgttggaatgatgggtagtggaaaatctactgtgggaaaaattttgtctgaagctctgggttattacttttttgacagtgatcacctgattgagcaagctgcaggtggaacccctgtagcacagattttcaaagagaaagatgaagaattcttcagggatgctgagagcaaggttttgagcgaattatctacaatgcatcgcctggttgttgccactggaggtggtgctgtagttcgacctgaaaattggagctatttgaatcatggagtcactgtttggttggatgtgcccttggaagctcttgcgaagcgagtagtagcagttgggactgaatcaagacctctt…	0			0			0			0			0
	Conifer SK II	>OUOI*scaffold*2051564*SK	0			0			0			0			0
	Conifer SK II	aagaaaaaggcagaagatatttcttttggcatggatgggaagagcatatttcttgttgggatgatgggtagtggaaaaactactgtgggaaaaattttgtctgaagctttgggttattatttttttgacagtgatcgcctgatcgaggaagctgcaggtggaacacccgtagcacaaatttttaaagagaagaacgaagaattcttcagggatgctgagagcaaagttttgagcgagttatctacaatgcatcgtctggttgttgccactggaggtggtgctgtagttcgacctcaaaattggaactatttgaatcatggagtcactgtttggttggatgtgcccttggaggctctggccaaacgagtagtggctgttgggactgaatcacgacccctt…	0			0			0			0			0
	Conifer SK II	>DSXO*scaffold*2006501*SK	0			0			0			0			0
	Conifer SK II	aagaaaaaagcagaagagatttcttttggcatggatgggaagagcatatttcttgttgggatgatgggtagtggaaaaaccactgtgggaaaaattttgtctgaagctttgggatattatttctttgacagtgatcgcctgattgaggaagctgcaggtggaacacctgtagcacaaatttttaaagagaagaatgaagaattcttcagggatgccgagagcaaagttttgagcgagttatctacaatgcatcgtctggtcgttgccactggaggtggtgctgtagttcgacctgaaaattggagctatttgaatcaaggagtcactgtttggctggatgtgcccttggaggctctggccaaacgagtagtggcagttgggactgaatcacgacccctt…	0			0			0			0			0
	Conifer SK II	>HOUF*scaffold*2006487*SK	0			0			0			0			0
	Conifer SK II	aagaaaaaagcagaagagatttcttttggcatggatgggaagagcatatttcttgttgggatgatgggaagtggaaaaaccactgtgggaaaaattttgtctgaagctttgggatattatttctttgacagtgatcgcctgattgaggaagctgcaggtggaacacctgtagcacaaatttttaaagagaagaatgaagaattcttcagggatgccgagagcaaagttttgagcgagttatctacaatgcatcgtctggtcgttgccactggaggtggtgctgtagttcgacctgaaaattggagctatttgaatcaaggagtcactgtttggctggatgtgcccttggaggctctggccaaacgagtagtggcagttgggactgaatcacgacccctt…	0			0			0			0			0
	Conifer SK II	>FHST*scaffold*2010191*SK	0			0			0			0			0
	Conifer SK II	aagaaaaaagcagaagagatttcttttggcatggatgggaagagcatatttcttgttgggatgatgggtagtggaaaaaccactgtgggaaaaattttgtctgaagctttgggatattatttcattgacagtgatcgcctgattgaggaagctgcaggtggaacacctgtagcacaaatttttaaagagaaggatgaagaattcttcagggatgccgagagcaaagttttgagcgagttatctgcaatgcatcgtctggtcgttgccactggaggtggtgctgtagttcgacctcaaaattggggctatttgaatcagggagtcactgtttggctggatgtgcccttggaggctctggccaaacgagtagtggcagttgggactgaatcacgacccctt…	0			0			0			0			0
	Conifer SK II	>OXGJ*scaffold*2046133*SK	0			0			0			0			0
	Conifer SK II	cagaaaaaagcagaagagatttctattggcatggatgggaagagcatatttcttgttgggatgatgggtagtggaaaaaccactgtgggaaaaattttgtctgaagctttgggatattatttcattgacagtgatcgcctgattgaggaagctgcaggtggaacacctgtagcacaaatttttaaagagaaggatgaagaattcttcagggatgccgagagcaaagttttgagtgagttatctgcaatgcatcgtctggtcgttgccactggaggtggtgctgtagttcgacctcaaaattggagctatttgaatcagggagtcactgtttggctagatgtgcccttggaggctctggccaaacgagtagtggcagttgggactgaatcacgacccctt…	0			0			0			0			0
	Conifer SK II	>XIRK*scaffold*2063572*SK	0			0			0			0			0
	Conifer SK II	cagaaaaaggcagaagagatttcttttggcatggatgggaagagcatatttcttgtcgggatgatgggtagtggaaaaactactgtgggaaaaattttgtctgaagctttgggttactatttttttgacagtgatcgcctgattgaggaagcttcaggtggaacacctgtagcacaaatttttaaagagaagaatgaagaattctttagggatgctgagagcaaagttttgagtgaattatctacaatgcgccgtctggttgttgccactggaggtggtgctgtagttcgacctcaaaattggagctatttgaatcatggagtcactgtttggttggatgtccccttggaggctctggccaaacgagtggtggcagttgggactgaatcacgacccctt…	0			0			0			0			0
	Conifer SK II	>QSNJ*scaffold*2008537*SK	0			0			0			0			0
	Conifer SK II	aagaaaaaggcagaagagatttcttttggcatggatgggaagagcatatttcttgtcgggatgatgggtagtggaaaaactactgtgggaaaaattttgtccgaagctttgggttattacttttttgacagtgatcgcttgattgaggaagctgcaggtggaacacctgtagcacaaatttttaaagagaagaatgaagaattcttcagggatgctgagagcaaagttttgagtgagttatctacaatgcatcgtctggttgttgccactggaggtggtgctgtagttcgacctcaaaattggagctatttgaatcatggtgtcagtgtttggctagatgtgcccttggaggctctggccaaacgagtggtggcagttgggactgaatcacgacccctt…	0			0			0			0			0
	Conifer SK II	>NRXL*scaffold*2063652*SK	0			0			0			0			0
	Conifer SK II	cagaaaaaggcagaagagatttcttttggcatggatgggaagagcatctttcttgtcgggatgatgggtagtggaaaaactactgtgggaaaaattttatctgaggctttgggttattatttttttgacagtgatcgcctgattgaggaagctgcaggcggaacacctgtagcacaaatttttaaagagaaggacgaagaattcttcagggatgctgagagcaaagttttgagtgagttatctacaatgcatcgtctggtcgttgccactggaggtggtgctgtagttcgacctgaaaattggggctatttgaatcatggagtcactgtttggttggatgtccccttggaggctctggccaaacgagtagcggcagttgggactgaatcacgacccctt…	0			0			0			0			0
	Conifer SK II	>JDQB*scaffold*2070255*SK	0			0			0			0			0
	Conifer SK II	aagaaaaaagcagaagagatctcttttggcatggatgggaagagcatatttcttgtggggatgatgggttgtggaaaaactaccgtggggaaaattttgtcagaatctttgggctattacttttttgacagtgatcggctgattgaggaagctgcaggtggaacacctgtagcgcaaatttttaaagagaagaatgaagaattcttcagggatgctgagagcaaagttttgagtgagttatctacaatgcatcgtctggtcgttgccactggaggtggtgctgtagttcgacctcaaaattggagctatttgaatcatggaatcactgtctggctggatgtgccgttggaggcattggccaaaagggtagtggctgttgggactgaatcacgacctctt…	0			0			0			0			0
	Conifer SK II	>RMMV*scaffold*2056795*SK	0			0			0			0			0
	Conifer SK II	aagaaaaaagcagaagagatctcttttggcatggatgggaagagcatatttcttgtggggatgatgggttgtggaaaaactaccgtggggaaaattttgtcagaatctttgggctattacttttttgacagtgatcggctgattgaggaagctgcaggtggaacacctgtagcgcaaatttttaaagagaagaatgaagaattcttcagggatgctgagagcaaagttttgagtgagttatctacaatgcatcgtctggtcgttgccactggaggtggtgctgtagttcgacctcaaaattggagctatttgaatcatggaatcactgtctggctggatgtgccgttggaggcgttggccaaaagggtagtggctgttgggactgaatcacgacctctt…	0			0			0			0			0
	Conifer SK II	>IFLI*scaffold*2143652*SK	0			0			0			0			0
	Conifer SK II	aagaaaaaagcagaagagatctcttttggcatggatgggaagagcatatttcttgtggggatgatgggttgtggaaaaactacagtggggaaaattttgtcagaatctttgggctattacttttttgacagtgatcggctgattgaggaagctacaggtggaacacctgtagcgcaaatttttaaagagaagaatgaagaattcttcagggatgctgagagcaaagttttgagtgagttatctacaatgcatcgtctggttgttgccactggaggtggtgctgtagttcgacctcaaaattggagctatttgaatcatggaatcactgtctggctggatgtgccgttggaggcattggccaaaagggtagtggctgttgggactgaatcacgacctctt…	0			0			0			0			0
	Conifer SK II	>AUDE*scaffold*2006503*SK	0			0			0			0			0
	Conifer SK II	cagaaaaaagcagaagatatttcttttggcatggatgggaagagcatatttcttgtggggatgatgggaagtggaaaaactaccgtggggaaaattttgtcagaatctttgggttattacttttttgacagtgatcggctgattgaggaagctgcaggtggaacccctgtagcgaaaatttttgaagagaagaatgaagaattcttcagggatgctgagagcaaagttttgagtgagttatctacgatgcatcgtctggttgttgccaccggaggtggtgctgtagttcggcctcaaaattggagctatttgaatcatggagtcactgtttggctggatgtgccgttggaggctttggccaaaagggtagtggctgttgggactgaatcacgacctctt…	0			0			0			0			0
	Conifer SK II	>GKCZ*scaffold*2016302*SK	0			0			0			0			0
	Conifer SK II	cagaaaaaagcagaagagatttcttttagcatggatgggaaaagcatatttcttgtggggatgatgggttgtggaaaaactaccgtggggaaaattttgtcagaatctttgggttattacttttttgacagtgatcggctgattgaggaagctgcaggtggaacacctgtagcgcaaatttttgaagagaagaatgaagaattcttcagggatgctgagagcaaagttttgagtgagttatctacaatgcatcgtctggttgttgccactggaggtggtgctgtagttcggcctcaaaattggagctatttgaatcatggagtcactgtttggctggatgtgccgttggaggctttggccaaaagggtagtggctgttgggactgaatcacgacctctt…	0			0			0			0			0
	Conifer SK II	>ETCJ*scaffold*2062913*SK	0			0			0			0			0
	Conifer SK II	aagaaaaaagcagaagatatttcttatggcatggatgggaagagcatatttcttgtggggatgatgggtagtggaaaaactaccgtggggaaaattttgtcagaagctttgggttattacttttttgacagtgatcggctgattgaggaagctgcaggtggaacacctgtagcacaaatttttaaagagaagaaagaagaattcttcagggatgctgagagcaaagttttgagcgagttatcttcaatgcatcgtctggttgttgccactggaggtggtgctgtagttcgacctcaaaattggagctacttgaataacggagtcactgtttggctggatgtgccattggaggctttggccaaaagggtagtggctgttgggactgaatcacgacctctt…	0			0			0			0			0
	Conifer SK II	>OVIJ*scaffold*2011093*SK	0			0			0			0			0
	Conifer SK II	aagaaaaaagcagaagacatttcttttggcatggatgggaagaacatatttcttgtggggatgatgggtagtggaaaaactaccgtgggcaaaattttgtcagaagctttgggttattacttttttgacagtgatcggctgattgaagaagctgcaggtggaacacctgtagcacaaatttttaaagagaagaatgaagaattcttcagggatgctgagagcaaagttttgagtgagttatctacaatgcatcgtctggtcgttgccactggaggtggtgctgtagttcgacctcaaaattggagctatttgaatcatggagtcactgtttggctggatgtgccgttggaggctttggccaaaagggttgtggctgttgggactgaatcacgacctctt…	0			0			0			0			0
	Conifer SK II	>YYPE*scaffold*2011766*SK	0			0			0			0			0
	Conifer SK II	aagaaaaaagcagaagatatttcttttggcatggatgggaagaacatatttcttgtggggatgatgggtagtggaaaaactaccgtggggaaaattttgtcagaagctttgggttattacttttttgacagtgatcggctgattgaggaagctgcaggtggaacacctgtagcgcaaatttttaaagagaagaatgaagaattcttcagggatgctgagagcaaagttttgagtgagttatctacaatgcatcgtctggtcgttgctactggaggtggtgctgtagttcgacctcaaaattggagctatttgaatcatggagtcaccgtttggctggatgtgccgttggaggctttggccaaaagggtagtggctgttgggactgaatcacgacctctt…	0			0			0			0			0
	Conifer SK II	>NKIN*scaffold*2050137*SK	0			0			0			0			0
	Conifer SK II	aagaaaaaagcagaagagatttcttttggcatggatgggaagagcatatttcttgtcgggatgatgggtagtggaaaaactactgtgggaaaaattttgtctgaagctttgggttattatttttttgacagtgatcgcctgattgaggaagctgcaggtggaacacccgtagcacaaatttttaaagagaaaaatgaagaattcttcagggatgctgagagcaaagttttgagtgagttatcgacaatgcatcgtctggtcgttgccactggaggcggtgctgtagttcgagctcaaaattggagctatttaaatcatggagtcactgtttggctggatgtgcccttggaggctcttgccaaacgagtagtggcagttgggactgaatcacgacccctt…	0			0			0			0			0
	Conifer SK II	>VFYZ*scaffold*2010817*SK	0			0			0			0			0
	Conifer SK II	aagaaaaaagcagaagagatttcttttggcatggatgggaagagcatatttcttgtcgggatgatgggtagtggaaaaactactgtgggaaaaattttgtctgaagctttgggttactatttttttgacagtgatcgcctgattgaggaagctgcaggtggaacacccgtagcacaaatttttaaagagaaaaatgaagaattcttcagggatgctgagagcaaagttttgagtgagttatctacaatgcatcgtctggtcgttgccactggaggtggtgctgtagttcgacctcaaaattggagctatttaaatcatggagtcactgtttggctggatgtgcccctggaggctcttgccaaacgagtagtggcagttgggactgaatcacgacccctt…	0			0			0			0			0
	Conifer SK II	>AIGO*scaffold*2008389*SK	0			0			0			0			0
	Conifer SK II	aagaaaaaagcagaagagatttcttttggcatggatgggaagagcatatttcttgtcgggatgatgggtagtggaaaaaccaccgtgggaaaaattttgtctgaagctttgggttattatttttttgacagtgatcgtctgattgaggaagctgcaggtggaacacccgtagcacaaattttcaaagagaaggatgaagaattcttcagggatgctgagagcaaagttttgagtgagttatctacaatgcatcgtctggttgttgccactggaggtggtgctgtagttcgacctcaaaattggagctatttgaatcatggagtcactgtttggctggatgtgcccttggaggctctggccaaacgagtagtggcagttgggactgaatcacgacccctt…	0			0			0			0			0
	Conifer SK II	>CGDN*scaffold*2071090*SK	0			0			0			0			0
	Conifer SK II	aagaaaaaagcagaagagatttcttatggcatggatgggaagagcatatttcttgtcgggatgatgggtagtggaaaaactaccgtgggaaaaattttgtctgaagctttgggttattatttttttgacagtgatcatctgattgaggaagctgctgggggaacacccgtagcacaaatttttaaagagaagaatgaagaattcttcagggatgctgagagcaaagttttgagtgagttatctacaatgcatcgtctcgttgttgccactggaggtggtgctgtagttagacctcaaaactggagctatttgaatcatggagtcaccgtttggttggatgtgcccttggaggctctggccaaacgagtagtggcagttgggactgaatcacggcccctt…	0			0			0			0			0
	Conifer SK II	>BUWV*scaffold*2009335*SK	0			0			0			0			0
	Conifer SK II	aagaaaaaagcagaagagatttcttttggcatggatgggaagagcatatttcttgtcgggatgatgggtagtggaaaaactactgtggggaaaattttgtctgaagctttgggttattatttttttgacagtgatcgtctgattgaggaagctgcagggggaacaccggtagcacaaatttttaaagagaagaatgaagaattcttcagggatgctgagagcaaagttttgagtgagttatctacaatgcatcgtctggttgttgccactggaggtggtgctgtagttcgacatcaaaattggagctatttgaatcatggagtcactgtttggttggatgtgcccttggaggctctggccaaacgggtagtggctgttgggactgaatcacggcccctt…	0			0			0			0			0
	Conifer SK II	>QNGJ*scaffold*2072207*SK	0			0			0			0			0
	Conifer SK II	aagaaaaaagcagaagagatttcttttggcatggatgggaagagcatatttcttgtcgggatgatgggtagtggaaaaactactgtgggaaaaattttgtctgaagctttgggctattatttttttgacagtgatcgtctgattgaggaagctgcagggggaacacccgtagcacaaatttttaaagagaagaatgaagaattcttcagggatgctgagagcaaagttttgagtgagttatctacaatgcatcgtctcgttgttgccactggaggtggtgctgtggttcgacctcaaaattggagctatttgaatcatggagtcactgtttggctggatgtgcccttggaggctctggccaaacgagtagtggcagttgggactgaatcacggcccctt…	0			0			0			0			0
	Conifer SK II	>FRPM*scaffold*2006241*SK	0			0			0			0			0
	Conifer SK II	cagaaaaaagcagaagagatttcttttggcatggatgggaagagcatatttcttgtcgggatgatgggtagtggaaaaactaccgtgggaaaaattttgtctgaagctttgggttattatttttttgacagtgatcgtctgattgaggaagctgcagggggaacacctgtagcacaaatttttaaagagaagaatgaagaattcttcagggatgctgagagcaaagttttgagtgagttatctacaatgcatcgtctggttgttgccactggaggtggtgctgtagttcgacctcaaaattggggctatttgaatcatggagtcactgtttggctagatgtgcccttggaggctctggccaaacgagtagtggcagttggcactgaatcccgtcccctt…	0			0			0			0			0
	Conifer SK II	>XQSG*scaffold*2007883*SK	0			0			0			0			0
	Conifer SK II	aagaaaaaagcagaagagatttcttttggcatggatgggaagagcatatttcttgtcgggatgatgggtagtggaaaaactaccgtgggaaaaattttgtctgaagctttgggttattatttttttgacagcgatcgtctgattgaggaagctgcaggaggaacacccgtagcacaaatttttaaagagaagaatgaagaattcttcagggatgctgagagcaaagttttgagtgagttatctacaatgcatcgtctggttgttgccactggaggtggtgctgtagttcgacctcaaaattggagctatttgaatcatggagtcaccgtttggctggatgtgcccttggaggctctggccaaacgagtagtggcagttgggactgaatcacggcccctt…	0			0			0			0			0
	Conifer SK II	>XQSG*scaffold*2007884*SK	0			0			0			0			0
	Conifer SK II	aagaaaaaagcagaagagatttcttttggcatggatgggaagagcatatttcttgtcgggatgatgggtagtggaaaaactaccgtgggaaaaattttgtctgaagctttgggttattatttttttgacagcgatcgtctgattgaggaagctgcaggaggaacacccgtagcacaaatttttaaagagaagaatgaagaattcttcagggatgctgagagcaaagttttgagtgagttatctacaatgcatcgtctggttgttgccactggaggtggtgctgtagttcgacctcaaaattggagctatttgaatcatggagtcaccgtttggctggatgtgcccttggaggctctggccaaacgagtagtggcagttgggactgaatcacggcccctt…	0			0			0			0			0
	Conifer SK II	>GNQG*scaffold*2013128*SK	0			0			0			0			0
	Conifer SK II	aagaagaaagcagaagagattgcgttggacttgaaaggaacctgcatattttttgttggaatgatgggtagtggaaaagctgctgtgggaaggatggtatcagaagtcctagggtattacttttttgacagtgacaatctggtggaggaggctgctggcggggcatctgtagcacagagtttcagggagcaagatgaggagggctttagagacactgagagtgaggtattaaggcaattgtcttctatgtgtcgtctagtggtttccactggagatggtgctgtacttcggccaaagaattgggactatatgaggcacggaattacaatatggctagacatgcctttggaggcattggcaacaggagggattgagtcccaacctcttttgggccaacca…	0			0			0			0			0
	Conifer SK II	>WLIC*scaffold*2018176*SK	0			0			0			0			0
	Conifer SK II	aagaagaaagccgaagagattgcgttggacttgaagggaacctgcatattttttgttggaatgatgggtagtggaaaagctgccgtaggaaggatggtatcagaagtcctaggttattacttttttgacagtgacaagctggtggaggaggctgccggtggggcatctgtagcacagagttttagagagcaagatgaggagggctttagagactccgagagtgaagtattaagacaattatcttctatgtgtcgtctagtggtttccactggagatggcgctgtactccggccgaagaattggggctatatgaggcatggaattacaatatggttagatatgcctttggaggcattggcaacaggagggatcgagtcccaacctcttttgggccaaaca…	0			0			0			0			0
	Conifer SK II	>SGTW*scaffold*2005965*SK	0			0			0			0			0
	Conifer SK II	gcagatgaggttgttccacatttgaaaggaaaatctatatttcttgttggaatgatgggtagcggaaagacgactgtgggaaagattttatcagaagccatgggatattacttctttgacagtgataagttggtggagcaggctgcaggtggggcatccgtagcacagatttttaaagatcgtaacgagaagggattcagagattctgagagtgaagtactgaaacaattgtcttcaatgggtcgtttagtggtttccactggagatggtgctgtactcaggtccaaaaatttgagctgtatgagacatgggattatagtatggttggatgtgcccttggaggcattggcaaagtatgctgtagcagagggaactgattcccaacctcttttcggcaaa…	0			0			0			0			0
	Conifer SK II	>HOUF*scaffold*2111133*SK	0			0			0			0			0
	Conifer SK II	gagagaaacggaagagtgattgcttctaacttgaagggatcatgcttattcattgttggaatgacgactagtataaaatcagctgtggcaaagaaaatatctgaagttctagggtattacttctttgacagtgagaagctggtggaacaggcatcaggagaatcgtctgccgcttggaaactgaaagaaaaagatgaagaaggatttagagattctgagagtgaagtactgcggcaattatcttctatgactcgtctagttgtttcaactggtgatggttctgttgttcgttccagcaatttgggctatatgagaaatggaatcacaatatggctagatatacctttggaggcattggcaaaggaaatggtggcagaaagggttgaaacccaaggtcat…	0			0			0			0			0
	Monocot SKL1	>TCYS*scaffold*2094630*SKL1	0			0			0			0			0
	Monocot SKL1	aagaaaaaggcatctgagatctccaatgaattgaaagggacatccatttttcttgtggggatgaattgctccatgaaaagcaacctagggaagcttttagcggatgcgctgagatattattactttgacgttgatagtttggttgagcaagctgctggtggggagtacactgcaaaatactttagggagacagacgagaagggttttcgtgattctgagactgaagtactaaaacagttatcatctatgggccgcctggtagtttgtgctggagatggtgctgtacagagctccacaaatctggttttaatgaggcatggcatatcaatttggatagatgttcctttggatatgttggcaaatgaaatccagtggacagaggtcccaagaactgtttcg…	0			0			0			0			0
	Monocot SKL1	>UZXL*scaffold*2025641*SKL1	0			0			0			0			0
	Monocot SKL1	aagaaaaaggcatctgagatctccaatgaattgaaagggacatccatttttcttgttgggatgaattgctccatgaaaagcaacctagggaagcttttagcggatgcgctgagatattattactttgacgttgatagtttggttgagcaagctgctggcggggagtccgctgcgaaatcctttagggagacagacgagaagggttttcgtgattcagagactgaagttctaaagcagttatcatctatgggccgcctggtagtttgtgctggaaatggtgctgtacagagctccacaaatctggctttaatgaggcatggcatatcaatttggatagatgttcctttggatatgttggcaaataaaatccagaggacagaggtcccaagaactgtctcg…	0			0			0			0			0
	Monocot SKL1	>HOKG*scaffold*2027143*SKL1	0			0			0			0			0
	Monocot SKL1	aagaaaaaggcatctgagatctccaatgaactgaaagggacttccattttctttgttgggatgaattgctcaatgaaaagcaacctagggaagcttttagcggatgcgctgagatattattactttgatgttgatagtttggttgagcaagctgctggcggggagtccgctgtgaaatcctttagggagacagacgagaagggttttcgtgattcagagactgaagttctaaagcagttatcatctatgggccgcctggtagtttgtgctggagatggtgctgtacagagctccacaaatctggctttaatgaggcatggcatatcaatttggatagatgttcctttggatatgttggcaaatgaaatccagaggacagaggtcccaagaactgtctcg…	0			0			0			0			0
	Monocot SKL1	>RQZP*scaffold*2030327*SKL1	0			0			0			0			0
	Monocot SKL1	aagaaaaaggcatctgagatctccaatgaattgaaagggacatccatttttcttgttgggatgaattgctccatgaaaagcaacctggggaagcttttagcggatgcgctgagatattattactttgacgttgatagtttggttgagcaagctgctggcggggagtctgctgcgaaaacctttagggagacagacgagaagggttttcgcgattcagagactgaagttctaaagcaattatcatctatgggccgcctagtagtttgtgctggagatggtgccgtccagagctccacaaatctgggtttaatgaggcatggtatattaatttggatagatgttcctttggatatcttggcaaatgaaatccggaggacagaggtcccaacaactgccttg…	0			0			0			0			0
	Monocot SKL1	>MVRF*scaffold*2060856*SKL1	0			0			0			0			0
	Monocot SKL1	aagaaaaaggcatgtgagatctccaatgaattgaaagggacgtccatttttcttgttgggatgaattgctccatgaaaagcaacctggggaagcttttagcggatgctctgagatattattactttgatgttgatagtttggttgagcaagctgctggggggaagtctgctgcgaaatcctttagggagacagatgaaaaaggttttcgtgattcagagagtgaagttctaaagcagttatcatctatgggccgcctggtagtttgtgctggtgatggtgccgtccagagctccgcaaatctggctttaatgagacatggcatatcaatttggatagatgttcctttggatatgttggcaaatgaaatccagacgacagagataccaacaactgtctca…	0			0			0			0			0
	Monocot SKL1	>FGRF*scaffold*2014732*SKL1	0			0			0			0			0
	Monocot SKL1	aagaaaaaggcatctgagatttccaatgaattgaaaggaacatccatttttcttgttgggatgagttgctccatgaaaacaacattgggggagcttttagctgatgcattaagatactactactttgacagtgatggtttggttgagcaagctgctggcggcgaggctgctgctaaatcctttagggatacagatgaaaagggttttcgtgattctgagacggaagttctaaagcagttatcatctatgggccgtctggtagtttgtgctggagatggtgctgtccagagctccaccaatctggctttaatgagacatggcatatcaatttggatagatgttcctttggatatgttagcaaatgagattctaaagaccgaggcctcgtccactatctct…	0			0			0			0			0
	Monocot SKL1	>JHUL*scaffold*2004691*SKL1	0			0			0			0			0
	Monocot SKL1	aagaacaaggcctctgaggtctccaacgaattgaaaggaacatccatatttcttgttgggatgaattcctcaataaaatccaatttggggaagcttttagctgacgccctgagatattactactttgacagtgatagtttggttgcacaagctgctggtggtgagtctgccgctaagtcctttaaggagatagatgaaaagggttttcgtgattctgagactgaagttttaaagcagttatcgtctatgggtcgtcttgtcgtttgtgctggggatggtgctgttcagaactccactaatctggctttattgagatatggcatttcaatttggatagatgttcctttggatacgttggcaaatgagatcctagagagtgagttcccagcaagtgttgca…	0			0			0			0			0
	Monocot SKL1	>WTDE*scaffold*2003827*SKL1	0			0			0			0			0
	Monocot SKL1	aagaacaaggcatctgagatttccaccgaattgaaaggaacatctttatttcttgttggaatgaattgcaacctgaaaaccaacttgggaaagcttttagccgatgtcctgagatattactacttcaacagtgatagtttggttgaacaagctgctggtggtgagtctgctgccaaatcctttaaggagaacgatgaaaagggttttcgtgattctgagactgaagttttaaaacagttatcatctatgggtcgtctggtggtttgtgctggagatggtgctgttcagagttcaacaaatctggctttattgagatatggcatttcaatttggatagatgtaccactggatatggtagcagatgagatcctgaagagcaagttcccagcaagtgccaca…	0			0			0			0			0
	Monocot SKL1	>KXSK*scaffold*2025295*SKL1	0			0			0			0			0
	Monocot SKL1	aagaagaaggcatctgagatagccaatgaattgaaagggacatccatttttcttgtcgggatgaattgctccatgaaaaccaacttggggaagcttttagctgatgcgctgagatattactactttgacagtgatagtttggttgagcaagctgctggtggtgagtctgctgctaaattaaaggagaaagatgaaaagggctttcgtgattctgagactgaagttctaaagcaattatcatctatgggccgtctggtagtttgtgtcggggatggtgctgtccagggctccactaatctggctttaatgagacatggaatatcaatttggatagatgttcctttggatatattagcaaatgagatcatgaagacaaaggtcctgacaactgcctcacat…	0			0			0			0			0
	Monocot SKL1	>PLBZ*scaffold*2029764*SKL1	0			0			0			0			0
	Monocot SKL1	aagaaaaaggcatctgagatagccaatgaattgaaagggacatccatttttcttgtcgggatggattgctccattaaaaccaacttggggaagcttttagctgatgcgctgagatattactacttcgacagcgataggttggttcagcaagctgctggtggtgagtctgctgctaaattaaaggagaaagatgaaaagggctttcgtgattctgagactgaagttctaaagcaactgtcatccatgggccgcctggtagtttgtgccggggatggtgctgtgcagggctccactaatctggccttaatgagacatggaataacaatttggatagatgttcctttggatatattagcaaatgagatcatgaagacaaaggtcctagcaactgcctcacac…	0			0			0			0			0
	Monocot SKL1	>ICNN*scaffold*2032091*SKL1	0			0			0			0			0
	Monocot SKL1	aagaaaaaggcatctgagatatccagtgaattgaaagggacatccatttttcttgtcgggatgaattgctccatgaaaaccaacttggggaagcttttagctgatgcgttgagatattactactttgacagtgatagtttggttgagcaagctgctggtggtgagtctgctgctaaattaaaggagacagatgaaaagggctttcgtgattctgagactgaagttctaaagcaattatcatctatgggccgtctggtagtttgtgccggggatggtgctgtccagggctccactaatctggctttaatgagacatggaatatcaatttggatagatgttcctttggatatattagcaaatgagatcatgaagacaaaggtcctgacaacttcctcacac…	0			0			0			0			0
	Monocot SKL1	>JVBR*scaffold*2008320*SKL1	0			0			0			0			0
	Monocot SKL1	aaaaaaaaagccgctgaactctccaacggactgaaaggaacatccatatttcttgttgggatgaattgctccatgaaagccaacttggggaagcttttagctgatgctctgagatattactactttgatagtgacagtttggtcgagcaagctgctggtggtgagtctgctgctaaatcccttagggaaagagatgaaaagggctttcgtgattctgagacagaagttctaaagcagctatcagctatgggtcgtcttgtggtttgtgctggggatggtgctgtccggagctccactaatctggctttaatgagatacgggatttcaatttggatagatgttccgttggatatggtagcaaatgaggtgctcatgggtgaggcccctgaaactctcacg…	0			0			0			0			0
	Monocot SKL1	>GJPF*scaffold*2063473*SKL1	0			0			0			0			0
	Monocot SKL1	aagcaaaaggcatcagagttagccaatgtattgaaaggagcatcaatatttcttgttggaatgaattgctccatgaaaactgaactcggaacacttttagccgatgcactgagatattactatttcgacagtgatgatttagttgaacaagctgctggcggtaaggctgcagctataactctgagggagacagatgaaaagggtttccgagattctgagactgaagttctaaagcagctgtcatctatgggacggcttgtggtttgtgctggggatggtgctgtccagagctccaccaatctggctttgatgcgacatggaatatcaatttgggtggatgttcctttggattttctagcaaacgaagtagtgaatgcgaatgcaacatcagcttcagag…	0			0			0			0			0
	Monocot SKL1	>KBXS*scaffold*2086494*SKL1	0			0			0			0			0
	Monocot SKL1	aagcaaaaggcatcagagttagccaatgtattgaaaggagcatcaatatttcttgttggaatgaattgctccatgaaaactgaactcggaactcttttagccgatgcactgagatattactattttgacagtgatgatttagttgaacaagctgctggcggtaaggctgcagctataactctgagggagacagatgaaaagggtttccgagattctgagactgaagttctaaagcagctgtcatctatgggacggcttgtggtttgcgctggggatggtgctgtccagagctccaccaatctggctttgatgcgacatggaatatcaatttgggtggatgttcctttggattttctagcaaacgaagtagtgaaggctaatgcaatatcagcttcagag…	0			0			0			0			0
	Monocot SKL1	>KYNE*scaffold*2008789*SKL1	0			0			0			0			0
	Monocot SKL1	aagaagaaggcagctgagatctacaatgagttgaagggaacatccatatttcttgttgggataaattgtgccatgaaaaccaatgtggggaagcttttagctgatgcactaaaatattactactttgacagtgatagtttggttgagcaagctgctggtggtgagtctagtgctgaatcattcagggagagagatgaaaagggtttccgtgattctgagactgaagtgttaaagcagttatcctcgatgggccgcctgctggtttgcgctggggatggagccgtacagagttcaactaatctggcttatatgagacatggaatatcattttggatagatgttcccctcgacatgttagcaaatgagatgctgaagactgaggttctgtcacctgccatt…	0			0			0			0			0
	Basal Angiosperm SKL1	>WIGA*scaffold*2098724*SKL1	0			0			0			0			0
	Basal Angiosperm SKL1	aaaaccaacctggggaagcttttatccgaagtgttgagatattactactttgacagtgatagtttggttgagcaagttgcaggtggtgagtctgctgctaaattgtttagagagagagatgaagagggtttccgagaatctgagactgaagtactcaagcagttatcatccatgggtcgcctggtagtctgtgctggagatggggctgttcaaagttctaccaatctggcctttttgagacatggaatttcactctggattgatgttcccctagatattctagccaaagaggctgttcagaatgggggtcgatgcccttcaacttggggtttagcaacatcagactcctttcctgaggttctagctaaattaacaatgctgtatgaagaaatgaggggt…	0			0			0			0			0
	Basal Angiosperm SKL1	>ABSS*scaffold*2074094*SKL1	0			0			0			0			0
	Basal Angiosperm SKL1	aagaacaaggcagttgaagttgtctatgaactgaaaggaacttccatatttcttgttgggatgaacagcaccatgaaaaccaacctggggaagcttttatccgaagtgttgagatattactactttgacagtgatagtttagttgagcaagctgcaggtggtgagtctgctgctaaattgtttagagagaaagatgaagagggattccgagaatctgagactgaagtactaaagcagttatcatccatgggtcgcctggtagtctgtgctggagatggggctgttcaaagttctaccaatctggcctttttgagatatggaatttcactctggattgatgttcccctagatattctagccaaagaggctgttcagaatgggggtcgatgcccttcaact…	0			0			0			0			0
	Basal Angiosperm SKL1	>BCGB*scaffold*2009924*SKL1	0			0			0			0			0
	Basal Angiosperm SKL1	aagaacaaggcagttgaagtcgtccatgaactgaaaggaacttccatatttcttgttgggatgaaaagcaccatgaaaaccaacctggggaagcttttatctgaagtgttgagatattactactttgacagtgatagtttggttgagcaagctgcaggtggcgagtctgctgctaaattgtttagagagaaagatgaagagggattccgggaatctgagactgaagtactaaagcagctatcatccatgggtcgcctggtagtctgtgctggagatggggctgttcaaagttctaccaatctggcc	0			0			0			0			0
	Basal Angiosperm SKL1	>KRJP*scaffold*2019312*SKL1	0			0			0			0			0
	Basal Angiosperm SKL1	aagaacaaggcggtcaaagttgcctctgaactgagaggaacttccatatttcttgtcgggattaatggcaccatgaaaaccaacctggggaagcttttagctcagtcgttaagatattactacttcgacagtgatagtttggttgagcaagctgcaggtggtgagtctgctgctaaattgtttcgagagagtgatgaagagggataccatgaatctgagagtgaagtactaaagcagttatcatccatgggtcgcctggtggtttgtgttggagatggtgctcttcaaagctctaccaatctggcccttttgagatatggaatctcagtttggatagatgctcccctagatatgctagcaaaagaggcaattgagaatggggaccgatgtccttcaaca…	0			0			0			0			0
	Basal Angiosperm SKL1	>WAIL*scaffold*2016861*SKL1	0			0			0			0			0
	Basal Angiosperm SKL1	aagaacgaggcagttgaaattgcctatggactgaaaggaacttccatatttattgtcggaatgaacggcaccatgaaaaccaacctggggaagcttttagctgaattgtttagatattactacttcgacagtgatagtttggttgatcaagctgcaggtggtgggtctgctgctaaattgtcgagagaaagagacagtgagggattccgtgaatccgagactgaagtactaaagcagctatcgtcaatgggtcgcctagtggtttgtgccggagatggtgctgttcaaagctcagccaatctggcttttttgagatatggaatttcggtttggatagatgttcccctagatatgctagccaaagaggcaattgagaatgggggtcggtgtccttcaact…	0			0			0			0			0
	Basal Angiosperm SKL1	>MAQO*scaffold*2117924*SKL1	0			0			0			0			0
	Basal Angiosperm SKL1	aagaacaaggcagtagaaatctcctatggactgaaaggaacttccatatttattgtcggaatgtctggcaccatgaaaaccaacctggggaagcttttagctgaattgttaagatattactacttcgatagcgatagtttggttgatcaagctgcaggtggtgagtctgctgctaaattgtttcgagagagagacagtgagggattccgtgtatctgagactgaagtactaaagcagctatcatcaatgggtcgcctagtggtttgtgctggagatggtgctgtgcaaagttcatcgaatctggcctttttgagacatggaatttcggtttggatagatgttcctctagatatgctagccaaagaggcaattgagaatgggggtcgacgtccttcaact…	0			0			0			0			0
	Basal Angiosperm SKL1	>BSVG*scaffold*2077118*SKL1	0			0			0			0			0
	Basal Angiosperm SKL1	aagaacaaggcagttgaagttgccaataacctgaagggaacttccatattccttgttgggatgagtggcaccatgaaaaccaacgtggggaagcttttagctgatctcttaagatactactactttgacagcgatgttttggttgagcaagctgcaggtggcgcgtctgcagctaaaatgtataaggagaaagatgacaagggatttcgtgaatctgagactgaagtactaaagcagttatcgtctatgggtcgcttgttagtttgtgctggaaatggtgctgttcagagctcaacaaatctggcctatttgagatatgggatatcaatttggattgatgttcctctagatatcctagccaaagaggtaattgaaaatgatgctcagtgtcattcaaca…	0			0			0			0			0
	Basal Angiosperm SKL1	>VYLQ*scaffold*2010268*SKL1	0			0			0			0			0
	Basal Angiosperm SKL1	aagaaggcggcatttaaagttgttaatgaactgaaaggaacttccatttttcttgttggagtgaagaacaaaatgaaaaatgatgtgggaaagctcttatctgaactcttgaagtattgcttctttgatagtgatagtttggttgagcaagctgcaggtgggaaggttaatgctacactgtttagagagagggatgtacagggattcagagactctgagactgaagtactaaagcagttatcatccatgggtcgccttgttatttgtgctggagatggtgctgtgggcagttcaacgaatctggcctatttgaggcatggaatttcactttggatagatgttcctcttgatattgttgccaaagaggccactaaacatgtggttaatagtccttcaact…	0			0			0			0			0
	Basal Angiosperm SKL1	>WPHN*scaffold*2010154*SKL1	0			0			0			0			0
	Basal Angiosperm SKL1	aagaacaaggcggttgaggttgcaaatgaactgaaaggaacttccatatttcttgttggaatgaatggaaccatgaaaaccaacttggggaagcttctagctgaatcattaagatactactactttgacagtgatagtttggttgagcaagctgcaggtggccaatccgcaattaaattgttccgagagactgatgcagagggattccgtgtgtctgagactgaagtactaaagcagttgtcatctatgggtcggttgatagtttgtgcaggagatggtgctgtgcagagctccaccaatctggcctttttgagacatggaatttcagtttggattgatgttcccctagatatactggccaaagaggtaattgaaaatggcggccagtgtccatcgatg…	0			0			0			0			0
	Basal Angiosperm SKL1	>FALI*scaffold*2121713*SKL1	0			0			0			0			0
	Basal Angiosperm SKL1	aagaacaaggcagttgaagttgcaaatgaattgaaaggaacttcaatatttcttgttggaatgaatggaaccatgaaaaccaacttggggaagcttttggctgaattgttaagatactactactttgacagtgatagtctggttgagcaagctgcaggtggtgaatctgcagctaaatcgtttcgagagactgatgcagagggattccgtgagtctgagactgaagtactaaagcagttgtcatccatgggtcggttgataatttgcgctggagatggtgctgtacagagctccaccaatctggcctttctgagatatggaatttcagtttggattgatgttcccctagatatgctggccaaagaggtaattgacaatggcggccaatgtccatcaatg…	0			0			0			0			0
	Basal Angiosperm SKL1	>OBPL*scaffold*2046243*SKL1	0			0			0			0			0
	Basal Angiosperm SKL1	aagaataaggcagtagatatatcatatgaactgaaaggaacttcaatatttcttgtgggaattagtggtgccatgaaaaccaacataggggaactcttggctgatgcacttaagtattactactttgacagtgatggtttggttgagcaagctgcaggcagtgattctgctgctaaatcttttcgagagacagatgaagagggtttccgagattctgagactgaagtcctcaggcagttatcatccatgggtcggctggttgtctgtgctgggaatggtgctgttcagacctctactaatttgtctcttttgaggtatggaatttctctgtggattgacattccactagatatattagccaaagaagctattgaacgcagaggcctgtgtccttcctcc…	0			0			0			0			0
	Basal Angiosperm SKL1	>DHPO*scaffold*2018912*SKL1	0			0			0			0			0
	Basal Angiosperm SKL1	aaaaataaggcggcagaagtctcctctaaactgaaaggaacttctatatttctcataggaatgaatggaaacatgaaaacctctattgggaaacttttagctgatgtattaagatattactactttgacagtgatagtttgatcgagcaagctgcaggtggtgaggctgctgctaaatattttcgtgagaaagatgaagagggattccataactctgagactgaagtactaaagcagttatcatccatgggtcggctggtggtttgtgctggagatggttctgttagaagctcaactaatctggctcttttgagatatggaatttcactttggattgatgttcccctcgatgcgctggctagagaggctattgcaagcataggtcaatgccctcaacca…	0			0			0			0			0
	Basal Angiosperm SKL1	>WBOD*scaffold*2017682*SKL1	0			0			0			0			0
	Basal Angiosperm SKL1	aagaataaggcagcagaagtctccaatgaactgaaaggaacttctatatttcttgtaggaatgaatggtacaacgaaaaccaaagtggggaaacttttatcagatgtattaagatattactactttgacagtgatagtttgatcgagcaagttgcaggtggtgagtctgctgctaaatcttttcgagagaaagatgaaggggggttccgcgactccgagactgaagttctaaagcagttatcatcaatgggtcgactggtggtctgtgctggagatggtgctgtccaaagctcaactaatctggctcttttgagatacggaatttcaatttggattgacattcccctagatatgctagccaaagaggctattgaaagcgtaggcgaatgttctcaaaca…	0			0			0			0			0
	Basal Angiosperm SKL1	>XQWC*scaffold*2018283*SKL1	0			0			0			0			0
	Basal Angiosperm SKL1	aagaataaggcagcagaactctccaatgaactgaaaggaacttctatatttcttgtaggaatgaatggcacaacgaaaaccaaagtggggaaacttttagcagatgtattaagatattactactttgacagtgatagtttgatcgagcaagttgcaggtggtgagtctgctgctaaatcttttcgagagaaagatgaaggggggttccgcgactccgagactgaagttctaaagcagttatcatcaatgggtcgactggtggtctgtgctggagatggtgctgtccaaagctcaactaatctggctcttttgagatacggaatttcaatttggattgacattcccctagatatgctagccaaagaggctattgaaagcgtaggccaatgttctcaaaca…	0			0			0			0			0
	Basal Angiosperm SKL1	>PAWA*scaffold*2008155*SKL1	0			0			0			0			0
	Basal Angiosperm SKL1	aagagtaaggctgtggatctggctaatgagctgaaaggaacttccatatttcttgttgggatgaatggcagcttgaaagcaagcttaggagaactcttagcagatgtcttaagatattactactttgacagtgatagtttggttgttcaagctgttgggggtgaatcttccgttaagtctctggagtataatgaagaggaacttcagagttcggagacagaagctctgaaacaattgtcgtcgatgggtcgtctggttgtttgtgctggagatggtgctgtccagagctctacaaatttggcttatttgagacatggcatttcagtttggatagatgtgcctctagagattcttgccaaagaagccatggaaagaggaaaatacagttcttttacgtgg…	0			0			0			0			0
	Basal Angiosperm SKL1	>QDVW*scaffold*2014826*SKL1	0			0			0			0			0
	Basal Angiosperm SKL1	aagagtaaggcagttgaaatgtcccatgagctaaaaggaacttctatatttcttgtcgggatgaatagccatacgaaaacaaaattggggaaactcttagctgatgttttaagatattactattttgacagtgatggtttggttatgcaagctgctggtggtgagtctgcggcagagtattttaaagagagtgatgaagagggattccaaaagtccgagactgaagtcctaaagcaattatcatccatgggtcgtctggtggtctgtgcaggagatggtgctgttcagagctcaactaatttggcttatttgagatatggaatttcagtttgggtagatgttccgctagatatg	0			0			0			0			0
	Basal Angiosperm SKL1	>OPDF*scaffold*2000005*SKL1	0			0			0			0			0
	Basal Angiosperm SKL1	cttacagggatgcaatgcaccatgaaaagagagctggggaaggttttagcagttgctctaagatattacttctttgacagcgatggtttagttgtgcaagctgctggaggtgagactcttggacaatcgtttaaacagagagatgaagagggttttcgaaattctgaaactgaagtgctgaagcaattatcatccatgggtcggctggttgtttgtgcaggagatggtgcagtgcagagctcaacaaatttggcctttttgagacatggaatttcagtttgggtagatgttccactagacatcatcgccaaagatgcaattgaaacagggggaaagtattacttttcagatgaaatatctgcttctgatatttcgcaggtagtggataagctgacgaaa…	0			0			0			0			0
	Basal Angiosperm SKL1	>MUNP*scaffold*2008591*SKL1	0			0			0			0			0
	Basal Angiosperm SKL1	aagaacaaggccgtggatattgctcaggagctcaaaggggcttcgatttttcttattggaatgcaatgcgccatgaagacaaacctggggaaggttttagctgatgctttgagatattactattttgacagtgatagtttagttataaaagctgctggaggtgagtctgctgcgaaatcccacacacacagagataaaggatttcaagatgccgaaactgaagtgctaaagcaattgtcatccatgggacggcttgtggtttgcgccggagatggagcagttcagagctcaaaaaatctggcctttttgagacatggaatttcagtttgggtggacgttcccttggacattatagccaaagatgcaatggaatcgcctgggcagcatcccttctcaagt…	0			0			0			0			0
	Basal Angiosperm SKL1	>XSZI*scaffold*2051953*SKL1	0			0			0			0			0
	Basal Angiosperm SKL1	atggcgcaagcgctcaaggggacttccatttttgtagttgggatgcattgtgccataaagacaaatgtggggaaagctttagctgatgctttgagatattactacttcgacagtgatagtttagttgttcaagctgctggaggcgagtctgcagctaaagcctataaagagggagatgaggaaggctttcgaaattcagaaactgaagtgctaaagcaattgtcatctatgggtcggcttgttgtttgcgcaggaaatggagcagttcagagttcgacaaatctggcctatttgagatatggaatttcagtttgggtggacgttcccttgaagatcgtagccaaggatgcagcggagtcacctgggcagcatccgttgttatgtgacatatctgcttct…	0			0			0			0			0
	Basal Angiosperm SKL1	>OSHQ*scaffold*2047768*SKL1	0			0			0			0			0
	Basal Angiosperm SKL1	aagaataaggcagcggaaatctctaatgaactcaaaggaacttccatatttctccttgggatgaatggaaccatgaaagccaacttgggaaaacttctagctgatgtattaagatattactactttgacagtgatagtttggttgaggaggctggtggtggtgacaccactggtaaatcttttcgagagatagatgaacagggattccgtgattctgagactgaagtactaaagcagttatcatccatgggccgcttggtggtttgtgttggagatggtgctgttcaaagctcaactaatttgacttatttgagatatggagtttcaatttggatagatgttcccctagatatgttagccaatgagacaaaggaaaacagagtgccacaagccgtatca…	0			0			0			0			0
	Basal Angiosperm SKL1	>WKSU*scaffold*2022602*SKL1	0			0			0			0			0
	Basal Angiosperm SKL1	aagaataaggcaatagatatctcctacgagctgaaaggaacctccatatttcttgtaggggtgaatggcaccatgaaaacaagcctggggaaacttttagctgatgtattaagatattactactttgacagtgatggtttggtcgagcaagtggctggtggtgagtctgccgcaagagctcttaaagagaacgatgaagaggggtttcgcacctctgagactgaagtactaaagcaattatcatccatgggtcgcctagtagtttgtgctggagatggtgctgttcagagctctactaatctggcttttctgagatatgggatttccatttggatcgacgttccacttgatatgctagccaaggagacaatggaatgcaggggtcaatattcttccaat…	0			0			0			0			0
	Basal Angiosperm SKL1	>DDEV*scaffold*2003091*SKL1	0			0			0			0			0
	Basal Angiosperm SKL1	aagaacaaggcagcagatgtctccaatgcgctgaaagggacatccatatttctcatagggacaaatggaaccatgaaaacaaacttggggaaacttttagctgatgtactaagatattactactttgatagcgatgatctggttgagcaagtggccggtggtgagtcagctgcaaaagttttgaaagagaatgatgaagcgggatttcgcaactctgagactgaagtactaaagcagttatcatccatgggtcgtctggtagtttgtgctggagatggtgctgttgagagctcaatgaatctggcttttctaagatatgctatttccatttgggtggatgttccacttgatatgctagccagagaagcaatggagggcaggggagatcctgagtctttt…	0			0			0			0			0
	Basal Angiosperm SKL1	>CCHG*scaffold*2062282*SKL1	0			0			0			0			0
	Basal Angiosperm SKL1	aagaataaggcgatggagatctcacccgaactgaaaggaacttcaatatttctggttggtatgaactgcaccatgaaaactaacttgggaaaaattttagcagatgctttgagatattactactttgatagtgatagtttggtcgaggaagcagctggtggtgaatctgccgccaagacttttaaagagagcgatgagaaaggatatcgtgaatccgagactgaagtattgaagcagttatcttccatgggtcgtttggtggtttctgccggagatggcgctgtacaaagctcaactaatctgtcacttttgagatatgggatttcaatttggattgatgttcccctagatgtcctagcttcagaagtaatcgaaagagaagatcagggtcctctaacg…	0			0			0			0			0
	Basal Angiosperm SKL1	>XHKT*scaffold*2063429*SKL1	0			0			0			0			0
	Basal Angiosperm SKL1	aagaataaggtgagggagatctcacctgaactgaaaggaacttccatatttctggttgggatgaacagcaccatgaaaaccaacttgggaaaattattagcagatgcattgagatattactactttgatagtgatagcttggtgattcaagctgctggtggtgaaactgctgtcaagaattttaaagagagcgatgagaagggatttcgtgaatccgagacagaagtactgaagcagttatcatccatgggtcgcttggtggtttctgctggagatggtgcagtgcagagctcaactaatctgtcatttttgaggtatgggatttcaatttggatagacgtacccctagacatccttgctgcagaggtgataggaagcggggatcagggtccttccact…	0			0			0			0			0
	Basal Angiosperm SKL1	>UDHA*scaffold*2097618*SKL1	0			0			0			0			0
	Basal Angiosperm SKL1	aagaacaaggcgatagatatctcccctgaactgaaaggaacttccatatttcttgttgggatgaagagcactatgaaaactaatctagctaaagtactcgcagatttattgagatattactattttgatagtgataggttggttgaggaagctgccggtggcgaatctgctgccaagaattttaaagagagtgatgaaagtggattccgtgcctctgagactgaagttctgaatcagttatcatctatgggtcgcttggtagtttgcgctggagatggtgcagtagggagctcaactaatttatcatatttgagatatgggatttcaatttggatagatgttcccatagatatgctcactgcagaggtgatagaaagtcaagatctcccttcttctgag…	0			0			0			0			0
	Basal Angiosperm SKL1	>AUGV*scaffold*2051826*SKL1	0			0			0			0			0
	Basal Angiosperm SKL1	aagaacaaggcgatagatatctctcctgaactgaaaggaacttccatatttcttgttgggatgaagagcactatgaaaactaatctggctaaagtactcgcagatttattgagatactactattttgatagtgataggttggttgaggaagctgccggtggcgagtctgctgccaagaattttagagagagtgatgaaagtggattccgtgcctctgagactgaagttctgaagcagttatcatctatgggtcgtttggtagtttgcgctggagatggtgctgtagagagctcaactaatttgtcatttttgaggtatgggatttcaatttggatagacgttccgttagatatgcttgctgcagaggtgatagaaagtcagggtcgcccttccatctta…	0			0			0			0			0
	Basal Angiosperm SKL1	>ZGQD*scaffold*2005884*SKL1	0			0			0			0			0
	Basal Angiosperm SKL1	aagaacaaggcgatagatatctcccctgaactgaaaggaacttccatatttcttattgggatgaagagcgctatgaaaactaatctggctaaagtactcgcagaattattgaaatattactattttgatagtgataaattggtcgaggaagctgccggtggtgagtctgctgccaagaattttagagagaatgatgaaagtggattccgtgcctctgagactgaagttctgaagcagttatcatctatgggtcgcttggtagtttgcgctggagatggggcagtagagagctcaactaatttgtcatttttgagatatggggtttcgatttggatagacgtccccttggatatgctggctgcagaggtaatagaaagtcaaggtcccccttccatctta…	0			0			0			0			0
	Basal Angiosperm SKL1	>YZRI*scaffold*2088888*SKL1	0			0			0			0			0
	Basal Angiosperm SKL1	aagaaaatggctgcagaagttggtgctaaactgaaaggaacttctatatttcttgtggggatgaatgggaacatgaaaaccacgactggcaaaattctatcagaagctttgagatattactactttgacagcaacagcgtgcttgaggaagctgcaggtggtgagtcttctgctaaggaatttagagagagagatgaagagggatatcgtaatgctgagactgaagtgctgaagcagttatcatgcatgggtcggctggtggtttgtgctggagatggtgctgttcaaagttcaaccaacctggctcttttgagagatggaatttcactttggattgacttccccttagatctgctggccaaagaggttattgcaaatatagacaaatgccctcagttg…	0			0			0			0			0
	Basal Angiosperm SKL1	>FAKD*scaffold*2068405*SKL1	0			0			0			0			0
	Basal Angiosperm SKL1	aagaagaaggcaattcagattcttccggaattgaaaggcacttcaatatttcttgttggtataaacaacatcatgaaatacagccttgggaaacttttatctgacgcattgagatattactgttttgacagtgacagtttagttgagcaagctgctggtggggaatcctctgccaaatcattcaaagagagggatgaagaaggatttcggaattctgagactgaagtgctgaagcagttgtcatccatgggtcgcctggtggtttgtgctggggacggtgcagttcagagttccaccaatttggcatttctgagacatgggatatcaatttgggttgacatcccgcttgatttggtggctagagaagtgacggaaaacgcttcttcagagatactagca…	0			0			0			0			0
	Basal Angiosperm SKL1	>NMGG*scaffold*2005653*SKL1	0			0			0			0			0
	Basal Angiosperm SKL1	aagaagaagtctcaagatgttgcaccgtacataaataaacgttgcgtctatcttgttggaatgatgggctctggaaaaacaactgtgggcaaaattttatcagatgtattaggttattcgtttcttgacagtgacaaattagtggagcaggccgttggtgtaacttccgtggctcagatattcgaagattacagtgaaagtttcttcagagataatgagagtgaggtactacgggagttgacttcgatgaccaagctggttgttgccactggaggtggtgcagtgattcgcccagtcaattggaaatatatgaaacaagggatcactgtctggttggatgtacctttggaagctttagcaaggcggattgcggctgttgggactgattctcgccctctc…	0			0			0			0			0
	Basal Angiosperm SKL1	>ZUHO*scaffold*2022256*SKL1	0									0			0
	Basal Angiosperm SKL1	atgatgggctctgggaaatcaacagtagctaagatattagcggaagtgttgggctattcctttcttgacagtgacaaattggtggagcaagctgtgggtgcaacagtggcccagatcttcaaacgatatggtgagggtttcttcagagagaatgagagtaaggtgcttggagagttgtcctttatgcgtcgacttgttgttgctactgggggtggtgctgtgatacgtccaatcaactggaaatatatgaaaaaagggatcacagtctggctagatgtgcctttagaagctttggcaacacgcattgctgctgtagggaccaactgtcgacctcttgtgcacgatgaatctggagatccctacactacggcttacaagaaactcacagttctatcagaa…	0									0			0
	Eudicot SKL1	>IDGE*scaffold*2020482*SKL1	0									0			0
	Eudicot SKL1	cagaaaagagcagtggaggtaggccccgaattgaaaggaacatctatatttctcgtagggatgaacagctctcgtaagtccagattggggaagcttctggcagatgcattgagatactactactttgatagtgatagtttagttgaggaagctgttggaggaagattagctgccaaatctcttctagagagtgatgagaaaggatttcatgactcagagactgaggttctgaagcagctatcctcaatgggtcgcctggttgtttcagctgggaatggggcagttcagtctgcaaccaacctttcacttttaagacatggtatctccatttggattgatattcctttagacattgtcgctaaagaatttgtggaggatacagtttatcgtcctgcatct…	0									0			0
	Eudicot SKL1	>MZOB*scaffold*2002516*SKL1	0			0			0			0			0
	Eudicot SKL1	aagaaaagagcagtggaggtaggccccgaattgaaaggcacatctatttttctcgtagggatgaacagctctcttaagtccagattggggaagcttctggcagatgcattgagatattactactttgatagtgatagtttagttgaggaagctgttggaggaagattagctgccaaatctcttctagagagtgatgagaaaggatttcatgactcagagacggaggttctgaaacagctatcctcaatgggtcgcctggtggtttcagctgggaatggggcagttcagtctgcaaccaatctttcacttttaagacacggcatctccatttggattgatattcctttagacattgttgctaaagaatttgtggaggatacagttcatcgtcctgcatct…	0			0			0			0			0
	Eudicot SKL1	>IWJG*scaffold*2004046*SKL1	0			0			0			0			0
	Eudicot SKL1	aagaaaagagcagtggaggtaggccccgaattgaaaggaacatctatttttctcgttgggatgaacagctctcttaagtccagattggggaagcttctggcagatgcattgagatattactactttgatagtgatagcttagttgaggaagctgttggaggaagattagctgccaaatctcttctagagactgatgagaaagggtatcatgactcagagactgaggttctgaagcagctatcctcaatgggtcgcctggtggtttcagctgggaatggagccgttcattctgcaaccaatctttcacttttaagacacggcatctccatttggatcgatattcctttagacattgttgctaaagaaattgtggaggacacagtttattgtcctgcatct…	0			0			0			0			0
	Eudicot SKL1	>CSWE*scaffold*2001561*SKL1	0			0			0			0			0
	Eudicot SKL1	aagaaaagagcagtggaggtaggccccgaattgaaaggaacatctatttttctcgtagggatgaacagctctcttaagtccagattggggaagcttctggcagatgcattgagatattactactttgatagtgatagcttagttgaggaagctgttggaggaagattagctgccaaatctcttctagagactgatgagaaaggatatcatgactcagagactgaggttctgaagcagctatcctcaatgggtcgcctggtggtttcagctgggaatggagccgttcattctgcaaccaatctttcacttttaagacacggcatctccatttggatcgatattcctttagacattgttgctaaagaatttgtggaggacacagtttattgtcctgcatct…	0			0			0			0			0
	Eudicot SKL1	>QEHE*scaffold*2003957*SKL1	0			0			0			0			0
	Eudicot SKL1	aagaagagggcagcggaaatatccccggcactgaaaggaacttccgtcttccttgttggaataaacagttccatcaaggccaacctggggaaagtcctcgcggaggcactgagatattattactttgacagtgatgaattggttgaagaagctgctggtggaaaatccagtcccaaactactaacagagaccgatgaaaaaggatttcgtgattcagagactgaggtcctaaagcagttgtcatccatggggcgcctggtcgtttgtgctggaaatggtgctgttcagtctgcagccaatctggcacttctgagacatgggatttcaatatggattgatgttcccctagacatggtagcgaaggaggttggcgatgaaacaataaaacttcctgcttct…	0			0			0			0			0
	Eudicot SKL1	>MGVU*scaffold*2038502*SKL1	0			0			0			0			0
	Eudicot SKL1	aagaaaagggctgcagagatatcgccggctttgaaaggaacctctgtcttccttgttggcctaaatagttccatcaaatccaacctggggaaagtccttgcagaatcattgagatattattactttgacagtgatgcattagttgaagaagctgctggtggaaaagccagtgccaagttactaatagagacagatgaaaagggattttgtgactcagagactgaggtcctaaagcagttgtcatccatggggcgcctggtagtttgtgctggaaatggcgcagttcaatctgcagccaatctggcacttttgagacatgggatttcaatatggattgatgtgcccctagacatggtagccagggaggttgtggatgacaaaattcaacttcctgcctct…	0			0			0			0			0
	Eudicot SKL1	>TORX*scaffold*2100569*SKL1	0			0			0			0			0
	Eudicot SKL1	aaaaagagagcagcggagatatcccctaatttaaagggaacttctatatttcttgttgggataaacagcaccttcaaatcgaacttggggaaaattcttgccgatacattacgatattactacttcgacagtgatagtctggttgaggaagctgccggtggaaaaactgcagcaatatcatacatagagagagatgaagagggatttcttgcctcagagactgaggtactgaagcagttgtcgtccatggttcgcctggttgtttgtgctgggaatggagcagttaaagatgctagcaatctggcacttttgaggcatggaattaccatatggatcgatgttcctttagacttggtggccagagagattgtggaagatagaattcaactttctgctact…	0			0			0			0			0
	Eudicot SKL1	>YNFJ*scaffold*2175625*SKL1	0			0			0			0			0
	Eudicot SKL1	aggaaagcaatagatgtatctgctgacttgaaagggacatcaatattcctcgtgggtctgaacagcacatttaagagtagcgcgggaaagcttattgctgatgttttacgatattactactttgatagtgatagcattgtagaggaagctgctggtgaggattcttcaggcagatctttcaaagacagggatgaagatggctttcgtgcatctgagactgaggtgttgaagcaattatcatcaatgggccgattggtagtgaatgctggaaatggtgcagtccagagtgcaactaatctgtcccttctaagacacgggatttcgatctggattgatgttccattagacatgatagcaaagggaatcattgaagacgatgagcaattggtgtcgaatcaa…	0			0			0			0			0
	Eudicot SKL1	>CSUV*scaffold*2004545*SKL1	0			0			0			0			0
	Eudicot SKL1	aagaagaaagctatggacatagcacctgaactcaaaggagcttcaatattcctggttgggataaataaccacattaaatcaaacttggggaagcttttggcagagtcactaagatattactactttgatagtgataatttgatcaccgaagcggctggtggaaatgtgtctgctcaagagttaaaggaaaccgatgagaagacttttcaggaatcagagtcagaagttcttaagcagctatcatctatgggccggcttgttgtttgtgctggagatggtgcggtccagagtttgacaaatcttgcacttctaagacacgggatctccatatggatcgatgttcctctagatatcgcagctaaagggaatggttcattcaactcagaaccaacccccgag…	0			0			0			0			0
	Eudicot SKL1	>TZWR*scaffold*2043886*SKL1	0			0			0			0			0
	Eudicot SKL1	aagaggaaagctatggacatagctcctgaactgaaaggagcttcaatatttctggttgggattaataaccacattaaaacaaagttggggaagcttttggctgactcattacgatattactactttgatagtgataatttgatcgcagaggcggctggtggaaatgtgtctgctcaagctttaaaagaagctgatgggaaggcttttcaggaatcagagactgaagtgttgaagcagctatcatcgatgggtcggcttgtagtttgcgctggagatggtgcggtccagagcgtggcaaatcttgcacttctaagacacgggatctccatatggatcgatgttcctctggatatcgcagctaaaggagattcattaaactcagaaccttcccctgagtta…	0			0			0			0			0
	Eudicot SKL1	>IPWB*scaffold*2020713*SKL1	0			0			0			0			0
	Eudicot SKL1	aagaggaaagctatggatatagcccctgaactcaaaggagcttcgatatttctggttggaattaataaccccattaaaaccaacatggggaagcttttggctgagtcactgcgatattactactttgacagtgataatttgatcgctgaggcggctggtggaagtgtgtccgttcaaggtttaaaggaggctgatgagaaggcttttaaggaatcagagactgaagtgctgaagcaactatcatctatgggtcggcttgtagtttgcgctggagatggtgcagtccagagcttgacaaatctttcacttctaagacacggtatctccatatggatcgatgttcctctggatatcgcagctaaaggagatgatccattcagctcagaaccttcccctgag…	0			0			0			0			0
	Eudicot SKL1	>VMNH*scaffold*2087626*SKL1	0			0			0			0			0
	Eudicot SKL1	aagaggaaagctatggacatagcccctgaactcaaaggagcttcaatatttctggttgggattagtaaccacattaaaaccaacatgggaaagcttttggctgagtcattgcgatattactactttgatagtgataatttgatcgctgaggctgctggtggaaatgtgtccgttcaagctttgaaggaggctgatgagaaggcttttaaggaatcagagactgaagtgctgaagcagctatcatcaatgggtcggcttgtagtttgcgctggagatggtgcagtccagagcttgacaaatcttgcacttctaagacatgggatctccatatggatcgatgttcctctggaaatcgcagctaaaggagatgatccattcagctcagaacctccccctgag…	0			0			0			0			0
	Eudicot SKL1	>AtSKL1*SKL1	0			0			0			0			0
	Eudicot SKL1	aagaggaaagctatggacatagcccctgaactgaaaggagcttccatatttctggttggaattaataactctattaaaacgaacacggggaagcttttggctgaggcattacgatattactactttgatagtgataatttgatcacagaggcggctggtggaaatgtgtctgctcaagctttgaaggaagctgatgagaaggcttttcaagaatcagagactgaagtgctgaagcagctatcatctatgggtcggcttgtagtttgcgctggagatggtgcggtccaaagcttgagaaatcttgcacttcttagacacgggatctccatatggatcgatgttcctctggatatcactgctaaaggggatgatgattcattccactcagaaccttcccct…	0			0			0			0			0
	Eudicot SKL1	>ACFP*scaffold*2005256*SKL1	0			0			0			0			0
	Eudicot SKL1	aagaggaaaggagcagatatatctccccaactcaaaggaacttccatttttcttgttggggtgaacagctccataaaaaccagtttggggaaacttttagcagaggcgttacgatactattacttcgatagtgatagtttggttgaggaagctgctggcgctgttcaatctttcaaggagaccgacgagcaaggatttcgcgaatctgagaccgaagtactgaagcagttgtcgtctatgggtcgactcgtggtttgtgctggaaatggtgcagttcagagttcaaccaatttggctctcctgagacatgggatctcattatggattgatgtacctctggatatggtggctgttgaaagtgaacttccagagtccgacacgccacttcccgaggtcttg…	0			0			0			0			0
	Eudicot SKL1	>RVGH*scaffold*2005426*SKL1	0			0			0			0			0
	Eudicot SKL1	aagaagaaagcgggggatgtgggccctgacctaaaaggagcctccatattccttctgggaccaaaaagttccatgaagaccaatgtgggcaaacttctggccgatgcattacgatattattattttgatagtgatagtttggttgaggaagctgctggcggcgaagctgctgtcaaatctttgagggagagtgatgagaagggatttcgtgacgctgagactgaagtgctgaagcagttatcatctatgggtcgactggtggtatgtgctggagacggagcagttcagagttcaactaacctggcacatatgagacatggaatctcaatatggattgatgtacccttggactttatggccaagcaaataattggagagcagagtccacttcctgcatca…	0			0			0			0			0
	Eudicot SKL1	>YGCX*scaffold*2031237*SKL1	0			0			0			0			0
	Eudicot SKL1	aagaagaaagcaatgtatatgggcgatggaatgaaaggaacgtctatatttcttattgggatgaagagctatatgaagaccaacactgggaaacttcttgcagaagcattgggatattattactttgacagtgatgaattggtcgaggaagctgccggtggtgcggctaatgtaaaaataatgaaggagacagatgagaaggcttatcgtgagtctgagactgaagtgttgaagcaactgtcagctctaggccggctcgtggtcagtgctggggatggagcagtcgaaagtgcatttaatttgaccttactgcgagatgggatctcggtatggatagaagtacccctagacaggttaggcgacggtttggttgaagaggatagtgaggtcttggctcng…	0			0			0			0			0
	Eudicot SKL1	>SWGX*scaffold*2013846*SKL1	0			0			0			0			0
	Eudicot SKL1	aagaagaaggctatggacatctcggctgacttgagagggacttcgatttttcttgtcgggatgaagagttatgtgaaagaacacataggaaagctcttggcagagttgttgcggtactactacttcgacagtgatgctttggttgaggaagctgctggcggggaagcctcggccaagttgtacagggagacggatgagaaagggtttcttgactctgagactgaagtgctgaagcagttatcttccatgggtcggctggttgtttgtgctggagacggagcagttcaaagttcgactaatctggcattgcttagacatgggatctcaatatgggtggatattccaatagacacggttctagatggactgattaaagatcgttctgcctctcagtcaacc…	0			0			0			0			0
	Eudicot SKL1	>FGDU*scaffold*2006756*SKL1	0			0			0			0			0
	Eudicot SKL1	aagaagaaagcttcggatgttgcaccagaattgaaaggaacttccatatttcttgtcgggatgaagagctccattaaaactcagttagccaaacttttagcggaagtgttacgatattacttctttgatagtgatgcattggtcgaggaagctgctggtggtgaagcttctgcaaaactatttagggagacagacgagcaaggatttcgtgagtctgaggctgaagttttaaagcagttatcatccatgggtcgcttggttgtttgtgctggagatggtgcggttcagagttcaactaatctgggattccttagacatgggatctcgatatggatagatgtgcccttagatattgttgccaaggggttggtaaacgaccttccttcttctcaactatct…	0			0			0			0			0
	Eudicot SKL1	>AJJE*scaffold*2013279*SKL1	0			0			0			0			0
	Eudicot SKL1	aagaagaaggcaaccgatgttgctccagagcttaaaggaacttccatatttcttgtgggaatgaaaagctctatcaagacgcgtctagcaaaacatttagcacaagtattaagatactactactttgacagtgatggattggttgaagaggctgctggtggtgaagcttcagcagaattactgagggaaaccgatgagcaggggtttcgggaatctgagacagaagttttgaggcagctttcatccatgggtcgccttgttgtttgtgctggagatggtgccacccagagttcaaccaacctggcttttcttcgacatgggatctcaatatggattgatgtacccctggaggttgttgctgctgagttggccaaagacggggatcaaggctatgatgtt…	0			0			0			0			0
	Eudicot SKL1	>YIVZ*scaffold*2079329*SKL1	0			0			0			0			0
	Eudicot SKL1	aagaagaaagccatggatgttgcacctgcactgaaaggaacctgcatatttcttgttgggatgaaaagttccattaagacccaactggcaaaggctttagcagaagtattaggatactactattttgacagtgatgctttgattgaggaagctgctggtggtgaggcatctgcgaaattattcaaggagacagacgagcaagggttccgtaattcagagacagaagtgctgaagcaactttcttccatgggtagattggtggtttgtgccggtgatggtgctgttcaaagctcaactaacttggcgttgcttaggtacggtatatccatttgggttgacgtcccactagacattatcgcagatgaggcacattcagaggatttggctgcacaattcgag…	0			0			0			0			0
	Eudicot SKL1	>ICUS*scaffold*2013327*SKL1	0			0			0			0			0
	Eudicot SKL1	aagaagaaagccatggatgttgcacctgcactaaaaggaacctgcatatttattgttgggttgaaaagttccattaagacccaactggcaaaggctttagcagaagtattaggatactactattttgacagtgatgctttgattgaggaagctgctggtggtgaggcatctgcaaaattattcaaggaaactgacgagcaagggttccgtaattcagagacagaagtgctgaagcaactttcttccatgggtagattggtggtttgtgctggtgatggtgctgttcaaagttcaactaatttggcgttgcttaggtacggtatatccatttgggtagacgtcccactagatattatcgcagatggggcacatttagaggatttggctgtacaattcgag…	0			0			0			0			0
	Eudicot SKL1	>JMJV*scaffold*2004243*SKL1	0			0			0			0			0
	Eudicot SKL1	aagaagaaagccgtggatattgcacctgcactgaaaggaacctgcatatttcttattgggatgaaaagttccattaagacccaactggcaaaggctttagcagaagtattaggatactactattttgacagtgatgctttgattgaggaagctgctggtggtgaggcatctgcgaaattattcaaggaaactgacgagcaagggttccgtaattcagagacagaagttctgaagcaactttcttccatgggtagattggtggtttgtgccggtgatggtgctgttcaaagttcaactaatttggcgttgcttaggtacggtatatccatctgggtagacgtcccactagacattatcgcagacggggtgcattcagaggatttggctttgcaattcaag…	0			0			0			0			0
	Eudicot SKL1	>JYOB*scaffold*2009604*SKL1	0			0			0			0			0
	Eudicot SKL1	aagaagaaagccgtggatattgcacctgcactgaaaggaacctgcatatttcttattgggatgaaaagttctattaagacccaactggcaaaggctttggcagaagtattaggatactactattttgacagtgatgctttgattgaggaagctgctggtggtgaggcatctgcgaaattattcaaggaaactgacgagcaagggttccgtaattcagagacagaagtgctgaagcaactttcttccatgggtagattggtggtttgtgccggtgatggtgctgttcaaagttcaactaatttggcgttgcttaggtacggtatatccatctgggtagacgtcccactagacattatcgcagacggggcgcattcagaggatttggctgtgcaattcaag…	0			0			0			0			0
	Eudicot SKL1	>LHDP*scaffold*2044877*SKL1	0			0			0			0			0
	Eudicot SKL1	aagaagaaagccgtggatattgcacctgcactgaaaggaacctgcatatttcttattgggatgaaaagttccattaagacccaactggcaaaggctttagcagaagtattaggatactactattttgacagtgatgcattgattgaggaagctgctggtggtgaggcatctgcgaaattattcaaggaaactgacgagcaagggttccgtaattcagagacagaagtgctgaagcaactttcttccatgggtagattggtggtttgtgccggtgatggtgctgttcaaagttcaactaatttggcgttgcttaggtacggtatatccatctgggtagacgtcccactagacattatcgcagacgggacgcattcagaggatttggctttgcaattcaag…	0			0			0			0			0
	Eudicot SKL1	>TJQY*scaffold*2007579*SKL1	0			0			0			0			0
	Eudicot SKL1	aagaataagacacaagtgatcgagccatatttaaatggacgctgtatatatcttgttggtatgatgggatctgggaaaacaactgttggcaaggttttggcgcaagcacttaattattctttcattgatagtgatacattggtggagcatgaggttggtgaaacttctgtagctgaaattttcaaactctacggagaggacttttttagagataaggagactgaggcgctacgtaagctgtctttgatgcatcagcttgttgtttctacgggtggaggtgcagttgtacggcccatcaactggaaatatatgaagaaggggattagtgtctggttagatgtacccttggaagccttggctcagagaattgcagctgtgggaactggttctcgccccctt…	0			0			0			0			0
	Eudicot SK	>ZUQW*scaffold*2005861*SK	0			0			0			0			0
	Eudicot SK	aagaatagatcacaagagacccagccatatttaaatggacgctgtatttatcttgttggaatgatgggctctgggaaaacaacagtggggaagataatgtcgcaagtgcttggttattcattttgtgatagtgatgcattggtggaggaggaggttggtggaaactctgtagctgatatattcaagcaacatggtgaaactttctttcgtaataaggagactgaggtgttgcataagctatccctgatgcatcaacttgttatttctactggtggaggtgctgttacaaggcccatcaattggaaatatatgcacaagggagttagtgtttggttggatgtaccagtggaagccctggcacagagaattgcagctgtaggaactaattctcgccccctt…	0			0			0			0			0
	Eudicot SK	>LQUX*scaffold*2014175*SK	0			0			0			0			0
	Eudicot SK	aagaatagatcacaagagacccagccatatttaaatggacgctgtatttatcttgttggaatgatgggctctgggaaaacaacggtggggaagataatgtcacaagtgcttggttattcattttgtgatagtgatgcattggtggaggaggaggttggtggaaactctgtagctgatatattcaagcaacatggtgaaactttctttcgtaataaggagactgaggtgttgcataagctatccctgatgcatcaacttgttatttctactggtggaggtgctgttacaaggcccatcaattggaaatatatgcacaagggagttagtgtttggttggatgtaccagtggaagccctggcacagagaattgcagctgtaggaactaattctcgccccctt…	0			0			0			0			0
	Eudicot SK	>FPLR*scaffold*2011025*SK	0			0			0			0			0
	Eudicot SK	aagaatagatcacaagagacccagccatatttaaatggacgctgtatttatcttgttggaatgatgggctctgggaaaacaacggtggggaagataatgtcacaagtgcttggttattcattttgtgatagtgatgcattggtggaggaggaggttggtggaaactctgtagccgatatatttgagcaacatggtgagactttctttcgtaataaggagactgaggtgttgcataagctatccctgatgcatcaacttgttatttctactggtggaggtgctgttacaaggcccatcaattggaaatatatgcacaagggagttagtgtttggttggatgtaccagtggaagccctggcacagagaattgcagctgtaggaactaattctcgccccctt…	0			0			0			0			0
	Eudicot SK	>TJMB*scaffold*2020826*SK	0			0			0			0			0
	Eudicot SK	aagaatagatcgcaagagatccagccatatttaaatggacgctgtatttatcttgttggaatgatgggctctgggaaaacaacggtggggaagataatgtcacaagtgcttggttattcattttgtgatagtgatgcattggtggaggaggaggttggtggaaactctgtagctgatatattcaagcaacatggtgaaactttctttcgtaataaggagactgaggtgttgcataagctatccctgatgcatcaacttgttatttctactggtggaggtgctgttacaaggcccatcaattggaaatatatgcacaagggagttagtgtttggttggatgtaccagtggaagccctggcacagagaattgcagctgtaggaactaattctcgccccctt…	0			0			0			0			0
	Eudicot SK	>TVSH*scaffold*2010939*SK	0			0			0			0			0
	Eudicot SK	aagaacagatcacaagggatccagccatacttaaatggacgctgtatttatcttgttggaatgatgggctctgggaaaacaactgtggggaagataatgtcacaagtgcttggttattcattttgtgatagtgatgcattggtggaggaggaggtaggtggaaactctgtagctgatatattcaagctacatggtgagactttctttcgtaataaggagactgaggtgttgcgtaagctatccctgatgcatcgacttgttatttctactggtggaggcgctgttacaaggcccatcaattggaaatatatgcacaagggggttagtgtttggttggatgtaccagtggaagccttggcacagagaattgcagctgtaggaacgaattctcgccccctt…	0			0			0			0			0
	Eudicot SK	>JTQQ*scaffold*2071172*SK	0			0			0			0			0
	Eudicot SK	aagaatagatcacagcagatccagccttatttaaatggacgctgcatatatcttgttggaatgatgggctctgggaagacaactgtggggaagattatgtcacaagtgcttagttattcattttgtgattgcgatacattgattgaggaagaggctggtggaaactctgtagctgatatattcaagcactatggagaatctttctttcgtgataaggagactgaggcattgcataagctgtctctgatgcatagacttgttatttctactggtggaggtgctgttgtgaggcccatcaattggaaatatatgcacaaggggattagtgtttggctggatgtaccattggaagcattggcgcaaagaattgcagctgtaggaactaattctcgccccctt…	0			0			0			0			0
	Eudicot SK	>PEZP*scaffold*2016287*SK	0			0			0			0			0
	Eudicot SK	aagaatagatcacaacagatccagccttatttaaatggacgctgcatatatcttgttggaatgatgggctctgggaagacaactgtggggaagattatgtcacaagtgcttagttattcattttgtgattgcgatacattgattgaggaagaggctggtggaaactctgtagctgatatattcaagcactatggagaatctttctttcgtgataaggagactgaggcattgcataagctgtctctgatgcatagacttgttatttctactggtggaggtgctgttatgaggcccatcaattggaaatatatgcacaaggggattagtgtttggctggacgtaccattggaagcattggcacaaagaattgcagctgtaggaactaattctcgccccctt…	0			0			0			0			0
	Eudicot SK	>ZSSR*scaffold*2019794*SK	0			0			0			0			0
	Eudicot SK	aagaatagatctcaagagatcgagccatatttaaatgggcgctgtatatatcttgttggaatgatgggctctgggaagacaactgtggggaagattttgtcgcaagtgcttaattattcattttttgatagtgatgcattggtggagaaggagcttggtggaaactctgttgctgatatattcaagcgatatggagaggatttctttcgtgataaggagactgaggcattgcgtaaactgtccctgatgcatagacttgttatttctactggtggaggtgctgttatgaggcccatcaattggaaatatatgcacaagggggttagtgtttggttggatgtacccgtggaagccttggctcggagaattgcaactgtaggaactaattctcgtcccctt…	0			0			0			0			0
	Eudicot SK	>PEZP*scaffold*2011362*SK	0			0			0			0			0
	Eudicot SK	aagagtagatcacaagagatcgaaccgtatttaaatggacgctgtatatatcttcttggaatgatgggctctgggaagacaactgtggggaagattttgtcacaagtgctttgttattcgttttttgatagtgatgcattggtggaggaggaggttgatggaatttctgtagctgatatattcaaacactatggagaggctttttttcgtgacaaggagaccgaggtactgaggaagatgtcaatgatgcatagacatgttatttctactggtggaggtgctgttgtgaggcccatcaattggaaatatatgcgccaggggattagtgtttggttggatgtacctatagaagccttggctcagagaataacagctgttggaactaattctcgcccactt…	0			0			0			0			0
	Eudicot SK	>GEHT*scaffold*2057574*SK	0			0			0			0			0
	Eudicot SK	atgatgggatctggaaagacaactgtggggaaaattctatcacaagtgcttaactattcctttttggattgtgatgcactggtggaggaggaagttggtggaacttctgtggctgatatattcaaacactatggagaatgtttctttcgtgataaggagactgaggtattgcagaagctgtcactaatgcatagactggttatttctactggtggaggtgcggttatgaggcccatcaattggaaatatatgcacaaggggattagtgtttggttggatgtacctgtagaggcactggctcagagaattgctgctgtaggaactaattctcgcccacttctacattatgaagcaggagatccatatacacgggctttcatgcgtttgtcctctcttttt…	0			0			0			0			0
	Eudicot SK	>QZXQ*scaffold*2092838*SK	0			0			0			0			0
	Eudicot SK	aagaataagtcacaagggatcgagccgtatgtaaatggacgctgtatatatcttgttggaatgatgggctctggaaagacaactgtggggaaaattctgtcacaagtgcttaactattccttttttgattgtgatacactggtggaggaggaagctggtggaacttctgtagctgatatattcaaacaatatggagaatgtttctttcgtgataaggagactgaggtattgcagaagctgtcactaatgcatagacttgttatttctactggtggaggtgcggttatgaggcccatcaattggaaatatatgcacaaggggattagtgtttggttggatgtacctgtagaggcattggctcagaggattgctgctgtaggaactaattctcgcccactt…	0			0			0			0			0
	Eudicot SK	>RKFX*scaffold*2047404*SK	0			0			0			0			0
	Eudicot SK	aggaaaaaatcacaagagatcgagccatatttaaatggacgctgtatatatcttgttggaatgatgggctctggaaagacaactgtggggaagattttgtcgcaagtgcttggttattccttttgtgatagtgacgcattggtggaggaggaagttggtggaacttctgtaactgatatattcaagcactatggagagggtttctttcgtgataaggagactgaggtattgaggaagctttcactgatgcgtacacttgtaatttctactggcggaggtgcagttgtgaggcctctcaattggaaatatatgcacaaggggatcagtgtttggttggatgtacctgtagaagcgttggctcagagaattgcaactgtaggaactaattctcgcccactt…	0			0			0			0			0
	Eudicot SK	>ATQZ*scaffold*2007410*SK	0			0			0			0			0
	Eudicot SK	tatcttgttggaatgatggggtcagggaagacaactgtggggaagattttgtcacaagtgcttggatattccttttttgatagtgatgcattggtggaggatgaggttggtggaacttctgtagctgatatattcaagcactatggagagggtttcttcagggacaaggagactgaggtattgcataagctgtcacttatgcatagacgtgtaatttctactggtggaggtgcagtcgtgaggcccatcaattggaaatatatgcacaagggggtcactgtttggttggatgtacccttagaagccctggcccggagaattgcagctgtgggaactaattctcgtccacttctgcattatgaagcaggagatgcatacacgcgggctttgatgcgtttg…	0			0			0			0			0
	Eudicot SK	>ZCDJ*scaffold*2004693*SK	0			0			0			0			0
	Eudicot SK	cggactaggacccaagagatcgagccttatttaaatggacgctgtatatatcttgttggaatgatggggtcagggaagacaactgtggggaagattttgtcacaagtgcttggatattccttttttgatagtgatgcattggtggaggatgaggttggtggaacttctgtagctgatatattcaagcactatggagagggtttcttcagggacaaggagactgaggtattgcataagctgtcacttatgcatagacgtgtaatttctactggtggaggtgcagtcgtgaggcccatcaattggaaatatatgcacaagggggtcactgtttggttggatgtacctttagaagccctggcccggagaattgcagctgtgggaactaattctcgtccactt…	0			0			0			0			0
	Eudicot SK	>XFFT*scaffold*2051317*SK	0			0			0			0			0
	Eudicot SK	aagagtaaatcacgagaggttgagccatacttaaatggacgctgtatatatcttgtcggtatgatgggctctgggaaaacaactgttggcaagattttgtcacaagcacttggttattcctttattgatagtgattcattggtggagcatgaggttggtggaacttctgtagctgaaattttcaatctctatggagagggtttctttagagacaaggagactgaggtgttacgtaagctgtctttgatgcatcgtcttgttgtttctactggtggaggcgcagttgtccggcccgtcaactggaaatgtatgcagaaggggattagtgtctggttagatgtacccttggaagccttggctcagagaatagcagctgtgggaactggttctcgccccctt…	0			0			0			0			0
	Eudicot SK	>EILE*scaffold*2008373*SK	0			0			0			0			0
	Eudicot SK	aagaataaatcagaagagatcaagccatatttaagtggccgctgtatatatctcattggtatgatgggctctggtaaaacgactgtgggcaaacttttgtcacaagtacttggttattccttttttgattgtgacacattgatagagaaggaagctggcggaacttctgtggctgaaatctttaagctccatggagagagtttcttcagagataaggagactgaggtactgcgggagctctccttgatgcgtcgccttgttgtctctacggggggaggtgcagttgttcgccctataaattggagatatatgcataagggtattagtgtctggttagatgtacctttggaagccttggctcaaagaattgcagctgttggaacaggttctcgtcctctt…	0			0			0			0			0
	Eudicot SK	>WVEF*scaffold*2000235*SK	0			0			0			0			0
	Eudicot SK	gaaaatgcaggtatgatgggctctggtaaaacgactgtgggcaagattttgtcacaagtacttggttattccttttttgattgtgacacattgatagagaaggaagctggcggaacttctgtggctgaaatctttaagctctatggagagggtttcttcagagataaggagactgaggtactgcgggagctctccttgatgcatcgccttgttgtttctacgggtggaggtgcagttgttcgtcccataaattggagatatatgcagaagggtattagtgtctggttagatgtacccttggaagccttggctcgaagaattgcagctgttggaacaggttctcgtcctcttttgcatcatgagtcaggggatgcgtatacaaagacctacaagcgtttg…	0			0			0			0			0
	Eudicot SK	>ACFP*scaffold*2030883*SK	0			0			0			0			0
	Eudicot SK	aagaagaaatcggaagaagttgaaccatatttaagtgggcgctgtatttatcttgttggtatgatgggctctggtaaaacaactgtgggaaaggttttgtcacaagtacttggatactcgtttcgtgatagtgacactttggtggagcaagaagttgatggaacttctgtggctgaaatttttaagcaccatggagagggcttcttcagaaataaggagactgaggtactgaagaagctctcattaatgcgccgtctcgttgtttccactggcggaggtgcagttattcggccaatcaactggaaatatatgcacaagggtgtcagtgtgtggttggatgtacctttggaagccttagctagaagaattgctaaggttggaacttgttctcgccccctt…	0			0			0			0			0
	Eudicot SK	>KYAD*scaffold*2004103*SK	0			0			0			0			0
	Eudicot SK	aagaataagtcagcagaggttgagccgtacttaaagggacgctgtatatatctcgttggtatgatgggctctggtaaaacaactgttggaaagattttgtcggaagtacttggatataccttttctgactgtgacaatttgatagagcaggaagttgacggaacttctgttgctgaaatttttaacctctacggggagggcttcttcagagataaggagacggaggtattgcggaagctctcgttgctgcatcgttttgttgtttctactggtggaggggcagttgttcggccaatcaactggaaatatatgcagagcggtgttactgtctggttagatgtacctttggaagccttggctcaaagaatttctgctgttggaactggttcgcgtcccctt…	0			0			0			0			0
	Eudicot SK	>SFZX*scaffold*2040476*SK	0			0			0			0			0
	Eudicot SK	aaggttaagtcagaaaagattaagccatatttagaggggcgctgtatatatttagtcggaatgatgggctctgggaaaacaactgtaggaaagattttgtcacaagcgcttggatattcattttccgattgcgacactttgatagagcaggaagctgatggaatttcggtggccgaaatttttaagctccatggagagggcttcttcagagataaggagacggaagtactgcgtcagctctcattaatgcgctgtgttgttgtttctactggtggaggtgcagttgttcgtaatatcaactggaaatatatgcagaaaggtattactgtttggctggatgtgcctttggacgcattggctcaaagaatttctgctgttggaactggttcacgtcccctt…	0			0			0			0			0
	Eudicot SK	>TVCU*scaffold*2010274*SK	0			0			0			0			0
	Eudicot SK	aagaagaagtcacaagaaattgagccgtatctaaatggtcgctctatatatcttgttggaatgatgggatctggaaaaaccactgtcgggaagattatctccgatgtgcttggttattcattctatgacagtgacagtttagttgaacaagctatggagggaaccagtgtggctgaaatctttaaactctatggagagagtttcttcagagacaatgagactgaggcgttaaagaagctgtccgaaatgcatcgacttgttgtttctactggcggaggtgcagtagtaagacccatcaactggaaatatatgcacaagggaattagtgtttggttagatgtgcctttggaagccttagcacggaggatagctgctgtaggaactcattctcgcccgctt…	0			0			0			0			0
	Eudicot SK	>CKDK*scaffold*2092977*SK	0			0			0			0			0
	Eudicot SK	aagaacaagtcgcaagaggttctgccatatctagatggtcgctctgtgtatctagttggattgatgggttctggaaagacaaccgtggggaagattctttccgacataattggctattcattctgtgacagtgacaaattggtggagcaagctatggatggaaccactgttgctgaaatcttccaaagctatggagagggtttcttcagagatagtgagactgaggcattaaaaaagctgtcagcaaagcatcggatggttgtttctacaggtggaggtgcagtaataaggcccataaactggaaatacatgcggaagggagttagtctgtggttagatgtacctttagaagccttggcacagaggattgcggcagtaggaactgattctcgtccgctt…	0			0			0			0			0
	Eudicot SK	>AtSK1*SK	0			0			0			0			0
	Eudicot SK	aagagaaaagcagaagaggttaaaccgtatttgaatggacgatctatgtaccttgtcggaatgatgggttctgggaaaacaactgtgggaaagttaatgtccaaagtgctcggttatacgttctttgactgcgacactttgattgaacaggcgatgaatggaacttctgttgcagagatatttgttcatcacggagagaatttttttagaggaaaggagaccgatgcgcttaagaagctctcttcgaggtatcaagttgttgtttccacaggtggaggtgcagttataagacccattaactggaagtatatgcataaaggaatcagcatttggctagatgtgcctctagaagcattagcccatagaatcgctgctgttggaactgattcacgaccactg…	0			0			0			0			0
	Eudicot SK	>AtSK2*SK	0			0			0			0			0
	Eudicot SK	aagaaaaaagctgaagaggttaaaccgtatttaaatggacgatcgatgtatcttttaggtatgatgggttccgggaaaacgactgtagggaagattatggcaagatcgcttggttatacattctttgattgtgacactttgatcgagcaggctatgaagggaacttctgtagctgagatatttgagcatttcggtgagagtgtcttcagagaaaaagagactgaagcgttaaagaaactctctttgatgcaccaagttgttgtttcaaccgggggaggggcagttataagacccatcaattggaagtacatgcataaaggtattagtatttggcttgatgtacctctagaagccttagcgcatagaatagctgctgtaggaactggttcaagaccattg…	0			0			0			0			0
	Eudicot SK	>FCCA*scaffold*2013550*SK	0			0			0			0			0
	Eudicot SK	aagaataagtcacaagagattgagccatatttaagtggacgctgtatatatcttgttggattgatgggctctggaaaaactactgtgggcaaggttctgtcaggagtacttggttattcattctttgactgtgacaccttgatcgagcagggtatggatggaacttctgtggctgaaatctttaggctctatggagagggtttcttcagagataaggagactgaggtacttcggaaactgtctataatgcatcgacttgttgtttctaccggtggaggtgccgttacaaggcccatcaattggaaatatatgcacaaagggattagtgtctggttagatgtacctttagaagccttagcgcagagaattgcagctgtaggaactgattctcgccccctt…	0			0			0			0			0
	Eudicot SK	>VVPY*scaffold*2005676*SK	0			0			0			0			0
	Eudicot SK	aagcataagtcacaagaggtcggcccctatataaatggacgctgtatatatcttgttggaatgatgggctctggaaaaaccactgtgggcaagattatctcacaagtactttgttattcattctgtgactgtgacacactggtggagcaggaggtacaaggaacttcagtagctgaaatctttaagctctatggagagggcttcttcagaaataaagagactcacgtcttaaagcagttgtctatgatgcatcgaattgttgtttctactggtggaggtgcagttatacggcccattaactggcaatacatgcagaagggaattagtgtctggttggatgtgcctttggaagccttagcacagaggattgcggctgttggaactgattctcgccccctt…	0			0			0			0			0
	Eudicot SK	>XNLP*scaffold*2014239*SK	0			0			0			0			0
	Eudicot SK	aagaataagtcacaagaggttgagccttacataaatggacgctgtatatatcttgttggaatgatgggctctgggaaaaccactgtgggcaagattctctcacaagtacttggttattcgttttgtgactgtgacacattggtggaggaggaggtagatggaactcctgtagctgaaatctttaagctctacggagagggcttcttcagaaataaagagactgaggccttacaaaagttgtctatgatgcatcggcttgttgtttctactggtggaggtgcagttataaggccgattaactggaaatatatgcacaagggaattagtgtctggttggatgtgcctttggaggccttggcgcagaggattgcggctgtgggaacaaattctcgcccactt…	0			0			0			0			0
	Eudicot SK	>VNMY*scaffold*2012913*SK	0			0			0			0			0
	Eudicot SK	aagaataagtcccaagagattcagccctacttaaatgggagatgtatataccttgttggaatgatgggctctggaaaaactactgtgggcaagattctttcccaagttctcggctattcgttctatgactgcgacacattggtggagcatgagatggagggaacttctgtagctgaaatttttaatctttatggagagggcttcttcagagataaagagaccgaggtattacggaagttgtctataatgcaccggcttgttgtatctactggtggaggtgcagttgtacggcccatcaactggaagtacatgcataaaggaattagcgtgtggttagatgtacctttagaagccttggcgcaaaggattgcagctgtgggaactgattctcgtcccctt…	0			0			0			0			0
	Eudicot SK	>YGAT*scaffold*2046169*SK	0			0			0			0			0
	Eudicot SK	aagaacaagtcacaagcgattgagccttatttaagtggaagatgtatatatcttgttggaatgatgggttctggtaaaactactgtgggcaagataatcgcccaagaacttggttattcgttttgcgacagtgactcattgatcgaggaggaagtggatgggacttcagtagctgaaatttttaggctttatggggagggtttctttagagataaagagactgaggtattacggaaattgtccataatgcatcgtcttgttgtttctaccggtggaggtgcagttgtgcggcctatcaactggaaacacatgcacaaggggattagcgtctggctagatgtacctttggaggccttggcacagagaattgcagctgtgggtaccgcttctcgcccactt…	0			0			0			0			0
	Eudicot SK	>XPBC*scaffold*2142111*SK	0			0			0			0			0
	Eudicot SK	aagaatagttcgcaactgattcagccttacctaaatggacgctgtatttacctcgttggaatgatgggatctggaaaaactactgttgggaagattctgtctcaagtgctgggctattcgttctgtgactgtgacaccttgattgaggagtctgtgaatggaacttctgtggctgaaatatttagtctctatggagagagtttcttcagagagaaagagaccgaagtcttacggaggctgtcgataatgcaccggcttgttgtttctactggtggaggtgctgttatacggccgaccaactggaaatacatgcagaagggaattagtgtttggttagatgtgccccttgaaacattggcgcagagaattgcagctgtgggaactgattctcgtccactt…	0			0			0			0			0
	Eudicot SK	>FGDU*scaffold*2004786*SK	0			0			0			0			0
	Eudicot SK	aagaataaatcgcaagagattgagccatatttaagtgggcgctgtatatatcttgttggaatgatgggttctgggaaaaccaccgttggcaagatcctatctcaagtacttggttataagttttgtgacagtgacacattggtggaggaggatgttggaacttctgtggctgatatcttcaagctctatggagagggattcttcagagagaaggagactgagatgttgggagcgttatcaagaatgcatcggatggtggtttctactggtggtggtgcagttatccgccctgtcaattggagacacatgcgacaggggattagtgtctggttagatgtgcctttggaagcattggcacagagaattgccgctgtgggaacacattctcgcccgcttttg…	0			0			0			0			0
	Eudicot SK	>AYMT*scaffold*2117048*SK	0			0			0			0			0
	Eudicot SK	aagaataaatcgcaagagattgagccatttttaagtgggcgctgtatatatcttgttggaatgatgggttccggaaaaaccaccattggcaaggtcctgtctcaagtacttagttataatttttgtgacagtgactcattggtcgaggaggatgttggaacttctgtagctgagatcttcaagctctatggagagggattcttcagagagaaggagactgagatgttgagaagattgtcaagaatgcatcgcatggtggtttctaccggtggtggtgcggttatccgtcctgtcaattggagacacatgcagcaggggattagtgtctggttagatgtgcctttggaagcattggcacagagaattgctgctgtgggaacacattctcgcccacttttg…	0			0			0			0			0
	Eudicot SK	>SWGX*scaffold*2010539*SK	0			0			0			0			0
	Eudicot SK	atgatgggctctgggaagacgaccgtgggaaagatcctttctcaagttctcggttactcatttgttgactgtgactcgttggtggagcaagaagttgggggaacctccgtggccgatatttttaagctttatggagaaggtttcttcagagaaaaggagactgaaattctgaggagggtttcctttatgcctcgagcagtggtttctatgggtggtggtgctgttatgaggcctataaattggagatatatgcataagggaattagtatatggctcgatgtgcctttagacgctttagctaggagaatcgcagccgttggaacacattcgcgcccccttttgcatggcgaatccggggacgcttatactaaggcattaaaccgtctgtcctctcttttc…	0			0			0			0			0
	Eudicot SK	>SWGX*scaffold*2010540*SK	0			0			0			0			0
	Eudicot SK	aagagtaaatcgcaagagatcgaaccatatctgagcggtcgttgtatataccttgttggaatgatgggctccgggaaaactacagtgggaaagatcctttctcaagctcttggttattcatttgttgacagtgactctttggtggagcaagaagttgggggaaccgccgtcgctgatattttcaagctttatggagaagttttcttccgtgaaaaggagactgaaatcttgaggaagatttccattatgcctcgagctgtggtttctacgggcggcggtgtggttatacggcctataaattggagatatatgcataagggaattagtatatggctcgatgtgcctttagacgctttagctaggagaatcgcagccgttggaacacattcgcgccccctt…	0			0			0			0			0
	Eudicot SK	>LHDP*scaffold*2008040*SK	0			0			0			0			0
	Eudicot SK	cagaccaagtcgcaagaggttcagccgtatttaaatggtcgttgtatatatcttgtcgggatgatgggatgtgggaaaacaacggtggggaaggttctttcgcaagtgcttggctattcgttctgtgacagtgattcgttaatagaggacgatgtgaatggaacgccggtttctgatattttcaagctttatggagaaggcttcttcagagacaaggagactgaagcattgaagagactgtccataatgcaccggattgtcgtatcaacaggaggaggagcggttgtccgcccagttaattggaaatacatgcaaaaggggataagtgtttggatagatgtgccgttggaagcattggcgcaaagaatatctgcagtgggaacacactctcgacctctc…	0			0			0			0			0
	Eudicot SK	>EQYT*scaffold*2058123*SK	0			0			0			0			0
	Eudicot SK	cagactaagtcgcaagaggttcagccgtatttaaatggtcgttgtatatatcttgttgggatgatgggatgtggcaaaacaacggtggggaaggttctttcgcaagtgcttggctattccttctgtgacagtgattcattaatagaggacgatgtgaatggaacgcctgtttctgatattttcaagctttatggagaaggcttcttcagagacaaggagactgaagcactgaagagactgtccataatgcaccggatcgtcgtatctacaggaggaggagcggttgtccgcccagttaattggaaatacatgcaaaaagggataagtgtttggatagatgtgccgttggatgcattggctcagagaatatctgcagtgggaacacactctcgacctctc…	0			0			0			0			0
	Eudicot SK	>VUGF*scaffold*2008954*SK	0			0			0			0			0
	Eudicot SK	aagaataaatctcaagagattgaaccatatttaagtgggcgctgtatatatcttgttggtatgatgggctccggaaaaactacggtgggcaaggtcctatcgcaagtgctcggatactctttctgcgacagtgactcattgatagaagaggaagtaaatggaactcctgtgtctgatatcttccagctttatggagaaggcttcttcagggacaaggagactgaaatattgcggaagctttcgataatgcaccgaatcgttgtctctactggcggtggcgcagtcatgcggccaatcaattggaaacacatgcagaatggaattagtgtctggttggatgtcccattagaagcattggcgcagagaatttctgctgtgggaactaaatctcgtcccctt…	0			0			0			0			0
	Eudicot SK	>CVDF*scaffold*2102512*SK	0			0			0			0			0
	Eudicot SK	aagaacaaatcactagagattgagccatatatgaatggacgttctatataccttgttggtatgatggggtctggcaaaacgaccgttggcaggatcatatcagatgtgctcggttattcctttttcgacagtgatgcaatagtggagcaggaaatcggtggaatttctgtagcagacattttcaagcaatatggtgaatgcttctttagggactacgagactaaggcgttgcagaggttatcttcaatgcaaaagcttgtggtttccactggtggaggtgcagtagtccgacctgtaaattggaaatatatgcgaagaggtattagtgtttggctagatgtaccgttggaggcgctggctcggagaatcgcggctgtgggaactaattcccgccctctg…	0			0			0			0			0
	Eudicot SK	>UZWG*scaffold*2004387*SK	0			0			0			0			0
	Eudicot SK	aagaacaaagcacaagaggtcacttcgtgcttaaatggccgctctatatttcttgttggaatgatgggctctggaaaaacgacagtggggcggattttgtcagaagcattaggttattgttttgttgacagtgacagatatgtcgaacaggcaatgggaacttccgtggctcaaatctttgaacagcgtggtgagagtttcttcagagatcatgagagtgaggcattgcagaaattgtctttcgcaccaaggaaagttattgccacaggaggtggtgcagtggttcgacctgtcaactggaaatacatgaggcaggggatcactgtctttttagacgtacctcttgatgccttggcaaggagaatcgctgcagtgggaactgattctcgccctcttttg…	0			0			0			0			0
	Eudicot SK	>WOBD*scaffold*2008064*SK	0			0			0			0			0
	Eudicot SK	aagaataaatctcacgagattgaaccatgtctagatggacgttgtatatatctcgttggtatgatgggctctgggaagacaactatcgggaaaattttagcagatattcttggttattcattttttgatagtgatatgttgatagaggaagctgttggcggtgtctctgtcagtgaaatcttcaagcaatatggcgaaggatttttcagagacaatgagacagaggtgttacggaagctgtcgtcaatgcgaaagttagtagtctccacaggcggaggtgcagttgttcggcccatcaattggaagtatatgagaagcggtataagtgtctggttagatgtacccttggaggcattagctaagaggattacggccgtaggaactggttctcgtcctctt…	0			0			0			0			0
	Eudicot SK	>WQUF*scaffold*2022178*SK	0			0			0			0			0
	Eudicot SK	aagaataagtcacaagagattgagccatatttaaatggacgctgcatatacctcgtcgggatgatgggatctggaaaaacgactgttggcaggatattgtcagacattcttggctattcattttttgactgtgatgtactggtcgagcaagctgttggaggaatttctgttgctgaaatcttcaacttatatggggaaagcttcttcagagaaaatgagtctgaagtattacggaagctctcttcaatgcatcatcttgttgtttctaccggtggaggtgctgttattcggccaataaactggaagtatatgcgaagcgggattagtgtttggttagacgtaccattggaggctttagcacggagaatcgcagccataggaactgatagtcgtccgctt…	0			0			0			0			0
	Eudicot SK	>YNFJ*scaffold*2034681*SK	0			0			0			0			0
	Eudicot SK	aagaacaagtcactagagattgagccatatctaaatggacgctgtatatttgttgttggcatgatgggctctggaaagacaactattggcagggttttgtcagaagtacttggttatgaattttgtgatagtgatgtgttgatagagcaaaaggccggtggaatttctgttgcagaaatcttcaagcaaaacggagaaggcttcttcagggagaaagagacggaagtattgcgtgagttgtctatgatgcgtcgattagttgtttccactggtggaggagcagttatccgacccattaattggaaacatatgcgaagcggggtcagtgtctggatagacgtaccattggactgcttggcccgaagagttacagctgtaggaactggttctcgtcctctt…	0			0			0			0			0
	Eudicot SK	>QNIK*scaffold*2018571*SK	0			0			0			0			0
	Eudicot SK	aagaataagtcacgaaagattgagccatatttaaatggacgctgcatataccttgttggtatgatgggctccggaaaaacaacaattggcaagattttgtcagaagcacttgattattcattctttgatagtgacacattggtggagcagacagctggtatgtctgtcgcagaaatctttaagcaacatggagaaggcaattttagagacagggagacggaggcattgcagaagctctcttcaatgcaccaattagttgtttccactggtggaggggcagttatccggcccatcaattggaaacacatgcagagcggtatcagtgtctggctagatgtaccactagagtgcttagcacgaagaatttcagctgtaggaacaggttctcgccccctattg…	0			0			0			0			0
	Eudicot SK	>TNVE*scaffold*2002603*SK	0			0			0			0			0
	Eudicot SK	aagaataagtcacgaaagattgagccatatttaaatggacgctgcatataccttgttggtatgatgggctccggaaaaacaacaattggcaagattttgtcagaagcacttgattattcattctttgatagtgacacgttggtggagcagacagctggtatgtctgtcgcntttaagcaacatggagaaggcaattttagagacagggagacggaggcattgcagaagctctcttcaatgcaccaattagttgtttccactggtggaggggcagttatccggcccatcaattggaaacacatgcagagcggtatcagtgtctggctagatgtaccactagagtgcttagcacgaagaatttcagctgtaggaacaggttctcgccccctattggacggc…	0			0			0			0			0
	Eudicot SK	>BJKT*scaffold*2065672*SK	0			0			0			0			0
	Eudicot SK	aagaataaggcacgagagattgagccaattttaaatggacgttgcatattccttgttggtatgatgggctctggaaaaacaactgttggcaagattgtgtcagacgctcttggttattctttttgtgatagtgatgtactggtggagcagacagtgtgtggcatgactgttgcagaaatcttcaagcaacatggcgaaggatttttcagggacacagagactgaggcgctgcagaagctatctttgatgcatcatctagttgtttccactggtggaggggcagttatccgaccaatcaactggagacatatgcgaaagggtattagtgtatggctagatgtaccattagagtgcttagcacggagaatttcagccgtaggaactggtactcgccccctt…	0			0			0			0			0
	Eudicot SK	>OFWX*scaffold*2013603*SK	0			0			0			0			0
	Eudicot SK	aagaataaatcacgagaggttgaaccctttctaaatgggcgctgcgtataccttgttggtatgatggggtctggcaaaacaactataggcaggacattgtcagaagtacttggttattcctttattgattgtgacacgttgatagaggagacagttggtgggatgacagttgcagacatcttcaagaaccatggagaaggcttctttagagatagagagactaaggtgttggagaagctatctattatgcatcaagcagttgtttccacaggtggaggggcagttatccggccagtcaattggaaacatatgcgaaggggtatcagtgtttggctagatgttcctgtggattgcttagcccgaagaatatcagctgtaggcactggttcacgtccgctt…	0			0			0			0			0
	Eudicot SK	>IWIS*scaffold*2009997*SK	0			0			0			0			0
	Eudicot SK	aagaataagtcaagggaggtcaagccatacttaaacggacaatgcatataccttgttggtatgatgggttctggtaaaacaacaattggcagggttttgtctgaagcgctcgattattcatttttggactgtgacaatttaatagaggagagtgttgtcgggatgtctgttgcagaaatcttcaaacaacatggagaagaattcttcagacagaaggagactgaggtgttggaaaagctatctcagatgcaccggctggttgtttccactggtggaggggctgtcatccgtcccatcaactggaagcatatgcgatcgggtgttagtgtttggctggatgttcctttggattgcctagcacgcagaatttcagctgttggtacagattctcgcccattg…	0			0			0			0			0
	Eudicot SK	>GCYL*scaffold*2006625*SK	0			0			0			0			0
	Eudicot SK	aagaataagtcaagggaggtcaagccatacttaaacggacaatgcatataccttgttggtatgatgggttctggtaaaacaacaattggcagggttttgtctgaagcgctcgattattcatttttggactgtgacaatttaatagaggagagtgttgtcgggatgtctgttgcagaaatcttcaaacaacatggagaagaattcttcagacagaaggagactgaggtgttggaaaagctatctcagatgcaccggctggttgtttccactggtggaggggctgtcatccgtcccatcaactggaagcatatgcgatcgggtgttagtgtttggctggatgttcctttggattgcctagcacgcagaatttcagctgttggtacagattctcgcccattg…	0			0			0			0			0
	Eudicot SK	>QMUN*scaffold*2003582*SK	0			0			0			0			0
	Eudicot SK	aagaataagtcaagggaggtcaagccatacttaaacggacaatgcatataccttgttggtatgatgggttctggtaaaacaactattggcagggttttgtctgaagcgctcgattattcatttttggactgtgacaatttaatagaggagagtgttgtcgggatgtctgttgcagaaatcttcaaacaacatggagaagaattcttcagagagaaggagactgaggtgttggaaaagctatctcagatgcgccggctggttgtttccactggtggaggggctgtcatccgtcccatcaactggaagcatatgcgatcgggtgttagtgtttggctggatgttcctttggattgcctagcacgcagaatttcagctgttggtacagattctcgtccattg…	0			0			0			0			0
	Eudicot SK	>CZJT*scaffold*2008785*SK	0			0			0			0			0
	Eudicot SK	aagaataagtcaagggaggtcaagccatacttaaatggaagatcaatatatcttgttgggatgatgggttctggtaaaacaactattggcaggatcttgtccgaagcgcttgattattcatttttggactgtgacgacttagtggaggagaacgctggcgggatgtctgtggcggaaatcttcaagcaacatggagaaggcatcttcagagagagggagactgaggtgttggagaagctatctcagatgaatcggctggttgtttccaccggtggaggggctgtcatccgtcccatcaactggaaacatatgcgagggggtgttagtgtttggatagatgtcccgttggagtgcctagcacgtagaatttcagctgtcggtacagattctcgcccatta…	0			0			0			0			0
	Eudicot SK	>TRLB*scaffold*2005530*SK	0			0			0			0			0
	Eudicot SK	aagaataagtcaagggaggtcaagccatacttaaatggaagatcaatatatcttgttgggatgatgggttctggtaaaacaactattggcaggatcttgtccgaagcgcttgattattcatttttggactgtgacgacttagtggaagagaatgctggcgggatgtctgtggcggaaatcttcaaacaacatggagaagccatcttcagagagagggagactgaggtgttggagaagctatctcagatgaatcggctggttgtttccaccggtggaggggctgtcatccgtcccatcaactggaaacatatgcgagggggtgttagtgtttggatagatgtcccgttggagtgcctagcacgtagaatttcagctgtcggtacagattctcgcccatta…	0			0			0			0			0
	Eudicot SK	>CPKP*scaffold*2020348*SK	0			0			0			0			0
	Eudicot SK	aagaataagtcacttgagattgacccgtacttaaatggacgttgcatatatctcgttggaatgatgggttctgggaaaacaactattggcaggattttgtctgaggcacttgattattcgtttttggattgtgatgtcttagtggaggagaattgtggcggaatgtcagttgcagagatcttccagcaatgtggagaagccttcttcagagacaaggagactgaggtgttggagaagctatctcaggtgcatcgagtggttgtttccactggtggaggtgctgtcatccggcccatcaactggaaacatatgcgagggggtattagtgtttggctagatgtcccattggagtgcctggcacggagaatttcaactgttggtactgattctcgaccttta…	0			0			0			0			0
	Eudicot SK	>LKKX*scaffold*2077943*SK	0			0			0			0			0
	Eudicot SK	aagattaagtcacaggagattaagccatacttaaatggacgctgcatatatcttgttggcatgatgggttccgggaagacaactattggcaggattttgtctgaagtgcttgattattcatttttggattgtgatgttttaattgaagagaacactggaggaatgtctgttgcagaaatcttcaagcagcatggagaacccttcttcagagataaggagactgaggtgttggagaagctatctcagatgcatcgactggttgtttccactggtggaggggcagtcatccggcccatcaactggaaacatatgcgagggggtattagtgtttggttagatgtccccttggagtgcctagcgcggagaatttctgcagttggtactgattctcggcccttg…	0			0			0			0			0
	Eudicot SK	>BKQU*scaffold*2099783*SK	0			0			0			0			0
	Eudicot SK	aagaataagtcacgagagattgagccatatttaaatggacgttgcatataccttgtcggtatgatggggtccgggaaaacaactatcgggaagatgttgtcagaagtacttggctactcgttttctgattgcgatgaattggtggaggagacagttggtgggatgcctgtttcagaaatctttaagcaccatggagaaggcctttttagagataaggagactgaggtattgcaaaagctatctatgatgcatcgactagttgtttccactggtggaggggcagttatacgacccattaactggaaacatatgcggaagggtattagtgtttggttagatgtacccgtggagtgcttagcacgaagaatttctgccgtaggaactgattctcgccccctc…	0			0			0			0			0
	Eudicot SK	>MRKX*scaffold*2005905*SK	0			0			0			0			0
	Eudicot SK	aagaataagtcacgagagattgagccatatttaaatggacgttgcatataccttgtcggtatgatggggtccgggaaaacaactatcgggaagatgttgtcagaagtacttggctactcgttttctgattgcgatgaattggtggaggagacagttggtgggatgcctgtttcagaaatctttaagcaccatggagaaggcctttttagagataaggagactgaggtgttgcaaaagctatcgatgatgcatcgactagttgtttccactggtggaggggcagttatacgacccattaactggaaacatatgcggaagggtattagtgtttggttagatgtacccgtggagtgcttagcacgaagaatttctgccgtaggaactgattctcgccccctc…	0			0			0			0			0
	Eudicot SK	>MRKX*scaffold*2005904*SK	0			0			0			0			0
	Eudicot SK	aagaataagtcacgagagattgagccatatttaaatggacgttgcatataccttgtcggtatgatggggtccgggaaaacaactatcgggaagatgttgtcagaagtacttggctactcgttttctgattgcgatgaattggtggaggagacagttggtgggatgcctgtttcagaaatctttaagcaccatggagaaggcctttttagagataaggagactgaggtgttgcaaaagctatcgatgatgcatcgactagttgtttccactggtggaggggcagttatccggcccattaactggaaacatatgcgaaagggtattagcgtttggctagatgtacccgtggaatccttagcgcgaagaatttcggctgtaggaacagattctcggcccctg…	0			0			0			0			0
	Eudicot SK	>SFKQ*scaffold*2089905*SK	0			0			0			0			0
	Eudicot SK	aagaagaagtcacaggaacttgagccatatttaagtggacgctgcatataccttgttggcatgatgggttctggtaaaactactattggcaaaactttggcggaagtacttgattacaacttttcggattgtgatgaattgattgagcagacggctgatggaatgtctgttacagaaatctttaagcaactcggagagggattctttagagacagagagactgaggtgttaaagaagctatctatgatgcatcgactagttgtttctactggcggaggggcagtcatccggcctattaactggaaacatatgcgacggggtattagtgtttggctagatgtaccgctggagtgcttagctcggagaatttcagcagtgggcactaattctcgccccctg…	0			0			0			0			0
	Eudicot SK	>AZBL*scaffold*2131316*SK	0			0			0			0			0
	Eudicot SK	aagagtaagtctcaagagattgagccatatttaagtggacgctgcatataccttgttggtatgatggggtctggtaaaacgactattggcaagaccttgtcagaagcacttggttactcgttttccgattgtgatgatttggtggtagagattggtggaatgtccgtttctgaaatgtttaagcaacatggagaaagtttcttcagagacaaggagacagaggtgttaaagacgctatccacaatgcatcggctagttgtttccactggtggaggggcagttatccggcccatcaactggaaacatatgcaaaagggtattagtgtttggctagatgtacctctggaatgcttggcacgaagaatttcagccgtgggaactgattctcgcccccttctt…	0			0			0			0			0
	Eudicot SK	>JAFJ*scaffold*2023065*SK	0			0			0			0			0
	Eudicot SK	aagaaaaagtcacaagaaattgagccatatttacgtggacgttgcatataccttgttggtatgatggggtctgggaaaacaactgtcggcaagacattgtcagaagtacttggctactcattttttgatagtgatgacttagtggaagagacagttgatggaatgccggtctcagaaatcttcaagcaacatggagaagacttctttagagacaaggagaccgaggtgttgcagaagctgtctatgatgcatcgacttgttgtttctactggtggaggggcggttatccgacccattaactggagatatatgcaaaagggtgttagcatttggcttgatgtacctctggagtgcttagcacggagaatttcggctgtaggaactgattctcgccctctg…	0			0			0			0			0
	Eudicot SK	>HUGU*scaffold*2013286*SK	0			0			0			0			0
	Eudicot SK	aagaaaaaatcacaggagattgggccatatttatgtggacgctgcatataccttgttggtatgatggggtctgggaaaacaacaattggcaagatattgtcagaagtactcaattactcattttttgacagtgacgacttagtggagcaaatggttggtggaatgtctgtttcagaaatcttcaaacaacatggagaagacttctttagaaacaaggagaccaaggcgttgcagaagctatcaatgatgcatcgactcgttgtttccaccggtggaggggcagttatccgacccattaattggagatatatgcaaaacggtattagcatttggctcgatgttcctttggagtgcttagcacagagaatttcagctgtaggaacaagttctcgccctctg…	0			0			0			0			0
	Eudicot SK	>EGOS*scaffold*2005725*SK	0			0			0			0			0
	Eudicot SK	aagaaaaagtctcaggagattgaaccatatttatgtggacgctgcatataccttgttggtatgatgggatctgggaaaacaacgattggaaagacattgtcacaagtacttgattactcattttttgatagtgatgacttgatagagcagacagttggtggaatggctgtttcagaaatctttaagcagcatggagaagacttcttcagagacaaggagactgaggtgttgcagaagctatcagcaatgcatcgattagttgtttctactggtgggggagcggttatccgacccattaattggagacatatgcaaaagggtatcagcatttggcttgatgtacccttagagtgcttagcacggagaatttcagctgtaggaacaaattctcgccctctg…	0			0			0			0			0
	Eudicot SK	>DVXD*scaffold*2009372*SK	0			0			0			0			0
	Eudicot SK	aagaaaaaatctcaggagattgaaccatatttatgtggacgctgcatataccttgttggtatgatgggatctgggaaaacaacgattggaaagacattgtcacaagtacttgattactcattttttgatagtgatgacttgatagagcagacagttggtggaatggctgtttcagaaatctttaagcagcatggagaagacttcttcagagacaaggagactgaggtgttgcagaagctatcagcaatgcatcgattagttgtttctactggtgggggagcggttatccaacccattaattggagacatatgcaaaagggtatcagcatttggcttgatgtacccttagagtgcttagcacggagaatttcagctgtaggaacaaattctcgccctctg…	0			0			0			0			0
	Eudicot SK	>WHHY*scaffold*2017181*SK	0			0			0			0			0
	Eudicot SK	ttgtcagaagtacttgattactcattttttgatagtgaccacatagtggaagagacaattggtggaatgcctgtttcagaaatatttaagcagcatggagaagacttcttcagagacaaggagactgaggtgttgcagaagctatcgatgatgcatcgagtagttatttccactggtggaggagcggttatccgtcccattaattggagttatatgcaaaagggtatcagcatttggctcgatgtacctttggagtgcttagcacggagaatttcagctgtaggaacaaagtctcgccctctattgcatggtgcatcagggaacccatacactcaggctttaacacgcctgtccaaattattcgaggatagaagtgaagcatatgataatgctagtatc…	0			0			0			0			0
	Eudicot SK	>HUGU*scaffold*2007608*SK	0			0			0			0			0
	Eudicot SK	aagaaaaaatcacaggagattgagccatatttatgtggacgctgcatatacctagttggtatgatgggatctggaaaaacaacaattggcaagacattgtcagaagtacttgattactcattttttgatagtgaccacatagtggaagagacagttagtggaatgcctgtttcagaaatatttaagcagcatggagaagacttcttcagagacaaggagaccgaggtgctgcagaagctatcaatgatgcatcgactagttgtttccactggtggaggagcagttatccggcccattaattggagttatatgcaaaagggtatcagcatttggctcgatgtacctttggagtgcttagcgcggagaatttcagctgtaggaacaaagtctcgccctctg…	0			0			0			0			0
	Eudicot SK	>RSPO*scaffold*2011990*SK	0			0			0			0			0
	Eudicot SK	aaggaaaagtcgcaagaaattgtgccatacttgaatgggcgctctatatatcttgttggaatgatgggctgcggaaaaacaactgtgggcaaagttttgtcagaagtacttaattattcatttgttgacagtgacaaattgatagagcagaccatgggggaacttccagtggctgaaatctttaagctctatggtgagaagttcttcagagatacggagagtgaagtattgttggagctgtctctaaggcatcggatagttgcttccactggtggtggtgcagttattcggcccatcaactgggaatatatgcaagaggggatcagtgtttggttggatgttcctttgaaggccctggcacaaagaattgcagctgttggaaccaaatcccgcccactt…	0			0			0			0			0
	Eudicot SK	>XGFU*scaffold*2014370*SK	0			0			0			0			0
	Eudicot SK	aagaaaaaatcgcaagaaattcagccatatttaaatgggcgctctatctatcttgttggaatgatgggctgtggaaaaacaaccgtgggtaaaattttgtcggaagtacttaattattcatttgttgacagtgacatattggtggagcaggccgtaggggaaccttctgtggctgaaatcttcaagctctatggtgagaagttcttcagagataaggagagtgaagtattgtgggacttgtctctaaggcatcggctagttgcttccactggtggtggtgcagttattcggtccatcaactgggaatatatgcgcaaggggatcagtgtttggttggatgttcctttgaaagccctggcacaaagactttcagctgttggaaccaattctcgccctctt…	0			0			0			0			0
	Eudicot SK	>FYSJ*scaffold*2001065*SK	0			0			0			0			0
	Eudicot SK	aagatgaaagcacagaaagtagtcccaaacttgaatgacaggtgtatattcctcgttgggatgatgggctctggaaagacaacagtgggaaaagttctagcagaggcattaggttatacttttgttgacagtgacaaattcattgaacaggctgtggatggcggaacttctgttcgacaaatttttcagcagatgggtgagacttgcttcagaaactatgagagtgaagctcttcgacaattagcctcgatgcccaagcttgtagttgccactggtggtggtgcagttatccaggatattaactgggaatatatgaaacaagggataactgtttggttagatgtccccttggatgcactagcaaggcgaatagcggcagtaggaaccgattctcggcct…	0			0			0			0			0
	Eudicot SK	>WQUF*scaffold*2023244*SK	0			0			0			0			0
	Eudicot SK	aagaagaagggacaggaggttaccccatacttaaatggacgttgtatatttctcgttggaatgatgggttctggaaagacaactgtgggtaaggttttagcggagtcattgggttattcttttgttgacagtgacaaatttattgagcaggctatgggcgaaacttctgttgcccaaatcattcagcagtgcggtgagactttcttcagagaatatgagagtgaagcattacgacgattgtctctaacatctggacatgttatcgccactggtggaggtgcagtggtccgtactatcaactggaaatatatgaaacaggggattactgtttggctagacgttcccttggatgctttggccaggagaattgctgctgtaggaactgattctcgacctctt…	0			0			0			0			0
	Eudicot SK	>BFJL*scaffold*2193903*SK	0			0			0			0			0
	Eudicot SK	aagaataaggcacaggaggtcagctcatgcttaaatggacgctgtatattccttgttggaatgatgggctctggaaaaacaacagtggggaagattttggccgaagtattaggttattcttttgttgacagtgacagatatgtggagcaggctctgggtgaaagttctgtggctcacatctttaagcagtgtggcgagagtatcttcagagaatatgagaccgaagcattgcggaagttgtctttagtgcctcggcaagttgttgccactggtggtggtgcggtggttagccctgtgaactggaaatatatgaagcaaggagtcactgtttatttagatgttcctttggatgctttggcaaggagaatcgctgccgttggcactgattcccgcccgctc…	0			0			0			0			0
	Eudicot SK	>VUSY*scaffold*2021441*SK	0			0			0			0			0
	Eudicot SK	aagaataaggcacaggatgtcagctcatacctaaatggacactgtatattccttgttggaatgatgggctctggaaaaacaacagtaggcaagattttggctgaagcactaggttattcttttgttgacagtgacaaatatgtggaggagtttctgggtggaagttctgtggctcagatctttaagcagtgtggtgagagtatcttcagagactatgagagtgaggcattgctgaagttgtcttcactgccccggcaagttgttgcaactggtggtggtgctgtggttcggcctatcaactggaaatatatgaagcagggggtaactgtctatttggatgttcctttggatgccttggcaaggagaatcgctgctgtaggcactgattctcgcccgctt…	0									0			0
	Eudicot SK	>FONV*scaffold*2086319*SK	0									0			0
	Eudicot SK	cagaaaaagtcacaagagattgctccatacttaagtggacggtgtatatatcttgttggaatgatgggctctggaaaaacaacagtggggaagattatatcagaagtactgggatacactttctttgacagtgacaaattggtggaggaggctgtaggtggaacttccgttgctcagatattcaaagaatttagtgagagcttctttcgtgataatgagagtgaagtcttacgagaattatctatgatgcgctgcctggttgttgccactggaggtggtgcagtgatccgaccaatcaattggaaatatatgaaaaaagggatcacggtttggttagatgtgcctttggaagcattggctaggcgtatcgctgctgtaggaactgattcacgcccactt…	0			0			0			0			0
	Eudicot SK	>DAYQ*scaffold*2001367*SK	0			0			0			0			0
	Eudicot SK	aagaaaaaagccgaggatatcgcaacacacttaaatggacgctgtatatttcttgttggaatgatgggctctggaaaaacaacagtcggcaagattttggcagatgcactgggctattcttttgttgacagtgacaattatgtggagcaggctgtgggtaaaacttccgtggctcaaatctttcagcagtccggtgagagtttcttcagagactatgagagtgaggcattgtggaagttgtctatgaagccccagatagttgttgccaccggtggtggcgccgttgttcgtccaatcaactggaaatatatgaggcaaggtgtctctgtttatttacatgcacctctggatgcattggcaaggagaattgcttctgtggggaccgactctcgtcctctt…	0			0			0			0			0
	Eudicot SK	>CTSS*scaffold*2044045*SK	0			0			0			0			0
	Eudicot SK	aagaaaaaagccgaggatatcgcaacacacttaaatgggcgctgtatatttcttgttggaatgatgggctctggaaaaacaacagtcggcaagattttggcagatgcactgggctattcttttgctgacagtgacaattatgtggagcaggctctgggtaaaacttctgtggctcaaatctttcagcagtccggtgagagtttcttcagagactatgagagtgaggcattgtggaaattgtctatgaagccccagatagttgttgccaccggtggtggcgccgttgttcgtccaatcaactggaaatatatgaggcaaggtgtctctgtttatttacatgcacctctggatgcattggcaaggagaattgcttctgtggggactgactctcgtcctctt…	0			0			0			0			0
	Eudicot SK	>CKKR*scaffold*2011944*SK	0			0			0			0			0
	Eudicot SK	aagaaaaaagtcgaggatgttgcatcacacttaaatgggcgctgtatatttcttgttggaatgatgggctctggaaaaacaacagtgggcaagattttggcagatgcactgggctattcttttgttgacagtgacaattatgtggagcaggctgtgggtaaaacttccgtggctcaaatctttcagcagagtggtgagagtttcttcagagactatgagagtgaggcactgcataagttgtctatgatgccccgagtcattgttgccacaggaggtggggcagttgttcgtcctttgaactggaaatatatgaggcaaggtgtctctgtttatttagatgcacctttggatgccttggcaaggagaattgcttctgtcggaaccgactctcgtcctctt…	0			0			0			0			0
	Eudicot SK	>CIAC*scaffold*2000116*SK	0			0			0			0			0
	Eudicot SK	aagaaaaaagccgaggatgttgcatcacacttaaatgggcgctgtatatttcttgttggaatgatgggctctggaaaaacaacagcgggtaagattttggcagatacattgggctattcctttgttgacagtgacgattatgtggaggaggccgtgggtataacttctgtggctcaaatctttaagcagtatggtgagagtttcttcagagactatgagagtgaggtattgcggaagttgtctatgatgcccaagctagttgttgccacaggtggtggcgcggttgttcgtcctatcaactggaaatatatgaggcgaggtgtctctgtttatttagatgcacctctggatgccttggcaaggagaattgcttctgtgggaaccgactctcgtccactt…	0			0			0			0			0
	Eudicot SK	>NUZN*scaffold*2059045*SK	0			0			0			0			0
	Eudicot SK	aagaagaaagcagaggaggttgcttcatgcttgaatggacgctctatatttctcgtcggaatgatgggatctggaaaaacaacagtgggcaagattttgtcagaagcactaggttattcttttgttgacagtgacagttatgtggagcaggttgtgggtggaacttctgtggctcagatctttaaccagtgtggtgagagtttcttcagagattacgagagtgaggcattacagaagttgtctttaatgccccagcaagttgttgccacaggtggtggtgcagtggttcgtcctgttaactggaaatatatgaggcagggggtctctgtctttttagatgtacctctggatgccttggcaaggagaattgctgctgtaggaactgattctcgccctctt…	0			0			0			0			0
	Eudicot SK	>BGZG*scaffold*2010279*SK	0			0			0			0			0
	Eudicot SK	aagaagaaaggggaggaggtcgcctccaatttaaatgggcgctgcatctttcttgttggaatgatgggatctggaaaatcaactgtgggcaagattttgtcagaagctcttggttattcttttgttgacagtgacacttttgtagagacggctgtgggtggagcatctgtgtctcagatttttaatcagtgtggtgagaaattcttcagagattatgagagtgaggcattgcgaaagttggcttcaattccaaagcaagttgttgccacaggtggtggtgccgtggtccgcccagtcaactggaaatatatgaagcagggagtctctgtcttcttggatgtgcctttggatgcactagcaaggagaattgctgctgttggaactgattctcgccctctt…	0			0			0			0			0
	Eudicot SK	>THHD*scaffold*2056329*SK	0			0			0			0			0
	Eudicot SK	aagaccaaggcgcaagacgttgcttcgttactaaatggacgctgtatatttattgttggaatgatgggctgtggaaaaacaacagtggggaagattttgtcagaagcactaggttattgtttcgttgacagtgacaaatatgtggagcaggctgtgggtggaacttctgtggctcaaatatttcagcaatgtggtgagagtttcttccgagagaatgagagtgaggcattgcggaagttgtcttcaatgccccggcaagttgttgctacgggtggtggtgcagtggttcaccctgtcaactggaaatatatgaagcaggggatcatgatctttctagatgtacctttggatgccttggcgaggagaattgctgctgtaggaactgaatctcgccctctt…	0			0			0			0			0
	Eudicot SK	>LWDA*scaffold*2015251*SK	0			0			0			0			0
	Eudicot SK	aagaacaaggcacaggaggtcacttcatacttaaatgggcgctccatatttcttgtgggaatgatgggctctggaaaaacaacagtgggccggatcttgtcagaagcattagggtattcttttacagacagtgacagatatgtagaactggctatgggtggaacttctgtggctcaaatctttgaacagcgtggtgagggcttcttcagagatcacgagagtgaggcattgcggaaattgtctttagtgcccaggcaaattgtttccactggaggtggtgcagtggttcgccctgtcaactggaagtatatgaggcaggggatcactgtctttttagatgtacctcttgatgccttggcaaggaggattgctgcagtgggaactgattctcgccctctc…	0			0			0			0			0
	Eudicot SK	>CWZU*scaffold*2010766*SK	0			0			0			0			0
	Eudicot SK	aagaacaaggcacaggaggtcactgcaaatttaaatgggcgctctctatttcttgtcggaatgatgggctctggaaaaacaacagtgggccggatcttgtcagaagcattagggtattcttttacagacagtgacagatatgtagaactggctatgggtggaacttctgtggctcaaatctttgaacagcgtggtgagggcttcttcagagatcatgagagtgaggcattgcgaaaattgtctttagtgcccagacaaattgtttccactggaggtggtgtagtggttcgccctatcaactggaaatatatgaggcaggggatcactgtctttttagatgtacctcttgatgccttggcaaggaggattgctgcagtgggaactgattctcgccctctc…	0			0			0			0			0
	Eudicot SK	>SVVG*scaffold*2070887*SK	0			0			0			0			0
	Eudicot SK	aagaacaaggcacaagaggtcgcttcgtacttaaatgggcgccctatatttctcgttggaatgatgggctctggaaaaacaaccgtgggtcggattttgtcagaagcattaggttattgttttgttgacagtgacagctatgtggaacaggctatgggaacttctgtggctcaaatctttgaacagcgtggtgagagtttcttcagagatcacgagagtgaggcattgcggaaattgtctttatctccaaagcaagttgttgccactggaggtggtgcagtggttcgccctgtcaactggaaatatatgaggcaggggatcactgtctttttagacgtacctcttgatgccttggcaaggagaattgctgcagtgggaactgattctcgccctcttttg…	0			0			0			0			0
	Eudicot SK	>NHUA*scaffold*2074950*SK	0			0			0			0			0
	Eudicot SK	aagaacaaagcacaagaggtcgcttcgtgcttaaatggccgctctatatttcttgttggaatgatgggctctggaaaaacgacagtgggccggattttgtcagaagcattaggttattgttttgttgacagtgacagatatgtcgaacaggcgatgggaacttccgtgactcaaatctttgaacagcgtggtgagagtttcttcagagatcatgagagtgaggcattgcagaaattgtctttcgcaccaaggaaagttattgccacaggaggtggtgcagtggttcgacctgtcaactggaaatacatgaggcaggggatcactgtctttttagacgtacctcttgatgccttggcaaggagaatcgctgcagtgggaactgattctcgccctcttttg…	0			0			0			0			0
	Basal Angiosperm SK	>WPYJ*scaffold*2009895*SK	0									0			0
	Basal Angiosperm SK	aagaataaatcacaggaaattgagccatatttaaatggacgctccatataccttgttggtatgatgggctctgggaagaccacagtaggcaggattttgtcagacgtgctaggttactcgttttttgactgcgatctaatgatagaacaagcagctggtggcatttcagtatctgacatcttcaaacaacatggtgaaggctactttagagacagcgagactgatgtattgcggaagctttcttccatgtcgcggcttgttgtttcaactggtggaggtgcagttgttcggccagtcaattggaaacatatgcgaggaggtatcagcgtctggctagatgtgcctctggaggcattggcacggcgaatcgcagctgtaggaaccaattctcgccctctt…	0									0			0
	Basal Angiosperm SK	>QUTB*scaffold*2075679*SK	0			0			0			0			0
	Basal Angiosperm SK	cagaagaaggcacaggatgtcacctcatacttaaatggacgctgtatatttcttgtcggaatgatgggctctggaaaaacaacagtgggcaaggttttgtcagaagcactaggttattcttttattgacagtgacaagtatgtggagcaggctgcgggtggaacttctgtgactcagatctttaagcagtgtggcgagagtttcttcagagagttcgagagtgaggcattgcggaagttgtctttgatgccccaacaagttgttgccaccggtggtggtgcagtggttctacctatcaactggaaatatatgaggcaggggatcactgtctggttagatgttcctttggatgccttggcaaggagaattgctgctgtaggaactgattctcgccctctc…	0			0			0			0			0
	Basal Angiosperm SK	>SWOH*scaffold*2056047*SK	0			0			0			0			0
	Basal Angiosperm SK	aagaataagtcacaagaggttgccccatacttaaacggacgctgtatatatcttgttggaatgatgggatcaggaaaaacaacagtgggcaagattttgtccgaagtattaggttattctttttttgacagtgacaaattggtggagcaggccgtgggtgtaacttctgtggctcagatctttaagcagtacagtgagagtttcttcagagataatgagagtgaggtgttacggaagttgtctttaatgcgccggctagttgttgccacaggtggtggtgcagtgatacggcccatcaactggaaatatatgaaacaggggatcactgtctggttagatgtacctttagaagccttggcaaggcgaattgctgctgtaggaactgattcccgccctctt…	0			0			0			0			0
	Basal Angiosperm SK	>IWMW*scaffold*2006461*SK	0			0			0			0			0
	Basal Angiosperm SK	aagaagaagtcacaagaggtttccccatacttaagtggacgttgtatatatcttgtcggattgatgggttctgggaagacaacaattggcaagattttgtctgaagtgcttgggtattcctttttcgacagtgacaaattgatagagcaggctgttggtggaacttctgtggctgatattttcaagcagtatagtgaggatttcttcagggataaagagagtgaggtattgcgacaactgtctttaatgcggcgtctagttgttgccactggtggtggtgcagtaattcgtcccgtcaactggaaacatatgagacagggaataactgtttggttagacgtacctttggaagcattagcaaggcgaattgctgctgtaggaactgattctcgacccctt…	0			0			0			0			0
	Basal Angiosperm SK	>AUGV*scaffold*2001287*SK	0			0			0			0			0
	Basal Angiosperm SK	aagaagaaggcactagatgttgcaccttacataaacggtcgttgcttatatctagttggaatgatgggttctggaaaaacaacagtgggcaagattttatctgaagtgttaggatattcttttttcgacagtgacaaattggtggagcaggctgttggtgtaacttctgtagctcagattttcaaacagtatagtgaaggtttcttcagagacaatgagagtgaggtactaagggagatatctgtaatgcgccggctggttgttgccactggaggtggtgcagttattcgaccaatcaactggaaatatatgaaacaggggataactgtctggttagacgtccctttggaagccttggcaaggcgaattgctgctgtagggactgcttctcgcccactt…	0			0			0			0			0
	Basal Angiosperm SK	>ZGQD*scaffold*2054747*SK	0			0			0			0			0
	Basal Angiosperm SK	aagaagaaggcactagatgttgcaccttacgtaaacgggcgttgcttatatctagtcggaatgatgggctctggaaaaacaacagtgggcaagattttatctgaagtgttaggatattcttttttcgacagtgacaaattggtggagcaggctgttggtgtaacttctgtggctcaaattttcaaacagtatagtgaaggtttcttcagggacaatgagagtgaggtattaagggagatatctgtaatgcgccggctggttgttgccactggaggtggtgcagttattcgaccaatcaactggaaatatatgaaacaggggataactgtctggctagacgtccctttggaagccttggcaagacgaattgctgctgtagggactgcttctcgccctctt…	0									0			0
	Basal Angiosperm SK	>UDHA*scaffold*2027208*SK	0									0			0
	Basal Angiosperm SK	aagaagaaggcactagatgttgcaccttacataaatgggcgttgcttatatctagttggaatgatgggttctggaaaaacaacagtgggcaagattttatctgaagtgttaggatattctttttttgacagtgacaagttggtggagcaggctgttggtgtgacgtctgtggctcagattttcaaacagtatagtgaaggtttcttcagagacaatgagagtgaggtactaagggagatttctgttatgcgccggctggttgttgccactggaggtggtgcagttattcgaccaatcaactggaaatatatgaaacaggggataactgtctggttagacgtccctttggaagccttggcaaggcgaattgctgctgtagggactgcttctcgccctctt…	0			0			0			0			0
	Basal Angiosperm SK	>CCID*scaffold*2010738*SK	0			0			0			0			0
[truncated: 2,639 more rows]
