# Supplementary material for: Shikimate Kinase-Like 1 Participates in an Ancient and Conserved Role Contributing to Chloroplast Biogenesis in Land Plants
Source: Mol Biol Evol. 2025 Jun 2;42(6):msaf129. doi: 10.1093/molbev/msaf129 (PMC12203367; doi:10.1093/molbev/msaf129)
Supplement: msaf129_Supplementary_Data [file msaf129_supplementary_data.zip › Supplemental Table 4.xlsx]

## Sheet: Site Models
	Site Models (model = 0)																									Bayes Empirical Bayes (BEB) analysis (Yang, Wong & Nielsen 2005. Mol. Biol. Evol. 22:1107-1118)
Table 1	Liverworts
Sequence List #1	NSSites	Model	np	lnL	k	omega	MLEs of dN/dS												Parameters			Null	LRT	df	P
Liverworts	0	M0 (one ratio)	81	-12735.4	1.79822	0.14204																n/a
	1	M1a (nearly neutral)	82	-12584.4	1.89721		p:	0.8885	0.1115													M0	302.064	1	1.16958e-67
							w:	0.11902	1
	2	M2a (positive selection)	84	-12584.4	1.89721		p:	0.8885	0.07702	0.03448												M1a	0	2	1
							w:	0.11902	1	1
																										No sites for Model 2 or for Model 8 via BEB identified.
	22	M2a_rel (relaxed constraint)	84	-12446.1	1.84675		p:	0.58943	0.03456	0.37601												M1a	276.617	2	8.57885e-61
							w:	0.05147	1	0.27596
	3	M3 (discrete)	85	-12432.6	1.83506		p:	0.36489	0.44781	0.1873												M0	605.641	4	9.31762e-130
							w:	0.02558	0.14199	0.45005
	7	M7 (beta)	82	-12422.7	1.83204		p:	0.1	0.1	0.1	0.1	0.1	0.1	0.1	0.1	0.1	0.1		p = 0.68266	q = 3.30546		n/a
							w:	0.00342	0.01744	0.0379	0.06435	0.09732	0.13818	0.18953	0.25656	0.35167	0.52346
	8	M8 (beta&w)	84	-12416.2	1.83216		p:	0.0995	0.0995	0.0995	0.0995	0.0995	0.0995	0.0995	0.0995	0.0995	0.0995	0.00502	p0 = 0.99498	p = 0.72433	q = 3.76645	M7	13.105	2	0.00142657
							w:	0.00391	0.01822	0.03808	0.06308	0.09375	0.13139	0.17842	0.23974	0.32711	0.48764	1.64803	(p1 = 0.00502)	w = 1.64803
Table 2	Mosses
Sequence List #1	NSSites	Model	np	lnL	k	omega	MLEs of dN/dS												Parameters			Null	LRT	df	P
Mosses	0	M0 (one ratio)	139	-14822.1	1.87129	0.22063																n/a
	1	M1a (nearly neutral)	140	-14733.3	2.00448		p:	0.85253	0.14747													M0	177.556	1	1.65635e-40
							w:	0.19338	1
	2	M2a (positive selection)	142	-14733.3	2.00448		p:	0.85253	0.0993	0.04816												M1a	0	2	1
							w:	0.19337	1	1
	22	M2a_rel (relaxed constraint)	142	-14602.8	1.92957		p:	0.3946	0.05061	0.5548												M1a	260.967	2	2.14633e-57	No sites for Model 2 or for Model 8 via BEB identified.
							w:	0.06197	1	0.32062
	3	M3 (discrete)	143	-14585.6	1.91165		p:	0.32456	0.4764	0.19904												M0	472.993	4	4.63958e-101
							w:	0.04627	0.23645	0.54158
	7	M7 (beta)	140	-14586.6	1.91699		p:	0.2	0.2	0.2	0.2	0.2							p = 0.95022	q = 2.90489		n/a
							w:	0.03105	0.10636	0.20055	0.32661	0.53631
	8	M8 (beta&w)	142	-14586.3	1.91929		p:	0.19802	0.19802	0.19802	0.19802	0.19802	0.0099						p0 = 0.99010	p = 0.98240	q = 3.14183	M7	0.688008	2	0.708926
							w:	0.03145	0.10427	0.19407	0.31405	0.51565	1						(p1 = 0.00990)	w = 1.00000
Table 3	Ferns
Sequence List #1	NSSites	Model	np	lnL	k	omega	MLEs of dN/dS												Parameters			Null	LRT	df	P
Ferns	0	M0 (one ratio)	147	-15391.7	2.38677	0.20689																n/a
	1	M1a (nearly neutral)	148	-15253.6	2.54928		p:	0.81954	0.18046													M0	276.217	1	5.01275e-62
							w:	0.16695	1
	2	M2a (positive selection)	150	-15253.6	2.54928		p:	0.81954	0.18046	0	p[2] is 0?											M1a	0	2	1
							w:	0.16695	1	9.17576
																										No sites for Model 2 or for Model 8 via BEB identified.
	22	M2a_rel (relaxed constraint)	150	-15075.4	2.47946		p:	0.40898	0.05073	0.54029												M1a	356.353	2	4.15783e-78
							w:	0.04381	1	0.31489
	3	M3 (discrete)	151	-15053.4	2.43688		p:	0.30256	0.45502	0.24242												M0	676.564	4	4.13591e-145
							w:	0.02315	0.2012	0.52031
	7	M7 (beta)	148	-15047.7	2.44702		p:	0.1	0.1	0.1	0.1	0.1	0.1	0.1	0.1	0.1	0.1		p = 0.70801	q = 2.36250		n/a
							w:	0.00574	0.02759	0.05819	0.09657	0.14316	0.19931	0.26769	0.35354	0.46894	0.65779
	8	M8 (beta&w)	150	-15046.2	2.45415		p:	0.09924	0.09924	0.09924	0.09924	0.09924	0.09924	0.09924	0.09924	0.09924	0.09924	0.00762	p0 = 0.99238	p = 0.74365	q = 2.64172	M7	3.00059	2	0.223064
							w:	0.00633	0.02831	0.05788	0.09424	0.13786	0.19011	0.25364	0.33362	0.44211	0.62414	1.17829	(p1 = 0.00762)	w = 1.17829
Table 4	Conifers
Sequence List #1	NSSites	Model	np	lnL	k	omega	MLEs of dN/dS												Parameters			Null	LRT	df	P
Conifers	0	M0 (one ratio)	323	-16592	2.69504	0.19401																n/a
	1	M1a (nearly neutral)	324	-16440.7	2.85423		p:	0.85893	0.14107													M0	302.464	1	9.57292e-68
							w:	0.15393	1
	2	M2a (positive selection)	326	-16439.6	2.8619		p:	0.85737	0.13827	0.00436												M1a	2.19011	2	0.334521
							w:	0.15463	1	2.02163
																										Model 2 sites via BEB
	22	M2a_rel (relaxed constraint)	326	-16298.8	2.79439		p:	0.47012	0.05434	0.47554												M1a	283.897	2	2.25139e-62
							w:	0.05082	1	0.30347																Pr(w>1) post mean +- SE for w
																										102 S 0.984* 1.598 +- 0.324
	3	M3 (discrete)	327	-16290.7	2.76023		p:	0.42308	0.45202	0.1249												M0	602.512	4	4.43197e-129
							w:	0.04212	0.24819	0.65213
	7	M7 (beta)	324	-16288.5	2.76479		p:	0.1	0.1	0.1	0.1	0.1	0.1	0.1	0.1	0.1	0.1		p = 0.71588	q = 2.46738		n/a
							w:	0.00576	0.02723	0.05705	0.09431	0.13944	0.19383	0.26014	0.34362	0.45641	0.64315
	8	M8 (beta&w)	326	-16288.5	2.76479		p:	0.1	0.1	0.1	0.1	0.1	0.1	0.1	0.1	0.1	0.1	1e-05	p0 = 0.99999	p = 0.71588	q = 2.46737	M7	0	2	1
							w:	0.00576	0.02723	0.05705	0.09431	0.13944	0.19383	0.26014	0.34362	0.45641	0.64316	9.80745	(p1 = 0.00001)	w = 9.80745
Table 5	Angiosperms
Sequence List #1	NSSites	Model	np	lnL	k	omega	MLEs of dN/dS												Parameters			Null	LRT	df	P
Angiosperms	0	M0 (one ratio)	471	-54821.7	1.98187	0.1709																n/a
	1	M1a (nearly neutral)	472	-54455.3	2.13617		p:	0.89912	0.10088													M0	732.803	1	2.20138e-161
							w:	0.15904	1
	2	M2a (positive selection)	474	-54455.3	2.13617		p:	0.89912	0.03904	0.06185												M1a	0	2	1
							w:	0.15904	1	1
	22	M2a_rel (relaxed constraint)	474	-53775.1	2.02972		p:	0.42806	0.03949	0.53245												M1a	1360.53	2	3.67096e-296
							w:	0.06019	1	0.26337																No sites for Model 2 or for Model 8 via BEB identified.
	3	M3 (discrete)	475	-53584.5	2.03303		p:	0.30605	0.48991	0.20404												M0	2474.55	4	0
							w:	0.03845	0.17512	0.43295
	7	M7 (beta)	472	-53464.4	2.03217		p:	0.1	0.1	0.1	0.1	0.1	0.1	0.1	0.1	0.1	0.1		p = 0.80775	q = 3.35973		n/a
							w:	0.00695	0.02783	0.05423	0.08575	0.12297	0.16724	0.22105	0.2893	0.38363	0.54955
	8	M8 (beta&w)	474	-53464.4	2.03217		p:	0.1	0.1	0.1	0.1	0.1	0.1	0.1	0.1	0.1	0.1	1e-05	p0 = 0.99999	p = 0.80776	q = 3.35976	M7	0	2	1
							w:	0.00695	0.02783	0.05423	0.08575	0.12297	0.16724	0.22105	0.2893	0.38363	0.54955	2.13817	(p1 = 0.00001)	w = 2.13817
Table 6	Representatives (SK and SKL1)
Sequence List #3	NSSites	Model	np	lnL	k	omega	MLEs of dN/dS												Parameters			Null	LRT	df	P
	0	M0 (one ratio)	233	-34348.9	1.86364	0.17459																n/a
	1	M1a (nearly neutral)	234	-34252.1	2.02371		p:	0.86846	0.13154													M0	193.429	1	5.67448e-44
							w:	0.17338	1
	2	M2a (positive selection)	236	-34252.1	2.02371		p:	0.86846	0.06451	0.06703												M1a	0	2	1
							w:	0.17338	1	1
	22	M2a_rel (relaxed constraint)	236	-33809.3	1.90324		p:	0.44666	0.01342	0.53992												M1a	885.605	2	4.9347e-193	No sites for Model 2 or for Model 8 via BEB identified.
							w:	0.07045	1	0.27964
	3	M3 (discrete)	237	-33710.6	1.8985		p:	0.28033	0.45078	0.26889												M0	1276.42	4	4.3048e-275
							w:	0.04373	0.16995	0.37797
	7	M7 (beta)	234	-33666.2	1.90895		p:	0.1	0.1	0.1	0.1	0.1	0.1	0.1	0.1	0.1	0.1		p = 1.09318	q = 4.74914		n/a
							w:	0.01436	0.04116	0.06905	0.09917	0.13253	0.17048	0.2152	0.27084	0.34724	0.48438
	8	M8 (beta&w)	236	-33666.2	1.90895		p:	0.1	0.1	0.1	0.1	0.1	0.1	0.1	0.1	0.1	0.1	1e-05	p0 = 0.99999	p = 1.09319	q = 4.74922	M7	0	2	1
							w:	0.01436	0.04116	0.06905	0.09917	0.13253	0.17048	0.2152	0.27084	0.34724	0.48438	9.66443	(p1 = 0.00001)	w = 1.40243
Table 7	SKL1
Sequence List #2	NSSites	Model	np	lnL	k	omega	MLEs of dN/dS												Parameters			Null	LRT	df	P	Model 2 sites via BEB
	0	M0 (one ratio)	315	-37148.4	1.92056	0.2284																n/a				Pr(w>1) post mean +- SE for w
	1	M1a (nearly neutral)	316	-36609.5	2.10744		p:	0.71185	0.28815													M0	1077.82	1	2.1838e-236	132 - 0.722 1.370 +- 0.248
							w:	0.17709	1																	133 - 0.931 1.493 +- 0.212
																										135 - 0.932 1.490 +- 0.202
	2	M2a (positive selection)	318	-36605.5	2.11774		p:	0.70868	0.27135	0.01997												M1a	8.02868	2	0.0180549	137 P 0.679 1.343 +- 0.244
							w:	0.17842	1	1.77112																138 L 0.561 1.281 +- 0.251
	22	M2a_rel (relaxed constraint)	318	-36228.5	2.00587		p:	0.47523	0.10576	0.41902												M1a	761.981	2	3.45143e-166	Model 8 sites via BEB
							w:	0.08804	1	0.35164																Pr(w>1) post mean +- SE for w
	3	M3 (discrete)	319	-36165.2	1.94865		p:	0.27393	0.42027	0.3058												M0	1966.46	4	0	131 - 0.806 1.363 +- 0.284
							w:	0.04609	0.19262	0.53417																132 - 0.850 1.405 +- 0.230
																										133 - 0.980* 1.488 +- 0.087
	7	M7 (beta)	316	-36085.9	1.96351		p:	0.1	0.1	0.1	0.1	0.1	0.1	0.1	0.1	0.1	0.1		p = 0.74951	q = 1.84852		n/a				135 - 0.966* 1.480 +- 0.110
							w:	0.00951	0.04185	0.08453	0.13595	0.19622	0.26643	0.34886	0.44794	0.57358	0.75936									137 P 0.685 1.297 +- 0.303
																										133, 135 fall around the LID
	8	M8 (beta&w)	318	-36072.3	1.9747		p:	0.09628	0.09628	0.09628	0.09628	0.09628	0.09628	0.09628	0.09628	0.09628	0.09628	0.03721	p0 = 0.96279 p = 0.88169 q = 2.75096			M7	27.1833	2	1.25089e-06
							w:	0.01192	0.04265	0.07879	0.12007	0.16717	0.2215	0.28557	0.36421	0.46858	0.64049	1.22277	(p1 = 0.03721) w = 1.22277
Table 8	Representatives (SKL1)
Sequence List #4	NSSites	Model	np	lnL	k	omega	MLEs of dN/dS												Parameters			Null	LRT	df	P
	0	M0 (one ratio)	117	-17863.7	1.84724	0.20732																n/a
	1	M1a (nearly neutral)	118	-17583.3	2.054		p:	0.73011	0.26989													M0	560.751	1	5.77189e-124
							w:	0.15801	1
	2	M2a (positive selection)	120	-17583.3	2.054		p:	0.73011	0.00947	0.26042												M1a	0	2	1
							w:	0.15801	1	1
	22	M2a_rel (relaxed constraint)	120	-17414.3	1.92591		p:	0.4501	0.10062	0.44927												M1a	338.107	2	3.81142e-74	No sites for Model 2 or for Model 8 via BEB identified.
							w:	0.32715	1	0.06779
	3	M3 (discrete)	121	-17379.6	1.90857		p:	0.339	0.39229	0.26872												M0	968.278	4	2.67294e-208
							w:	0.04628	0.20321	0.56017
	7	M7 (beta)	118	-17359.5	1.89513		p:	0.1	0.1	0.1	0.1	0.1	0.1	0.1	0.1	0.1	0.1		p = 0.73967	q = 2.18923		n/a
							w:	0.00753	0.03386	0.06923	0.1125	0.16401	0.22504	0.29816	0.38835	0.50701	0.6947
	8	M8 (beta&w)	120	-17359.5	1.89513		p:	0.1	0.1	0.1	0.1	0.1	0.1	0.1	0.1	0.1	0.1	1e-05	p0 = 0.99999 p = 0.73967 q = 2.18923			M7	0	2	1
							w:	0.00753	0.03386	0.06923	0.1125	0.16401	0.22504	0.29816	0.38835	0.50701	0.6947	20.3525	(p1 = 0.00001) w = 20.35253
