# Supplementary material for: Shikimate Kinase-Like 1 Participates in an Ancient and Conserved Role Contributing to Chloroplast Biogenesis in Land Plants
Source: Mol Biol Evol. 2025 Jun 2;42(6):msaf129. doi: 10.1093/molbev/msaf129 (PMC12203367; doi:10.1093/molbev/msaf129)
Supplement: msaf129_Supplementary_Data [file msaf129_supplementary_data.zip › Supplemental Table 5.xlsx]

## Sheet: Clade Model C
Table 1	Liverworts									null	df	LRT	p =	Bayes Empirical Bayes (BEB) analysis (Yang, Wong & Nielsen 2005. Mol. Biol. Evol. 22:1107-1118); Positive sites for foreground lineages Prob(w>1):
Sequence List #1	NSSites	Model	np	lnL	k
Liverworts	Model = 3, NSsites = 2	CmC-alt	85	-12416.2	1.84715	site class	0	1	2	CmC-null	1	184.85	4.23095e-42
						proportion	0.39454	0.03824	0.56722
Foreground:						branch type 0	0.26957	1	0.03167
SKL1						branch type 1	0.26957	1	0.12537
	Model = 3, NSsites = 2	CmC-null	84	-12508.6	1.87564	site class	0	1	2	M2a	1	59.853	1.02214e-14
	(omega fix 1.0)					proportion	0.69554	0.03092	0.27355					No positive sites via BEB identified.
						branch type 0	0.07536	1	0.32788
						branch type 1	0.07536	1	1
	Model = 0, NSsites = 22	M2a_rel (relaxed)	84	-12446.1	1.84675
Table 2	Mosses									null	df	LRT	p =
Sequence List #1	NSSites	Model	np	lnL	k	site class	0	1	2
Mosses	Model = 3, NSsites = 2	CmC-alt	143	-14602.2	1.93408	proportion	0.38384	0.05514	0.56102	CmC-null	1	123.515	1.07591e-28
						branch type 0:	0.05964	1	0.3037
Foreground:						branch type 1:	0.05964	1	0.34402
SKL1
	Model = 3, NSsites = 2	CmC-null	142	-14664	2.03338	site class	0	1	2	M2a	1	1.25899	0.261842	No positive sites via BEB identified.
	(omega fix 1.0)					proportion	0.60358	0.14216	0.25426
						branch type 0:	0.14439	1	0.1926
						branch type 1:	0.14439	1	1
	Model = 0, NSsites = 22	M2a_rel (relaxed)	142	-14602.8	1.92957
Table 3	Ferns									null	df	LRT	p =
Sequence List #1	NSSites	Model	np	lnL	k	site class	0	1	2
Ferns	Model = 3, NSsites = 2	CmC-alt	151	-15073.1	2.4765	proportion	0.41025	0.04934	0.54041	CmC-null	1	108.083	2.57782e-25
						branch type 0:	0.04406	1	0.30119
Foreground:						branch type 1:	0.04406	1	0.37859
SKL1														No positive sites via BEB identified.
	Model = 3, NSsites = 2	CmC-null	150	-15127.1	2.52877	site class	0	1	2	M2a	1	4.71433	0.0299122
	(omega fix 1.0)					proportion	0.46345	0.05335	0.4832
						branch type 0:	0.06068	1	0.31084
						branch type 1:	0.06068	1	1
	Model = 0, NSsites = 22	M2a_rel (relaxed)	150	-15075.4	2.47946
Table 4	Conifers									null	df	LRT	p =
Sequence List #1	NSSites	Model	np	lnL	k	site class	0	1	2
Conifers	Model = 3, NSsites = 2	CmC-alt	327	-16276.3	2.79599	proportion	0.38215	0.07169	0.54616	CmC-null	1	68.9014	1.03514e-16
						branch type 0:	0.03704	1	0.21495
Foreground:						branch type 1:	0.03704	1	0.47518
SKL1														No positive sites via BEB identified.
	Model = 3, NSsites = 2	CmC-null	326	-16310.7	2.90508	site class	0	1	2	M2a	1	45.0129	1.95737e-11
	(omega fix 1.0)					proportion	0.38341	0.11726	0.49933
						branch type 0:	0.0435	1	0.18912
						branch type 1:	0.0435	1	1
	Model = 0, NSsites = 22	M2a_rel (relaxed)	326	-16298.8	2.79439
Table 5	Representatives (SK and SKL1)									null	df	LRT	p =
Sequence List #3	NSSites	Model	np	lnL	k	site class	0	1	2
	Model = 3, NSsites = 2	CmC-alt	237	-33788	1.89779	proportion	0.44143	0.00957	0.549	CmC-null	1	419.063	3.90341e-93
Foreground:						branch type 0:	0.07036	1	0.22636
SKL1						branch type 1:	0.07036	1	0.34698
														No positive sites via BEB identified.
	Model = 3, NSsites = 2	CmC-null	236	-33997.5	2.02592	site class	0	1	2	M2a	1	42.6678	6.48719e-11
	(omega fix 1.0)					proportion	0.68779	0.0501	0.26212
						branch type 0:	0.13757	1	0.20899
						branch type 1:	0.13757	1	1
	Model = 0, NSsites = 22	M2a_rel (relaxed)	236	-33809.3	1.90324
Table 6	SKL1									null	df	LRT	p =
Sequence List #2	NSSites	Model	np	lnL	k
	Model = 3, NSsites = 2	CmC-alt	319	-36228.4	2.00319	site class	0	1	2	CmC-null	1	313.066	4.69248e-70
Foreground:						proportion	0.48371	0.10317	0.41312
Liverworts, mosses						branch type 0	0.08934	1	0.35947
						branch type 1	0.08934	1	0.34331					No positive sites via BEB identified.
	Model = 3, NSsites = 2	CmC-null	318	-36384.9	2.07529	site class	0	1	2	M2a	1	0.302984	0.582018
	(omega fix 1.0)					proportion	0.5457	0.10282	0.35149
						branch type 0	0.11471	1	0.38374
						branch type 1	0.11471	1	1
	Model = 0, NSsites = 22	M2a_rel (relaxed)	318	-36228.5	2.00587
Table 7	SKL1									null	df	LRT	p =
Sequence List #2	NSSites	Model	np	lnL	k
	Model = 3, NSsites = 2	CmC-alt	319	-36228	2.00653	site class	0	1	2	CmC-null	1	119.627	7.63321e-28
Foreground:						proportion	0.46893	0.10817	0.4229
Liverworts						branch type 0	0.08682	1	0.35161
						branch type 1	0.08682	1	0.31449					No positive sites via BEB identified.
	Model = 3, NSsites = 2	CmC-null	318	-36287.8	2.01322	site class	0	1	2	M2a	1	1.10865	0.292375
	(omega fix 1.0)					proportion	0.52786	0.08223	0.38992
						branch type 0	0.10142	1	0.38359
						branch type 1	0.10142	1	1
	Model = 0, NSsites = 22	M2a_rel (relaxed)	318	-36228.5	2.00587
Table 8	Representatives (SKL1)									null	df	LRT	p =
Sequence List #4	NSSites	Model	np	lnL	k
	Model = 3, NSsites = 2	CmC-alt	121	-17413.9	1.93245	site class	0	1	2	CmC-null	1	142.633	7.06955e-33
Foreground:						proportion	0.45524	0.10421	0.44055
Liverworts						branch type 0:	0.32195	1	0.06856
						branch type 1:	0.32195	1	0.05721					No positive sites via BEB identified.
	Model = 3, NSsites = 2	CmC-null	120	-17485.3	1.98698	site class	0	1	2	M2a	1	0.716784	0.397201
	(omega fix 1.0)					proportion	0.45713	0.12166	0.42121
						branch type 0:	0.07886	1	0.32252
						branch type 1:	0.07886	1	1
	Model = 0, NSsites = 22	M2a_rel (relaxed)	120	-17414.3	1.92591
Table 9	Representatives (SKL1)									null	df	LRT	p =
Sequence List #4	NSSites	Model	np	lnL	k
	Model = 3, NSsites = 2	CmC-alt	121	-17414.3	1.92467	site class	0	1	2	CmC-null	1	338.152	1.61159e-75
Foreground:						proportion	0.45078	0.09963	0.44958
Liverworts, mosses						branch type 0:	0.06801	1	0.33031
						branch type 1:	0.06801	1	0.32329					No positive sites via BEB identified.
	Model = 3, NSsites = 2	CmC-null	120	-17583.3	2.054	site class	0	1	2	M2a	1	0.045782	0.830573
	(omega fix 1.0)					proportion	0.73011	0.26989	0
						branch type 0:	0.15801	1	1.93665
						branch type 1:	0.15801	1	1
	Model = 0, NSsites = 22	M2a_rel (relaxed)	120	-17414.3	1.92591
