# Supplementary material for: Shikimate Kinase-Like 1 Participates in an Ancient and Conserved Role Contributing to Chloroplast Biogenesis in Land Plants
Source: Mol Biol Evol. 2025 Jun 2;42(6):msaf129. doi: 10.1093/molbev/msaf129 (PMC12203367; doi:10.1093/molbev/msaf129)
Supplement: msaf129_Supplementary_Data [file msaf129_supplementary_data.zip › Supplemental Table 6.xlsx]

## Sheet: Branch-site Models
	Branch-site Models (Model = 2)
Table 1	Liverworts
Sequence List #1	NSSites	Model	np	lnL	k	Site Class	Proportion		Background w		Foreground w
Liverworts	Model = 2, NSsites = 2	Model A	84	-12533.8	1.95493	0	p0 =	0.60485	w0 =	0.09778	w0 =	0.09778
						1	p1 =	0.10377	w1 =	1	w1 =	1
Foreground:						2a	p2a =	0.24871	w2 =	0.09778	w2 =	1
SKL1						2b	p2b =	0.04267	w2 =	1	w2 =	1
	Model = 2, NSsites = 2	Model A (null)	83	-12533.8	1.95493	Site Class	Proportion		Background w		Foreground w
	(omega fix 1.0)					0	p0 =	0.60485	w0 =	0.09778	w0 =	0.09778
						1	p1 =	0.10377	w1 =	1	w1 =	1
						2a	p2a =	0.24871	w2 =	0.09778	w2 =	1
						2b	p2b =	0.04267	w2 =	1	w2 =	1
Table 2	Mosses
Sequence List #1	NSSites	Model	np	lnL	k	Site Class	Proportion		Background w		Foreground w
Mosses	Model = 2, NSsites = 2	Model A	142	-14664.4	2.02868	0	p0 =	0.62566	w0 =	0.15658	w0 =	0.15658
						1	p1 =	0.10246	w1 =	1	w1 =	1
Foreground:						2a	p2a =	0.23362	w2 =	0.15658	w2 =	1
SKL1						2b	p2b =	0.03826	w2 =	1	w2 =	1
	Model = 2, NSsites = 2	Model A (null)	141	-14664.4	2.02868	Site Class	Proportion		Background w		Foreground w
	(omega fix 1.0)					0	p0 =	0.62566	w0 =	0.15658	w0 =	0.15658
						1	p1 =	0.10246	w1 =	1	w1 =	1
						2a	p2a =	0.23362	w2 =	0.15658	w2 =	1
						2b	p2b =	0.03826	w2 =	1	w2 =	1
Table 3	Ferns
Sequence List #1	NSSites	Model	np	lnL	k	Site Class	Proportion		Background w		Foreground w
Ferns	Model = 2, NSsites = 2	Model A	150	-15214.9	2.54095	0	p0 =	0.70275	w0 =	0.15144	w0 =	0.15144
						1	p1 =	0.14016	w1 =	1	w1 =	1
Foreground:						2a	p2a =	0.13097	w2 =	0.15144	w2 =	1
SKL1						2b	p2b =	0.02612	w2 =	1	w2 =	1
	Model = 2, NSsites = 2	Model A (null)	149	-15214.9	2.54095	Site Class	Proportion		Background w		Foreground w
	(omega fix 1.0)					0	p0 =	0.70275	w0 =	0.15144	w0 =	0.15144
						1	p1 =	0.14016	w1 =	1	w1 =	1
						2a	p2a =	0.13097	w2 =	0.15144	w2 =	1
						2b	p2b =	0.02612	w2 =	1	w2 =	1
Table 4	Conifers
Sequence List #1	NSSites	Model	np	lnL	k	Site Class	Proportion		Background w		Foreground w
Conifers	Model = 2, NSsites = 2	Model A	326	-16347.4	2.9008	0	p0 =	0.49788	w0 =	0.10659	w0 =	0.10659
						1	p1 =	0.10049	w1 =	1	w1 =	1
Foreground:						2a	p2a =	0.33418	w2 =	0.10659	w2 =	1
SKL1						2b	p2b =	0.06745	w2 =	1	w2 =	1
	Model = 2, NSsites = 2	Model A (null)	325	-16347.4	2.9008	Site Class	Proportion		Background w		Foreground w
	(omega fix 1.0)					0	p0 =	0.49789	w0 =	0.10659	w0 =	0.10659
						1	p1 =	0.10049	w1 =	1	w1 =	1
						2a	p2a =	0.33418	w2 =	0.10659	w2 =	1
						2b	p2b =	0.06745	w2 =	1	w2 =	1
Table 5	Angiosperms
Sequence List #1	NSSites	Model	np	lnL	k	Site Class	Proportion		Background w		Foreground w
Angiosperms	Model = 2, NSsites = 2	Model A	474	-54047.5	2.21389	0	p0 =	0.57692	w0 =	0.13094	w0 =	0.13094
						1	p1 =	0.09006	w1 =	1	w1 =	1
Foreground:						2a	p2a =	0.28805	w2 =	0.13094	w2 =	1
SKL1						2b	p2b =	0.04497	w2 =	1	w2 =	1
	Model = 2, NSsites = 2	Model A (null)	473	-54047.5	2.21389	Site Class	Proportion		Background w		Foreground w
	(omega fix 1.0)					0	p0 =	0.57692	w0 =	0.13094	w0 =	0.13094
						1	p1 =	0.09006	w1 =	1	w1 =	1
						2a	p2a =	0.28805	w2 =	0.13094	w2 =	1
						2b	p2b =	0.04497	w2 =	1	w2 =	1
Table 6	Representatives (SK and SKL1)
Sequence List #3	NSSites	Model	np	lnL	k	Site Class	Proportion		Background w		Foreground w
	Model = 2, NSsites = 2	Model A	236	-34010	2.03956	0	p0 =	0.69564	w0 =	0.14805	w0 =	0.14805
Foreground:						1	p1 =	0.05874	w1 =	1	w1 =	1
SKL1						2a	p2a =	0.2265	w2 =	0.14805	w2 =	1
						2b	p2b =	0.01912	w2 =	1	w2 =	1
	Model = 2, NSsites = 2	Model A (null)	235	-34010	2.03956	Site Class	Proportion		Background w		Foreground w
	(omega fix 1.0)					0	p0 =	0.69564	w0 =	0.14805	w0 =	0.14805
						1	p1 =	0.05874	w1 =	1	w1 =	1
						2a	p2a =	0.2265	w2 =	0.14805	w2 =	1
						2b	p2b =	0.01912	w2 =	1	w2 =	1
Table 7	SKL1
Sequence List #2	NSSites	Model	np	lnL	k	Site Class	Proportion		Background w		Foreground w
	Model = 2, NSsites = 2	Model A	318	-36550.5	2.11974	0	p0 =	0.63362	w0 =	0.16895	w0 =	0.16895
Foreground:						1	p1 =	0.23424	w1 =	1	w1 =	1
Liverworts, mosses						2a	p2a =	0.09647	w2 =	0.16895	w2 =	1
						2b	p2b =	0.03566	w2 =	1	w2 =	1
	Model = 2, NSsites = 2	Model A (null)	317	-36550.5	2.11974	Site Class	Proportion		Background w		Foreground w
	(omega fix 1.0)					0	p0 =	0.63362	w0 =	0.16895	w0 =	0.16895
						1	p1 =	0.23424	w1 =	1	w1 =	1
						2a	p2a =	0.09647	w2 =	0.16895	w2 =	1
						2b	p2b =	0.03566	w2 =	1	w2 =	1
Table 8	Representatives (SKL1)
Sequence List #4	NSSites	Model	np	lnL	k	Site Class	Proportion		Background w		Foreground w
	Model = 2, NSsites = 2	Model A	120	-17568.9	2.05849	0	p0 =	0.64518	w0 =	0.15096	w0 =	0.15096
Foreground:						1	p1 =	0.23695	w1 =	1	w1 =	1
Liverworts						2a	p2a =	0.08621	w2 =	0.15096	w2 =	1
						2b	p2b =	0.03166	w2 =	1	w2 =	1
	Model = 2, NSsites = 2	Model A (null)	119	-17568.9	2.05849	Site Class	Proportion		Background w		Foreground w
	(omega fix 1.0)					0	p0 =	0.64518	w0 =	0.15096	w0 =	0.15096
						1	p1 =	0.23695	w1 =	1	w1 =	1
						2a	p2a =	0.08621	w2 =	0.15096	w2 =	1
						2b	p2b =	0.03166	w2 =	1	w2 =	1
